# Supplementary material for: Crystal structures of two copper(I)–6,6′-dimethyl-2,2′-bipyridyl (dmbpy) compounds, [Cu(dmbpy)2]2[MF6]·xH2O (M = Zr, Hf; x = 1.134, 0.671)
Source: Acta Crystallogr E Crystallogr Commun. 2021 Jul 20;77(Pt 8):819–23. doi: 10.1107/S2056989021007295 (PMC8340967; doi:10.1107/S2056989021007295)
Supplement: Supplementary file 1 [file e-77-00819-sup1.cif]

##############################################################################
#                                                                            #
# This CIF contains the data in a paper accepted for publication in          #
# Acta Crystallographica Section E. It conforms to the requirements of       #
# Notes for Authors for Acta Crystallographica Section E, and has been       #
# peer reviewed under the auspices of the IUCr Commission on Journals.       #
#                                                                            #
# Full details of the Crystallographic Information File format               #
# are given in the paper "The Crystallographic Information File (CIF):       #
# a New Standard Archive File for Crystallography" by S. R. Hall, F. H.      #
# Allen and I. D. Brown [Acta Cryst. (1991), A47, 655-685].                  #
#                                                                            #
# The current version of the core CIF dictionary is obtainable from          #
# ftp://ftp.iucr.org/pub/cif_core.dic.                                       #
#                                                                            #
# Software is freely available for graphical display of the structure(s)     #
# in this CIF. For information consult the CIF software page                 #
# http://www.iucr.org/resources/cif/software.                                #
#                                                                            #
# This file may be used for bona fide research purposes within the           #
# scientific community so long as proper attribution is given to the journal # 
# article from which it was obtained.                                        #
#                                                                            #
##############################################################################
data_I
_audit_creation_method
;
Olex2 1.3
(compiled 2020.11.12 svn.r5f609507 for OlexSys, GUI svn.r6272)
;
_journal_data_validation_number     ?
_journal_date_recd_electronic     2021-06-14
_journal_date_accepted     2021-07-13
_journal_name_full     'Acta Crystallographica, Section E'
_journal_year     2021
_journal_volume     77
_journal_issue      8
_journal_page_first     819
_journal_page_last     823
_journal_paper_category     GM
_journal_paper_doi     10.1107/S2056989021007295
_journal_coeditor_code     HB7977
_publ_contact_author_name     'Poeppelmeier, Kenneth R.'
_publ_contact_author_address     '2145 Sheridan Road, Evanston, IL 60208, USA'
_publ_contact_author_email     'krp@northwestern.edu'
_publ_contact_author_fax     ?
_publ_contact_author_phone     ?
_publ_section_title
;
Crystal structures of two copper(I)--6,6'-dimethyl-2,2'-bipyridyl (dmbpy)
compounds, [Cu(dmbpy)~2~]~2~[<i>M</i>F~6~]\\cdot<i>x</i>H~2~O (<i>M</i> = Zr,
Hf; <i>x</i> = 1.134, 0.671)
;
_publ_section_title_footnote     .
loop_
    _publ_author_name
    _publ_author_footnote
    _publ_author_address
    'Wang, Yiran' .
;
Northwestern University,
2145 Sheridan Road, Evanston, IL 60208,
USA
;
    'Nisbet, Matthew L.' .
;
Northwestern University,
2145 Sheridan Road, Evanston, IL 60208,
USA
;
    'Poeppelmeier, Kenneth R.' .
;
Northwestern University,
2145 Sheridan Road, Evanston, IL 60208,
USA
;
_publ_section_synopsis
;
The syntheses and crystal structures of two bimetallic molecular compounds,
namely, bis(6,6'-dimethyl-2,2'-bipyridine)copper(I) hexafluoridozirconate(IV)
1.134-hydrate, [Cu(dmbpy)~2~]~2~[ZrF~6~]\\cdot1.134H~2~O (dmbpy =
6,6'-dimethyl-2,2'-bipyridyl, C~12~H~12~N~2~), (I), and
bis(6,6'-dimethyl-2,2'-bipyridine)copper(I) hexafluoridohafnate(IV)
0.671-hydrate, [Cu(dmbpy)~2~]~2~[HfF~6~]\\cdot0.671H~2~O, (II), are reported.
Apart from a slight site occupancy difference for the water molecule of
crystallization, compounds (I) and (II) are isostructural, featuring isolated
tetrahedral cations of copper(I) ions coordinated by two dmbpy ligands and
centrosymmetric, octahedral anions of fluorinated early transition metals.
;
_chemical_name_systematic
;
Bis[bis(6,6'-dimethyl-2,2'-bipyridine)copper(I)] hexafluoridozirconate(IV)
1.134-hydrate
;
_chemical_name_common     ?
_chemical_formula_moiety     '2(C24 H24 Cu N4 +), F6 Zr 2-, 1.134(H2 O)'
_chemical_formula_sum     'C48 H50.27 Cu2 F6 N8 O1.13 Zr'
_chemical_formula_iupac     '[Cu (C12 H12 N2)2]2 [Zr F6], 1.134H2 O'
_chemical_formula_weight     1089.61
_chemical_melting_point     ?
_space_group_crystal_system     triclinic
_space_group_name_H-M_alt     'P -1'
_space_group_name_Hall     '-P 1'
loop_
    _space_group_symop_operation_xyz
    'x, y, z'
    '-x, -y, -z'
_cell_length_a     8.6219(3)
_cell_length_b     10.8064(3)
_cell_length_c     12.9992(4)
_cell_angle_alpha     103.078(2)
_cell_angle_beta     104.013(3)
_cell_angle_gamma     98.863(2)
_cell_volume     1116.33(6)
_cell_formula_units_Z     1
_cell_measurement_reflns_used     10429
_cell_measurement_theta_min     2.2060
_cell_measurement_theta_max     30.5470
_cell_measurement_temperature     100.4(8)
_exptl_crystal_description     needle
_exptl_crystal_colour     'clear orangish red'
_exptl_crystal_size_max     0.98
_exptl_crystal_size_mid     0.13
_exptl_crystal_size_min     0.05
_exptl_crystal_density_diffrn     1.621
_exptl_crystal_density_meas     ?
_exptl_crystal_density_method     ?
_exptl_crystal_F_000     555
loop_
    _exptl_crystal_face_index_h
    _exptl_crystal_face_index_k
    _exptl_crystal_face_index_l
    _exptl_crystal_face_perp_dist
    -1 1 0 0.0228
    -1 0 0 0.0579
    1 -1 0 0.0266
    1 0 0 0.0336
    0 -1 -1 0.2936
    1 1 0 0.0559
    -1 1 1 0.2513
    1 -1 -1 0.2532
    0 1 1 0.2783
    1 1 -1 0.2558
    0 0 -1 0.4563
    1 -1 1 0.2027
    0 -1 0 0.0535
    -1 0 1 0.3071
    0 1 0 0.0604
    0 -1 1 0.3390
_exptl_absorpt_coefficient_mu     1.247
_exptl_absorpt_correction_type     gaussian
_exptl_absorpt_process_details
;
(CrysAlisPro; Rigaku OD, 2020)
;
_exptl_absorpt_correction_T_min     0.376
_exptl_absorpt_correction_T_max     1.000
_diffrn_ambient_temperature     100.4(8)
_diffrn_source     'Rotating Anode'
_diffrn_source_power     1.2
_diffrn_source_voltage     50.0
_diffrn_source_current     24.0
_diffrn_radiation_type     'Mo K\a'
_diffrn_radiation_wavelength     0.71073
_diffrn_radiation_monochromator     Confocal
_diffrn_measurement_device_type     'Rigaku Saturn724+ (2x2 bin mode)'
_diffrn_measurement_device     'AFC12 (Right): Kappa 3 circle'
_diffrn_measurement_method     'profile data from \w-scans'
_diffrn_detector     CCD
_diffrn_measurement_specimen_support     'Mitegen 50um'
_diffrn_detector_area_resol_mean     28.5714
_diffrn_reflns_number     16573
_diffrn_reflns_av_R_equivalents     0.0390
_diffrn_reflns_av_unetI/netI     0.0430
_diffrn_reflns_theta_min     1.984
_diffrn_reflns_theta_max     30.886
_diffrn_reflns_theta_full     25.242
_diffrn_measured_fraction_theta_max     0.803
_diffrn_measured_fraction_theta_full     0.999
_diffrn_reflns_limit_h_min     -11
_diffrn_reflns_limit_h_max     11
_diffrn_reflns_limit_k_min     -14
_diffrn_reflns_limit_k_max     15
_diffrn_reflns_limit_l_min     -16
_diffrn_reflns_limit_l_max     18
_diffrn_radiation_probe     x-ray
_refine_special_details     ?
_reflns_number_total     5673
_reflns_number_gt     4588
_reflns_threshold_expression     'I > 2\s(I)'
_refine_ls_structure_factor_coef     Fsqd
_refine_ls_matrix_type     full
_refine_ls_R_factor_all     0.0475
_refine_ls_R_factor_gt     0.0351
_refine_ls_wR_factor_gt     0.0834
_refine_ls_wR_factor_ref     0.0879
_refine_ls_goodness_of_fit_ref     1.072
_refine_ls_restrained_S_all     1.072
_refine_ls_number_reflns     5673
_refine_ls_number_parameters     312
_refine_ls_number_restraints     0
_refine_ls_hydrogen_treatment     constr
_refine_ls_weighting_scheme     calc
_refine_ls_weighting_details
              'w=1/[\s^2^(Fo^2^)+(0.0397P)^2^+0.3898P] where P=(Fo^2^+2Fc^2^)/3'
_atom_sites_solution_hydrogens     mixed
_atom_sites_solution_primary     dual
_atom_sites_solution_secondary     ?
_refine_ls_shift/su_max     0.001
_refine_ls_shift/su_mean     0.000
_refine_diff_density_max     0.589
_refine_diff_density_min     -0.538
_refine_ls_extinction_method     none
_refine_ls_extinction_coef     .
loop_
    _atom_type_symbol
    _atom_type_description
    _atom_type_scat_dispersion_real
    _atom_type_scat_dispersion_imag
    _atom_type_scat_source
    'C' 'C' 0.0033 0.0016
                         'International Tables Vol C Tables 4.2.6.8 and 6.1.1.4'
    'H' 'H' 0.0000 0.0000
                         'International Tables Vol C Tables 4.2.6.8 and 6.1.1.4'
    'Cu' 'Cu' 0.3201 1.2651
                         'International Tables Vol C Tables 4.2.6.8 and 6.1.1.4'
    'F' 'F' 0.0171 0.0103
                         'International Tables Vol C Tables 4.2.6.8 and 6.1.1.4'
    'N' 'N' 0.0061 0.0033
                         'International Tables Vol C Tables 4.2.6.8 and 6.1.1.4'
    'O' 'O' 0.0106 0.0060
                         'International Tables Vol C Tables 4.2.6.8 and 6.1.1.4'
    'Zr' 'Zr' -2.9673 0.5597
                         'International Tables Vol C Tables 4.2.6.8 and 6.1.1.4'
_computing_data_collection
;
CrysAlisPro (Rigaku OD, 2020)
;
_computing_cell_refinement
;
CrysAlisPro (Rigaku OD, 2020)
;
_computing_data_reduction
;
CrysAlisPro (Rigaku OD, 2020)
;
_computing_structure_solution
;
<i>SHELXT2014/5</i> (Sheldrick, 2015a)
;
_computing_structure_refinement
;
SHELXL  (Sheldrick, 2015b)
;
_computing_molecular_graphics
;
<i>OLEX2</i> (Dolomanov <i>et al.</i>,  2009)
;
_computing_publication_material
;
<i>OLEX2</i> (Dolomanov <i>et al.</i>,  2009)
;
loop_
    _atom_site_type_symbol
    _atom_site_label
    _atom_site_fract_x
    _atom_site_fract_y
    _atom_site_fract_z
    _atom_site_U_iso_or_equiv
    _atom_site_adp_type
    _atom_site_calc_flag
    _atom_site_occupancy
    _atom_site_disorder_assembly
    _atom_site_disorder_group
    Cu Cu1 0.30548(3) 0.35420(2) 0.69756(2) 0.02018(8) Uani d 1 . .
    N N1 0.4953(2) 0.36543(16) 0.82845(13) 0.0174(3) Uani d 1 . .
    C C1 0.5623(3) 0.26739(19) 0.85293(17) 0.0207(4) Uani d 1 . .
    N N2 0.3424(2) 0.54652(16) 0.77601(14) 0.0195(3) Uani d 1 . .
    C C2 0.7120(3) 0.2905(2) 0.93235(17) 0.0212(4) Uani d 1 . .
    H H2 0.756689 0.219858 0.948974 0.025 Uiso calc 1 . .
    N N3 0.0873(2) 0.23159(15) 0.61598(14) 0.0190(3) Uani d 1 . .
    C C3 0.7947(3) 0.4174(2) 0.98671(17) 0.0230(4) Uani d 1 . .
    H H3 0.898128 0.435022 1.040244 0.028 Uiso calc 1 . .
    N N4 0.3423(2) 0.29725(16) 0.54450(14) 0.0211(4) Uani d 1 . .
    C C4 0.7257(2) 0.5187(2) 0.96256(17) 0.0210(4) Uani d 1 . .
    H H4 0.780962 0.606656 0.999235 0.025 Uiso calc 1 . .
    C C5 0.5745(2) 0.48980(18) 0.88392(16) 0.0160(4) Uani d 1 . .
    C C6 0.4869(2) 0.59134(18) 0.85644(16) 0.0166(4) Uani d 1 . .
    C C7 0.5450(3) 0.72317(19) 0.91116(17) 0.0202(4) Uani d 1 . .
    H H7 0.649798 0.753655 0.964086 0.024 Uiso calc 1 . .
    C C8 0.4472(3) 0.8091(2) 0.88699(18) 0.0237(4) Uani d 1 . .
    H H8 0.484553 0.899537 0.923175 0.028 Uiso calc 1 . .
    C C9 0.2955(3) 0.7627(2) 0.81024(19) 0.0251(4) Uani d 1 . .
    H H9 0.224458 0.819860 0.796195 0.030 Uiso calc 1 . .
    C C10 0.2476(3) 0.6306(2) 0.75341(19) 0.0247(4) Uani d 1 . .
    C C11 0.4653(3) 0.1315(2) 0.7923(2) 0.0325(5) Uani d 1 . .
    H H11A 0.374488 0.110516 0.822909 0.049 Uiso calc 1 . .
    H H11B 0.536537 0.069734 0.800414 0.049 Uiso calc 1 . .
    H H11C 0.421624 0.125560 0.713932 0.049 Uiso calc 1 . .
    C C12 0.0897(3) 0.5747(3) 0.6624(3) 0.0505(8) Uani d 1 . .
    H H12A 0.113803 0.542757 0.592501 0.076 Uiso calc 1 . .
    H H12B 0.027094 0.642511 0.656716 0.076 Uiso calc 1 . .
    H H12C 0.025358 0.502569 0.678793 0.076 Uiso calc 1 . .
    C C13 -0.0357(3) 0.20374(19) 0.65956(18) 0.0222(4) Uani d 1 . .
    C C14 -0.1902(3) 0.1331(2) 0.5926(2) 0.0299(5) Uani d 1 . .
    H H14 -0.276649 0.114742 0.624100 0.036 Uiso calc 1 . .
    C C15 -0.2168(3) 0.0899(2) 0.4802(2) 0.0331(6) Uani d 1 . .
    H H15 -0.322268 0.042926 0.433723 0.040 Uiso calc 1 . .
    C C16 -0.0896(3) 0.1152(2) 0.43557(19) 0.0286(5) Uani d 1 . .
    H H16 -0.105281 0.084169 0.358515 0.034 Uiso calc 1 . .
    C C17 0.0622(3) 0.18722(18) 0.50567(17) 0.0209(4) Uani d 1 . .
    C C18 0.2076(3) 0.2182(2) 0.46677(17) 0.0228(4) Uani d 1 . .
    C C19 0.2083(3) 0.1682(2) 0.35859(18) 0.0297(5) Uani d 1 . .
    H H19 0.112010 0.114338 0.304771 0.036 Uiso calc 1 . .
    C C20 0.3513(4) 0.1981(2) 0.3308(2) 0.0356(6) Uani d 1 . .
    H H20 0.354850 0.164937 0.257431 0.043 Uiso calc 1 . .
    C C21 0.4888(3) 0.2767(2) 0.4105(2) 0.0344(5) Uani d 1 . .
    H H21 0.588640 0.296366 0.392590 0.041 Uiso calc 1 . .
    C C22 0.4816(3) 0.3270(2) 0.51691(19) 0.0260(5) Uani d 1 . .
    C C23 0.0017(3) 0.2514(2) 0.78169(19) 0.0308(5) Uani d 1 . .
    H H23A 0.106137 0.232552 0.816790 0.046 Uiso calc 1 . .
    H H23B -0.085860 0.207350 0.805470 0.046 Uiso calc 1 . .
    H H23C 0.009325 0.345593 0.803131 0.046 Uiso calc 1 . .
    C C24 0.6265(3) 0.4151(2) 0.6065(2) 0.0325(5) Uani d 1 . .
    H H24A 0.593595 0.492033 0.643469 0.049 Uiso calc 1 . .
    H H24B 0.713290 0.442318 0.574399 0.049 Uiso calc 1 . .
    H H24C 0.667181 0.368394 0.660221 0.049 Uiso calc 1 . .
    Zr Zr1 0.000000 1.000000 1.000000 0.02476(9) Uani d 1 . .
    F F1 0.09081(18) 0.99518(14) 0.87082(13) 0.0384(3) Uani d 1 . .
    F F2 -0.05473(16) 0.80350(12) 0.95926(12) 0.0322(3) Uani d 1 . .
    F F3 0.22027(15) 1.00042(12) 1.09456(13) 0.0346(3) Uani d 1 . .
    O O1 -0.1062(4) 0.6247(3) 0.8061(3) 0.0369(11) Uani d 0.567(6) . .
    H H1A -0.045474 0.641036 0.764081 0.055 Uiso d 0.567(6) . .
    H H1B -0.087438 0.692874 0.861724 0.055 Uiso d 0.567(6) . .
loop_
    _atom_site_aniso_label
    _atom_site_aniso_U_11
    _atom_site_aniso_U_22
    _atom_site_aniso_U_33
    _atom_site_aniso_U_12
    _atom_site_aniso_U_13
    _atom_site_aniso_U_23
    Cu1 0.02111(14) 0.01747(13) 0.01614(13) 0.00081(10) -0.00092(10) 0.00225(9)
    N1 0.0200(8) 0.0173(8) 0.0128(8) 0.0026(7) 0.0022(6) 0.0033(6)
    C1 0.0253(10) 0.0205(10) 0.0184(10) 0.0078(8) 0.0073(8) 0.0065(8)
    N2 0.0193(8) 0.0167(8) 0.0198(9) 0.0029(7) 0.0016(7) 0.0051(6)
    C2 0.0232(10) 0.0255(10) 0.0205(10) 0.0114(8) 0.0095(8) 0.0100(8)
    N3 0.0226(9) 0.0142(8) 0.0175(8) 0.0038(7) 0.0022(7) 0.0029(6)
    C3 0.0168(9) 0.0325(11) 0.0204(10) 0.0052(8) 0.0036(8) 0.0109(9)
    N4 0.0251(9) 0.0206(8) 0.0191(9) 0.0049(7) 0.0066(7) 0.0082(7)
    C4 0.0180(10) 0.0206(10) 0.0203(10) 0.0007(8) 0.0023(8) 0.0039(8)
    C5 0.0165(9) 0.0167(9) 0.0148(9) 0.0033(7) 0.0051(7) 0.0040(7)
    C6 0.0169(9) 0.0174(9) 0.0160(9) 0.0031(7) 0.0058(7) 0.0048(7)
    C7 0.0211(10) 0.0188(9) 0.0194(10) 0.0008(8) 0.0064(8) 0.0043(8)
    C8 0.0334(12) 0.0168(9) 0.0224(11) 0.0039(9) 0.0123(9) 0.0048(8)
    C9 0.0289(11) 0.0222(10) 0.0311(12) 0.0102(9) 0.0128(9) 0.0131(9)
    C10 0.0223(10) 0.0231(10) 0.0293(12) 0.0045(8) 0.0037(9) 0.0125(9)
    C11 0.0456(14) 0.0190(10) 0.0265(12) 0.0104(10) -0.0010(10) 0.0033(9)
    C12 0.0333(14) 0.0281(13) 0.073(2) 0.0029(11) -0.0190(14) 0.0192(13)
    C13 0.0230(10) 0.0173(9) 0.0245(11) 0.0053(8) 0.0055(8) 0.0031(8)
    C14 0.0234(11) 0.0204(10) 0.0428(14) 0.0019(9) 0.0087(10) 0.0057(10)
    C15 0.0247(12) 0.0217(11) 0.0382(14) 0.0006(9) -0.0059(10) -0.0017(10)
    C16 0.0335(12) 0.0195(10) 0.0227(11) 0.0050(9) -0.0054(9) 0.0007(8)
    C17 0.0276(11) 0.0148(9) 0.0170(10) 0.0062(8) -0.0007(8) 0.0044(7)
    C18 0.0315(11) 0.0196(10) 0.0166(10) 0.0070(9) 0.0021(8) 0.0077(8)
    C19 0.0473(14) 0.0226(11) 0.0180(11) 0.0090(10) 0.0056(10) 0.0065(9)
    C20 0.0602(17) 0.0319(12) 0.0245(12) 0.0163(12) 0.0222(12) 0.0118(10)
    C21 0.0465(15) 0.0345(13) 0.0357(14) 0.0170(11) 0.0239(12) 0.0178(11)
    C22 0.0304(11) 0.0239(10) 0.0310(12) 0.0107(9) 0.0132(9) 0.0137(9)
    C23 0.0309(12) 0.0341(12) 0.0278(12) 0.0045(10) 0.0122(10) 0.0068(10)
    C24 0.0258(12) 0.0367(13) 0.0384(14) 0.0034(10) 0.0134(10) 0.0147(11)
    Zr1 0.01462(14) 0.02394(15) 0.03837(19) 0.00405(11) 0.00458(12) 0.01715(13)
    F1 0.0390(8) 0.0355(8) 0.0507(9) 0.0129(6) 0.0198(7) 0.0209(7)
    F2 0.0256(7) 0.0188(6) 0.0479(9) 0.0022(5) 0.0034(6) 0.0104(6)
    F3 0.0207(6) 0.0230(6) 0.0511(9) 0.0052(5) -0.0042(6) 0.0081(6)
    O1 0.041(2) 0.0389(19) 0.0244(17) 0.0009(14) 0.0117(14) 0.0001(13)
_geom_special_details
;
 All esds (except the esd in the dihedral angle between two l.s. planes)
 are estimated using the full covariance matrix.  The cell esds are taken
 into account individually in the estimation of esds in distances, angles
 and torsion angles; correlations between esds in cell parameters are only
 used when they are defined by crystal symmetry.  An approximate (isotropic)
 treatment of cell esds is used for estimating esds involving l.s. planes.
;
loop_
    _geom_bond_atom_site_label_1
    _geom_bond_atom_site_label_2
    _geom_bond_site_symmetry_2
    _geom_bond_distance
    _geom_bond_publ_flag
    Cu1 N1 . 2.0208(16) y
    Cu1 N2 . 2.0348(17) y
    Cu1 N3 . 2.0123(17) y
    Cu1 N4 . 2.0616(18) y
    N1 C1 . 1.346(3) ?
    N1 C5 . 1.354(2) ?
    C1 C2 . 1.390(3) ?
    C1 C11 . 1.502(3) ?
    N2 C6 . 1.355(2) ?
    N2 C10 . 1.346(3) ?
    C2 H2 . 0.9500 ?
    C2 C3 . 1.380(3) ?
    N3 C13 . 1.344(3) ?
    N3 C17 . 1.356(3) ?
    C3 H3 . 0.9500 ?
    C3 C4 . 1.385(3) ?
    N4 C18 . 1.355(3) ?
    N4 C22 . 1.347(3) ?
    C4 H4 . 0.9500 ?
    C4 C5 . 1.388(3) ?
    C5 C6 . 1.485(3) ?
    C6 C7 . 1.391(3) ?
    C7 H7 . 0.9500 ?
    C7 C8 . 1.384(3) ?
    C8 H8 . 0.9500 ?
    C8 C9 . 1.378(3) ?
    C9 H9 . 0.9500 ?
    C9 C10 . 1.396(3) ?
    C10 C12 . 1.503(3) ?
    C11 H11A . 0.9800 ?
    C11 H11B . 0.9800 ?
    C11 H11C . 0.9800 ?
    C12 H12A . 0.9800 ?
    C12 H12B . 0.9800 ?
    C12 H12C . 0.9800 ?
    C13 C14 . 1.392(3) ?
    C13 C23 . 1.490(3) ?
    C14 H14 . 0.9500 ?
    C14 C15 . 1.379(4) ?
    C15 H15 . 0.9500 ?
    C15 C16 . 1.379(4) ?
    C16 H16 . 0.9500 ?
    C16 C17 . 1.392(3) ?
    C17 C18 . 1.481(3) ?
    C18 C19 . 1.390(3) ?
    C19 H19 . 0.9500 ?
    C19 C20 . 1.379(4) ?
    C20 H20 . 0.9500 ?
    C20 C21 . 1.377(4) ?
    C21 H21 . 0.9500 ?
    C21 C22 . 1.388(3) ?
    C22 C24 . 1.500(3) ?
    C23 H23A . 0.9800 ?
    C23 H23B . 0.9800 ?
    C23 H23C . 0.9800 ?
    C24 H24A . 0.9800 ?
    C24 H24B . 0.9800 ?
    C24 H24C . 0.9800 ?
    Zr1 F1 . 2.0113(15) y
    Zr1 F1 2_577 2.0113(15) ?
    Zr1 F2 2_577 2.0183(12) ?
    Zr1 F2 . 2.0183(12) y
    Zr1 F3 . 1.9955(13) y
    Zr1 F3 2_577 1.9955(13) ?
    O1 H1A . 0.8699 ?
    O1 H1B . 0.8703 ?
loop_
    _geom_angle_atom_site_label_1
    _geom_angle_atom_site_label_2
    _geom_angle_atom_site_label_3
    _geom_angle_site_symmetry_1
    _geom_angle_site_symmetry_3
    _geom_angle
    _geom_angle_publ_flag
    N1 Cu1 N2 . . 81.40(7) y
    N1 Cu1 N4 . . 116.24(7) y
    N2 Cu1 N4 . . 120.45(7) y
    N3 Cu1 N1 . . 136.29(7) y
    N3 Cu1 N2 . . 126.16(7) y
    N3 Cu1 N4 . . 81.05(7) y
    C1 N1 Cu1 . . 127.37(14) ?
    C1 N1 C5 . . 119.06(17) ?
    C5 N1 Cu1 . . 112.61(13) ?
    N1 C1 C2 . . 121.76(18) ?
    N1 C1 C11 . . 116.67(19) ?
    C2 C1 C11 . . 121.55(19) ?
    C6 N2 Cu1 . . 112.50(13) ?
    C10 N2 Cu1 . . 128.32(14) ?
    C10 N2 C6 . . 119.07(17) ?
    C1 C2 H2 . . 120.5 ?
    C3 C2 C1 . . 119.10(19) ?
    C3 C2 H2 . . 120.5 ?
    C13 N3 Cu1 . . 125.56(14) ?
    C13 N3 C17 . . 119.66(18) ?
    C17 N3 Cu1 . . 114.36(14) ?
    C2 C3 H3 . . 120.3 ?
    C2 C3 C4 . . 119.43(19) ?
    C4 C3 H3 . . 120.3 ?
    C18 N4 Cu1 . . 113.01(14) ?
    C22 N4 Cu1 . . 127.62(15) ?
    C22 N4 C18 . . 119.34(19) ?
    C3 C4 H4 . . 120.5 ?
    C3 C4 C5 . . 118.94(18) ?
    C5 C4 H4 . . 120.5 ?
    N1 C5 C4 . . 121.67(18) ?
    N1 C5 C6 . . 115.42(17) ?
    C4 C5 C6 . . 122.90(17) ?
    N2 C6 C5 . . 115.28(16) ?
    N2 C6 C7 . . 121.72(18) ?
    C7 C6 C5 . . 122.97(18) ?
    C6 C7 H7 . . 120.6 ?
    C8 C7 C6 . . 118.70(19) ?
    C8 C7 H7 . . 120.6 ?
    C7 C8 H8 . . 120.1 ?
    C9 C8 C7 . . 119.71(19) ?
    C9 C8 H8 . . 120.1 ?
    C8 C9 H9 . . 120.5 ?
    C8 C9 C10 . . 119.0(2) ?
    C10 C9 H9 . . 120.5 ?
    N2 C10 C9 . . 121.56(19) ?
    N2 C10 C12 . . 116.3(2) ?
    C9 C10 C12 . . 122.1(2) ?
    C1 C11 H11A . . 109.5 ?
    C1 C11 H11B . . 109.5 ?
    C1 C11 H11C . . 109.5 ?
    H11A C11 H11B . . 109.5 ?
    H11A C11 H11C . . 109.5 ?
    H11B C11 H11C . . 109.5 ?
    C10 C12 H12A . . 109.5 ?
    C10 C12 H12B . . 109.5 ?
    C10 C12 H12C . . 109.5 ?
    H12A C12 H12B . . 109.5 ?
    H12A C12 H12C . . 109.5 ?
    H12B C12 H12C . . 109.5 ?
    N3 C13 C14 . . 120.9(2) ?
    N3 C13 C23 . . 116.93(18) ?
    C14 C13 C23 . . 122.2(2) ?
    C13 C14 H14 . . 120.2 ?
    C15 C14 C13 . . 119.6(2) ?
    C15 C14 H14 . . 120.2 ?
    C14 C15 H15 . . 120.2 ?
    C14 C15 C16 . . 119.7(2) ?
    C16 C15 H15 . . 120.2 ?
    C15 C16 H16 . . 120.7 ?
    C15 C16 C17 . . 118.7(2) ?
    C17 C16 H16 . . 120.7 ?
    N3 C17 C16 . . 121.5(2) ?
    N3 C17 C18 . . 115.35(18) ?
    C16 C17 C18 . . 123.1(2) ?
    N4 C18 C17 . . 115.47(18) ?
    N4 C18 C19 . . 121.7(2) ?
    C19 C18 C17 . . 122.8(2) ?
    C18 C19 H19 . . 120.6 ?
    C20 C19 C18 . . 118.8(2) ?
    C20 C19 H19 . . 120.6 ?
    C19 C20 H20 . . 120.3 ?
    C21 C20 C19 . . 119.4(2) ?
    C21 C20 H20 . . 120.3 ?
    C20 C21 H21 . . 120.0 ?
    C20 C21 C22 . . 119.9(2) ?
    C22 C21 H21 . . 120.0 ?
    N4 C22 C21 . . 120.8(2) ?
    N4 C22 C24 . . 116.8(2) ?
    C21 C22 C24 . . 122.3(2) ?
    C13 C23 H23A . . 109.5 ?
    C13 C23 H23B . . 109.5 ?
    C13 C23 H23C . . 109.5 ?
    H23A C23 H23B . . 109.5 ?
    H23A C23 H23C . . 109.5 ?
    H23B C23 H23C . . 109.5 ?
    C22 C24 H24A . . 109.5 ?
    C22 C24 H24B . . 109.5 ?
    C22 C24 H24C . . 109.5 ?
    H24A C24 H24B . . 109.5 ?
    H24A C24 H24C . . 109.5 ?
    H24B C24 H24C . . 109.5 ?
    F1 Zr1 F1 2_577 . 180.00(9) ?
    F1 Zr1 F2 . 2_577 89.69(6) ?
    F1 Zr1 F2 . . 90.31(6) ?
    F1 Zr1 F2 2_577 . 89.69(6) ?
    F1 Zr1 F2 2_577 2_577 90.31(6) ?
    F2 Zr1 F2 . 2_577 180.0 ?
    F3 Zr1 F1 2_577 . 89.90(6) ?
    F3 Zr1 F1 . 2_577 89.90(6) ?
    F3 Zr1 F1 . . 90.10(6) ?
    F3 Zr1 F1 2_577 2_577 90.10(6) ?
    F3 Zr1 F2 2_577 2_577 89.43(5) ?
    F3 Zr1 F2 . . 89.43(5) ?
    F3 Zr1 F2 . 2_577 90.57(5) ?
    F3 Zr1 F2 2_577 . 90.57(5) ?
    F3 Zr1 F3 2_577 . 180.0 ?
    H1A O1 H1B . . 109.5 ?
loop_
    _geom_torsion_atom_site_label_1
    _geom_torsion_atom_site_label_2
    _geom_torsion_atom_site_label_3
    _geom_torsion_atom_site_label_4
    _geom_torsion_site_symmetry_1
    _geom_torsion_site_symmetry_2
    _geom_torsion_site_symmetry_3
    _geom_torsion_site_symmetry_4
    _geom_torsion
    _geom_torsion_publ_flag
    Cu1 N1 C1 C2 . . . . 166.88(15) ?
    Cu1 N1 C1 C11 . . . . -14.7(3) ?
    Cu1 N1 C5 C4 . . . . -167.35(15) ?
    Cu1 N1 C5 C6 . . . . 14.0(2) ?
    Cu1 N2 C6 C5 . . . . -9.8(2) ?
    Cu1 N2 C6 C7 . . . . 172.18(15) ?
    Cu1 N2 C10 C9 . . . . -175.40(16) ?
    Cu1 N2 C10 C12 . . . . 3.4(3) ?
    Cu1 N3 C13 C14 . . . . 170.26(16) ?
    Cu1 N3 C13 C23 . . . . -10.0(3) ?
    Cu1 N3 C17 C16 . . . . -171.70(16) ?
    Cu1 N3 C17 C18 . . . . 9.7(2) ?
    Cu1 N4 C18 C17 . . . . -0.4(2) ?
    Cu1 N4 C18 C19 . . . . -179.26(16) ?
    Cu1 N4 C22 C21 . . . . 177.41(16) ?
    Cu1 N4 C22 C24 . . . . -1.9(3) ?
    N1 C1 C2 C3 . . . . -0.7(3) ?
    N1 C5 C6 N2 . . . . -2.7(3) ?
    N1 C5 C6 C7 . . . . 175.24(18) ?
    C1 N1 C5 C4 . . . . 2.3(3) ?
    C1 N1 C5 C6 . . . . -176.43(18) ?
    C1 C2 C3 C4 . . . . 1.2(3) ?
    N2 C6 C7 C8 . . . . 4.0(3) ?
    C2 C3 C4 C5 . . . . 0.0(3) ?
    N3 C13 C14 C15 . . . . 0.7(3) ?
    N3 C17 C18 N4 . . . . -6.1(3) ?
    N3 C17 C18 C19 . . . . 172.72(19) ?
    C3 C4 C5 N1 . . . . -1.7(3) ?
    C3 C4 C5 C6 . . . . 176.86(19) ?
    N4 C18 C19 C20 . . . . 1.3(3) ?
    C4 C5 C6 N2 . . . . 178.58(18) ?
    C4 C5 C6 C7 . . . . -3.4(3) ?
    C5 N1 C1 C2 . . . . -1.0(3) ?
    C5 N1 C1 C11 . . . . 177.37(19) ?
    C5 C6 C7 C8 . . . . -173.85(19) ?
    C6 N2 C10 C9 . . . . 0.5(3) ?
    C6 N2 C10 C12 . . . . 179.4(2) ?
    C6 C7 C8 C9 . . . . 0.2(3) ?
    C7 C8 C9 C10 . . . . -3.8(3) ?
    C8 C9 C10 N2 . . . . 3.6(3) ?
    C8 C9 C10 C12 . . . . -175.2(2) ?
    C10 N2 C6 C5 . . . . 173.65(18) ?
    C10 N2 C6 C7 . . . . -4.4(3) ?
    C11 C1 C2 C3 . . . . -179.0(2) ?
    C13 N3 C17 C16 . . . . 1.3(3) ?
    C13 N3 C17 C18 . . . . -177.34(18) ?
    C13 C14 C15 C16 . . . . 1.1(4) ?
    C14 C15 C16 C17 . . . . -1.7(3) ?
    C15 C16 C17 N3 . . . . 0.5(3) ?
    C15 C16 C17 C18 . . . . 179.0(2) ?
    C16 C17 C18 N4 . . . . 175.31(19) ?
    C16 C17 C18 C19 . . . . -5.9(3) ?
    C17 N3 C13 C14 . . . . -1.9(3) ?
    C17 N3 C13 C23 . . . . 177.87(19) ?
    C17 C18 C19 C20 . . . . -177.4(2) ?
    C18 N4 C22 C21 . . . . -0.7(3) ?
    C18 N4 C22 C24 . . . . 179.95(19) ?
    C18 C19 C20 C21 . . . . -0.2(3) ?
    C19 C20 C21 C22 . . . . -1.4(4) ?
    C20 C21 C22 N4 . . . . 1.8(3) ?
    C20 C21 C22 C24 . . . . -178.8(2) ?
    C22 N4 C18 C17 . . . . 177.93(18) ?
    C22 N4 C18 C19 . . . . -0.9(3) ?
    C23 C13 C14 C15 . . . . -179.0(2) ?
loop_
    _geom_hbond_atom_site_label_D
    _geom_hbond_atom_site_label_H
    _geom_hbond_atom_site_label_A
    _geom_hbond_site_symmetry_A
    _geom_hbond_distance_DH
    _geom_hbond_distance_HA
    _geom_hbond_distance_DA
    _geom_hbond_angle_DHA
    O1 H1B F2 . 0.87 1.47 2.337(4) 177
_shelx_space_group_comment
;
The symmetry employed for this shelxl refinement is uniquely defined
by the following loop, which should always be used as a source of
symmetry information in preference to the above space-group names.
They are only intended as comments.
;
_shelx_estimated_absorpt_T_min     0.375
_shelx_estimated_absorpt_T_max     0.940
_shelx_hkl_file
;
   0   0  -2  131.56    5.01
   0   0  -3  137.71    5.61
   0   0   4    6.05    1.09
   0   0   5    8.70    1.68
   0   0   5   11.55    1.45
   0   0   6  430.27   16.26
   0   0   6  443.52   16.05
   0   0   7   87.88    5.13
   0   0   7   94.94    4.89
   0   0   8    4.80    1.96
   0   0  -8    7.56    2.20
   0   0   8    6.26    1.58
   0   0   9   59.83    4.62
   0   0  -9   74.43    5.60
   0   0   9   66.35    4.39
   0   0 -10  359.20   15.23
   0   0  10  330.76   13.42
   0   0  11   10.04    3.10
   0   0 -11    7.55    2.88
   0   0  11   11.42    2.48
   0   0  12   19.36    3.45
   0   0 -12   20.39    3.67
   0   0  12   11.67    2.70
   0   0  13   80.96    6.42
   0   0  13   93.71    6.13
   0   0  14    4.45    3.17
   0   0 -14    4.32    2.82
   0   0  14    4.66    2.59
   0   0 -15    8.81    3.40
   0   0 -16    9.03    4.19
   0  -1  16   -0.35    3.74
   0   1 -16    8.01    3.17
   0  -1  15   34.81    5.04
   0   1 -15   49.55    5.26
   0  -1  15   37.19    4.41
   0  -1  14    5.89    3.43
   0   1 -14   12.73    3.36
   0  -1  14   11.62    2.87
   0  -1  13   -0.62    3.18
   0   1 -13    1.02    2.42
   0  -1  13    0.26    2.27
   0  -1  12  357.90   15.88
   0   1 -12  381.97   16.36
   0  -1  12  358.69   15.18
   0  -1  11    5.04    2.80
   0   1 -11    0.94    2.38
   0  -1  11    1.56    1.99
   0  -1  10   11.86    2.97
   0   1 -10   17.83    3.20
   0  -1  10   13.50    2.55
   0  -1   9  430.14   16.41
   0  -1   9  409.85   16.80
   0  -1   8   46.21    3.91
   0  -1   7   79.17    4.90
   0  -1   6  133.15    6.50
   0  -1   5  241.81    8.60
   0   1  -4   20.85    1.41
   0  -1   4   20.66    1.20
   0   1  -3   85.24    3.52
   0  -1   3   82.26    3.34
   0   1  -3   82.79    3.48
   0   1  -2 2731.23   90.46
   0   1  -2 2788.26   90.44
   0   1  -1   19.39    1.24
   0   1  -1   17.39    1.18
   0  -1   1   19.04    1.09
   0   1   0   34.97    1.73
   0   1   0   32.26    1.71
   0  -1  -1   -0.13    0.26
   0  -1  -1   -0.05    0.24
   0  -1  -2  362.11   11.72
   0  -1  -2  314.42   11.91
   0  -1  -2  331.16   11.65
   0  -1  -2  348.36   12.82
   0   1   3  312.08   11.34
   0  -1  -3  316.07   11.34
   0  -1  -3  324.68   11.02
   0   1   3  328.87   11.24
   0  -1  -3  313.67   11.47
   0   1   3  326.05   11.67
   0   1   4   15.76    1.54
   0  -1  -4   16.04    1.71
   0  -1  -4   17.21    1.25
   0   1   4   16.41    1.65
   0  -1  -4   15.11    1.45
   0   1   5    6.51    1.40
   0  -1  -5    8.06    2.13
   0  -1  -5    9.30    1.77
   0   1   5    5.79    1.50
   0   1   6   88.50    4.65
   0  -1  -6   92.76    5.89
   0  -1  -6   90.80    4.78
   0   1   6   85.29    4.69
   0   1   7   47.29    3.33
   0  -1  -7   48.71    4.42
   0   1   7   45.10    3.38
   0   1   8  487.51   18.04
   0  -1  -8  492.90   19.88
   0   1   8  451.87   17.85
   0   1   9    2.14    1.80
   0  -1  -9    2.00    2.15
   0   1   9    0.38    1.91
   0   1  10    5.71    2.17
   0  -1 -10    9.70    2.99
   0   1  10    5.43    2.42
   0  -1 -11  283.81   13.63
   0   1  11  269.58   11.60
   0  -1 -12    8.07    3.34
   0  -1 -13   70.37    6.50
   0  -1 -14  133.37    9.24
   0  -1 -15   34.63    5.24
   0  -1 -16    2.24    4.30
   0   1  16    3.08    3.22
   0  -2  17   31.27    5.61
   0  -2  16   12.93    4.41
   0   2 -16   22.94    3.96
   0  -2  15    6.26    4.27
   0   2 -15    2.23    2.51
   0  -2  15    0.29    2.55
   0  -2  14  137.44    8.86
   0   2 -14  147.93    8.51
   0  -2  14  137.97    8.04
   0  -2  13    5.86    3.27
   0   2 -13    5.41    2.56
   0  -2  13    2.65    2.45
   0  -2  12    1.81    3.03
   0   2 -12    0.58    2.19
   0  -2  12   -0.25    2.11
   0   2 -11  216.24   10.58
   0  -2  11  203.14   10.57
   0  -2  10    7.86    3.09
   0  -2   9   29.85    3.67
   0  -2   8  639.25   22.16
   0  -2   8  664.57   24.39
   0  -2   7 1439.59   48.10
   0  -2   7 1420.74   49.55
   0  -2   6  463.50   16.06
   0   2  -6  455.69   16.55
   0   2  -5  172.32    7.10
   0  -2   5  171.29    6.75
   0   2  -4  814.68   28.12
   0  -2   4  816.96   27.86
   0   2  -4  821.30   28.17
   0   2  -3  451.30   16.15
   0   2  -3  450.52   16.23
   0   2  -2    7.49    1.61
   0   2  -2    8.84    1.60
   0   2  -2    7.57    1.40
   0  -2   1 2953.56   98.12
   0   2  -1 3020.81   98.76
   0  -2   1 3055.97   98.67
   0  -2   1 3063.92   98.02
   0  -2   1 3013.77   98.74
   0   2  -1 2962.81   98.81
   0  -2   1 2917.25   98.00
   0  -2   0  331.44   12.76
   0   2   0  305.37   12.80
   0  -2   0  337.22   12.76
   0   2   0  298.89   12.73
   0  -2   0  324.18   12.78
   0   2   0  298.27   12.83
   0   2   1  407.89   15.20
   0  -2  -1  415.61   15.13
   0  -2  -1  411.89   14.08
   0  -2  -1  413.36   14.70
   0  -2  -1  401.83   13.94
   0  -2  -1  419.81   14.74
   0  -2  -2  811.65   26.94
   0   2   2  734.64   26.45
   0  -2  -2  821.91   26.37
   0  -2  -2  804.13   27.90
   0   2   2  770.70   27.10
   0  -2  -3    1.91    1.02
   0  -2  -3    2.72    0.94
   0   2   3    2.99    0.80
   0  -2  -3    3.83    0.95
   0   2   3    2.39    1.10
   0   2   3    3.16    1.13
   0   2   4  223.82    8.30
   0   2   4  216.13    8.64
   0  -2  -4  223.94    8.27
   0  -2  -4  207.99    8.28
   0  -2  -4  217.79    8.72
   0  -2  -5   40.97    2.80
   0  -2  -5   45.35    2.39
   0   2   5   39.54    2.60
   0  -2  -5   39.24    2.73
   0  -2  -5   39.83    2.64
   0  -2  -6  566.00   20.45
   0  -2  -6  584.39   22.66
   0  -2  -6  571.04   19.88
   0  -2  -6  562.30   20.33
   0  -2  -7   32.48    3.86
   0  -2  -7   30.93    1.91
   0  -2  -7   36.87    3.01
   0  -2  -8   71.16    5.81
   0  -2  -9  364.19   16.77
   0  -2 -10   22.79    4.10
   0  -2 -11   31.29    4.71
   0   2  11   36.09    3.60
   0  -2 -12   68.03    6.31
   0   2  12   46.15    4.28
   0  -2 -13   -0.46    3.05
   0   2  13    3.00    2.34
   0  -2 -14   31.22    5.22
   0   2  14   30.12    4.00
   0  -2 -15   14.53    4.74
   0   2  15   14.12    3.44
   0  -2 -16   72.54    7.58
   0  -3  17    9.64    4.87
   0  -3  16   80.57    7.53
   0   3 -16   85.95    6.06
   0  -3  15    2.31    3.90
   0   3 -15    0.82    2.23
   0  -3  15   -1.83    2.83
   0  -3  14   11.97    4.02
   0   3 -14    8.89    2.68
   0  -3  14    6.16    2.71
   0  -3  13  148.53    9.48
   0   3 -13  170.82    8.74
   0  -3  12   -2.60    3.42
   0   3 -12    1.04    2.02
   0  -3  11    4.09    0.81
   0  -3  11    8.20    3.36
   0  -3  10  314.64   11.94
   0  -3  10  331.54   14.49
   0  -3   9  208.54    8.78
   0  -3   9  209.88   10.35
   0  -3   8  193.06    8.27
   0  -3   8  176.59    9.28
   0   3  -7  610.17   21.82
   0  -3   7  586.45   21.02
   0  -3   6  181.04    7.48
   0   3  -6  168.40    7.83
   0   3  -5  210.48    8.94
   0  -3   5  210.30    8.57
   0   3  -5  201.14    8.93
   0   3  -4    1.10    1.25
   0   3  -4    1.85    1.36
   0   3  -4    2.75    1.32
   0  -3   4    0.65    1.12
   0   3  -3   29.19    2.12
   0   3  -3   29.85    1.82
   0   3  -3   31.33    2.67
   0   3  -3   29.63    2.61
   0   3  -2    1.26    0.75
   0   3  -2    2.26    1.51
   0   3  -2    0.89    1.30
   0   3  -2    1.36    0.98
   0  -3   1  373.11   13.64
   0  -3   1  354.52   13.02
   0  -3   1  397.30   14.34
   0   3  -1  375.85   14.45
   0   3  -1  386.71   14.40
   0  -3   1  398.11   14.25
   0  -3   0  541.55   21.25
   0  -3   0  544.47   21.17
   0   3   0  502.31   21.26
   0   3   0  620.53   19.89
   0  -3   0  649.00   19.94
   0  -3   0  532.40   21.08
   0  -3  -1  237.71    9.82
   0  -3  -1  221.97   10.04
   0   3   1  212.23   10.08
   0  -3  -2   61.32    3.61
   0   3   2   61.28    3.84
   0  -3  -2   58.56    4.12
   0   3   2   58.89    4.28
   0   3   2   59.87    3.82
   0  -3  -2   59.76    2.90
   0   3   3   85.68    4.73
   0  -3  -3   79.28    4.29
   0   3   3   89.91    3.98
   0  -3  -3   81.13    5.24
   0   3   3   77.80    4.63
   0  -3  -4  352.14   14.04
   0   3   4  369.21   14.21
   0  -3  -4  390.26   13.79
   0   3   4  387.01   13.39
   0  -3  -4  342.22   13.18
   0   3   4  359.58   14.17
   0   3   5  164.93    6.92
   0   3   5  177.03    7.72
   0  -3  -5  171.26    7.05
   0  -3  -5  161.57    6.87
   0  -3  -5  162.98    7.53
   0  -3  -6   33.51    2.83
   0  -3  -6   34.53    4.05
   0   3   6   31.96    2.51
   0  -3  -6   39.98    2.83
   0  -3  -6   33.77    2.83
   0  -3  -7  563.74   20.87
   0   3   7  562.87   20.53
   0  -3  -7  568.36   20.58
   0  -3  -7  552.96   20.53
   0  -3  -8    0.39    2.43
   0  -3  -8   -0.48    2.05
   0  -3  -8   -0.32    1.13
   0   3   8    0.32    1.42
   0  -3  -9  109.57    7.64
   0   3   9  101.79    5.11
   0  -3 -10  176.38   10.59
   0   3  10  156.39    7.77
   0  -3 -11  116.90    8.50
   0   3  11   95.30    5.87
   0  -3 -12    9.58    3.77
   0   3  12    4.77    2.25
   0  -3 -13  346.94   16.64
   0   3  13  277.33   12.75
   0  -3 -14   23.17    5.19
   0   3  14   10.91    3.01
   0  -3 -15    9.86    4.49
   0  -4  17    3.10    4.45
   0  -4  16    5.08    4.56
   0   4 -16    1.76    2.20
   0  -4  16    1.00    3.05
   0  -4  15  146.89    9.70
   0   4 -15  146.54    7.60
   0  -4  14    6.13    3.90
   0   4 -14    5.42    2.25
   0  -4  13   11.75    4.06
   0   4 -13   11.90    2.59
   0  -4  12   94.12    4.77
   0  -4  12  120.34    7.96
   0  -4  11   21.86    2.57
   0  -4  11   28.35    4.45
   0  -4  10   22.82    2.80
   0  -4  10   20.95    3.83
   0  -4   9  175.36    8.31
   0  -4   9  162.30    9.19
   0  -4   8  584.19   21.10
   0   4  -8  574.20   21.96
   0  -4   7  492.94   18.28
   0   4  -7  486.05   18.96
   0   4  -6   14.12    2.31
   0   4  -6   17.14    2.41
   0  -4   6   19.15    2.35
   0   4  -5   92.58    5.68
   0   4  -5  101.17    5.17
   0   4  -5   95.99    5.67
   0  -4   5   91.09    5.23
   0   4  -4  416.10   15.20
   0   4  -4  398.65   14.69
   0   4  -4  414.78   16.50
   0   4  -4  425.26   16.49
   0  -4   4  434.37   16.13
   0   4  -3    0.35    0.84
   0   4  -3    0.20    1.45
   0   4  -3   -0.20    1.57
   0   4  -3    2.13    1.03
   0  -4   2  892.42   31.00
   0   4  -2  884.24   31.19
   0   4  -2  909.08   32.42
   0   4  -2  911.40   30.37
   0   4  -2  906.38   32.36
   0  -4   2  915.13   32.01
   0  -4   1  204.84    8.70
   0   4  -1  220.77    7.43
   0  -4   1  200.50    7.84
   0   4  -1  193.08    9.48
   0   4  -1  207.96    9.54
   0  -4   1  211.85    9.28
   0  -4   0   66.47    4.43
   0   4   0   74.78    3.11
   0  -4   0   73.51    3.11
   0  -4   0   71.21    4.38
   0  -4  -1 3146.97  116.68
   0  -4  -1 3179.62  116.27
   0   4   2 1360.46   47.76
   0  -4  -2 1344.83   47.37
   0  -4  -2 1316.80   45.26
   0  -4  -2 1359.62   46.46
   0   4   2 1322.74   46.90
   0  -4  -2 1375.49   44.78
   0   4   2 1342.19   46.98
   0   4   3   72.41    4.72
   0  -4  -3   74.24    4.37
   0  -4  -3   71.57    5.16
   0   4   3   58.55    4.49
   0  -4  -3   65.42    3.45
   0  -4  -4   24.96    2.57
   0   4   4   28.19    2.98
   0  -4  -4   23.65    2.69
   0   4   4   24.05    2.84
   0   4   5  190.00    7.88
   0  -4  -5  186.59    8.26
   0   4   5  181.41    8.93
   0  -4  -5  190.53    7.78
   0  -4  -5  193.79    8.79
   0  -4  -6  109.28    5.95
   0  -4  -6  106.72    5.45
   0   4   6  106.29    6.08
   0   4   6  109.71    5.33
   0  -4  -6  104.04    5.12
   0  -4  -6  105.57    6.08
   0  -4  -7   48.70    3.80
   0  -4  -7   59.08    5.80
   0   4   7   55.74    3.55
   0  -4  -7   43.50    3.36
   0  -4  -7   47.59    3.80
   0  -4  -8  243.07   10.83
   0   4   8  256.70   10.50
   0  -4  -8  268.56   13.70
   0  -4  -8  252.63   10.50
   0  -4  -8  254.19   10.66
   0   4   9   56.30    4.06
   0  -4  -9   56.22    3.54
   0   4  10    4.33    2.05
   0  -4 -10    2.28    1.04
   0   4  11   48.07    4.05
   0  -4 -11   58.39    6.32
   0   4  12    1.50    2.19
   0  -4 -12    1.57    3.53
   0   4  13   34.96    3.94
   0  -4 -13   42.54    6.56
   0  -4 -14    8.21    4.32
   0  -5  16    9.23    4.94
   0  -5  15    5.09    4.43
   0   5 -15    8.80    2.25
   0  -5  14   42.96    5.90
   0  -5  14   28.31    2.28
   0   5 -14   36.08    3.31
   0  -5  13   12.15    4.27
   0  -5  13    7.51    2.01
   0   5 -13    7.07    2.15
   0  -5  12    4.24    2.00
   0  -5  12    2.59    3.42
   0  -5  11  209.05   10.36
   0  -5  11  236.11   12.05
   0  -5  10   70.32    5.19
   0  -5  10   66.39    6.01
   0   5  -9   67.59    5.21
   0  -5   9   70.30    4.56
   0   5  -8  360.95   15.04
   0  -5   8  375.01   14.79
   0   5  -8  357.13   15.52
   0   5  -7  692.69   24.90
   0   5  -7  656.78   25.67
   0  -5   7  666.34   24.86
   0  -5   6   46.44    3.81
   0   5  -6   47.50    4.22
   0   5  -6   48.16    2.85
   0   5  -6   51.82    4.36
   0   5  -6   50.70    3.66
   0   5  -5   69.37    4.03
   0   5  -5   66.76    3.65
   0   5  -5   69.84    5.15
   0  -5   5   71.48    4.81
   0   5  -5   71.59    5.15
   0   5  -5   65.38    4.43
   0   5  -4  156.11    6.55
   0   5  -4  142.23    6.56
   0   5  -4  149.43    8.11
   0   5  -4  151.03    6.85
   0   5  -4  157.50    8.23
   0   5  -3  106.08    5.29
   0   5  -3   94.41    6.28
   0   5  -3   99.64    4.66
   0   5  -3   99.78    6.32
   0   5  -2   20.68    2.39
   0  -5   2   14.32    2.04
   0   5  -2   13.07    2.42
   0   5  -2   18.41    2.86
   0   5  -2   17.58    1.40
   0  -5   2   17.65    1.95
   0  -5   2   15.06    2.56
   0  -5   1 1771.41   61.66
   0   5  -1 1722.10   61.89
   0  -5   1 1716.78   60.28
   0   5  -1 1690.86   62.78
   0  -5   1 1858.73   62.46
   0   5  -1 1719.60   62.71
   0  -5   0  946.76   34.58
   0   5   0  945.09   32.48
   0  -5   0  989.59   34.92
   0  -5   0  994.29   32.48
   0  -5  -1    2.59    1.79
   0  -5  -1    2.68    1.77
   0   5   1    3.36    1.97
   0  -5  -1    3.19    0.83
   0  -5  -2   85.99    5.38
   0   5   2   86.64    5.79
   0   5   2   78.70    6.08
   0  -5  -2   82.77    5.89
   0  -5  -2   82.76    4.37
   0  -5  -2  100.54    3.75
   0   5   2   75.42    5.53
   0  -5  -3  610.82   24.03
   0  -5  -3  628.89   21.24
   0  -5  -3  588.95   20.68
   0   5   3  558.86   23.04
   0  -5  -3  617.95   22.65
   0   5   3  585.37   23.22
   0   5   4   69.27    5.24
   0  -5  -4   69.82    4.74
   0  -5  -4   78.22    4.08
   0  -5  -4   81.51    6.16
   0  -5  -5    6.24    1.94
   0   5   5    5.69    2.14
   0  -5  -5    6.59    1.68
   0  -5  -5    4.47    1.99
   0  -5  -6  730.03   25.46
   0   5   6  704.37   26.53
   0  -5  -6  673.80   24.41
   0  -5  -6  709.02   26.56
   0  -5  -6  674.08   25.92
   0  -5  -7   57.65    6.02
   0  -5  -7   63.31    3.89
   0  -5  -7   59.43    4.77
   0  -5  -7   59.32    4.62
   0  -5  -8   16.20    4.23
   0  -5  -8   15.93    2.51
   0  -5  -8   17.31    2.88
   0  -5  -8   17.50    2.73
   0  -5  -9  252.99   10.97
   0  -5  -9  267.92   14.13
   0  -5  -9  235.19   10.19
   0  -5  -9  234.65   10.52
   0  -5 -10   13.49    4.20
   0  -5 -10   10.96    2.13
   0   5  10   12.21    2.48
   0  -5 -11   41.76    5.98
   0   5  11   32.41    3.37
   0  -5 -12   94.73    8.89
   0   5  12   64.91    4.83
   0  -5 -13    1.71    4.42
   0  -6  16  180.71   11.84
   0   6 -15   35.63    2.74
   0  -6  15   50.43    6.71
   0   6 -14   37.86    3.03
   0  -6  14   36.08    3.57
   0  -6  14   46.07    6.26
   0  -6  13   10.45    2.70
   0  -6  13    7.86    4.21
   0  -6  12    7.42    2.66
   0  -6  12   11.14    4.26
   0  -6  11    0.61    2.57
   0   6 -11    6.33    3.06
   0   6 -10  145.35    8.27
   0  -6  10  147.13    8.57
   0  -6  10  137.29    7.49
   0  -6   9  436.29   16.80
   0   6  -9  403.97   17.70
   0   6  -9  413.54   16.89
   0   6  -9  399.51   14.80
   0  -6   8   12.30    2.58
   0   6  -8    7.01    2.30
   0   6  -8    8.39    2.70
   0   6  -8   10.76    1.50
   0   6  -7   91.37    6.44
   0  -6   7   93.24    6.01
   0   6  -7   93.00    4.57
   0   6  -7   91.34    6.43
   0   6  -7   87.40    5.33
   0   6  -6  287.11   11.77
   0   6  -6  282.23   11.30
   0   6  -6  294.38   13.64
   0  -6   6  292.97   12.89
   0   6  -6  300.18   13.67
   0   6  -6  302.08   12.54
   0   6  -5   87.07    4.72
   0   6  -5   90.72    4.95
   0   6  -5   97.57    6.53
   0   6  -5  101.05    5.30
   0  -6   5   96.79    6.14
   0   6  -5   96.74    6.59
   0   6  -4    4.64    1.63
   0   6  -4    3.71    2.11
   0   6  -4    4.39    2.25
   0   6  -4    3.31    1.31
   0   6  -3  669.83   24.03
   0   6  -3  649.42   25.60
   0   6  -3  638.78   22.41
   0   6  -3  659.16   25.64
   0   6  -2  360.72   14.94
   0  -6   2  370.45   14.56
   0   6  -2  364.53   16.12
   0  -6   2  369.35   13.90
   0   6  -2  351.83   12.69
   0   6  -2  372.52   16.15
   0  -6   2  405.29   15.86
   0  -6   1   38.48    3.58
   0   6  -1   44.63    3.92
   0   6  -1   43.52    2.24
   0  -6   1   41.47    2.73
   0  -6   1   48.05    4.26
   0   6   0  533.35   21.24
   0  -6   0  550.93   20.93
   0   6   0  506.26   18.52
   0  -6   0  555.74   21.15
   0  -6   0  541.08   18.50
   0   6   1  312.42   14.64
   0  -6  -1  335.89   14.20
   0  -6  -1  324.78   14.45
   0   6   1  321.42   14.68
   0  -6  -1  325.53   11.47
   0  -6  -2   91.36    5.94
   0   6   2   78.78    6.18
   0  -6  -2   92.88    6.58
   0  -6  -2   93.60    4.88
   0  -6  -2   99.35    4.00
   0   6   2   86.88    6.33
   0  -6  -3   58.15    5.36
   0  -6  -3   52.34    3.42
   0  -6  -3   53.62    4.42
   0   6   3   43.37    4.64
   0  -6  -3   61.89    2.85
   0   6   3   57.00    5.07
   0   6   4  267.71   13.35
   0  -6  -4  272.39   12.52
   0  -6  -4  279.34   10.62
   0  -6  -4  303.21   14.51
   0  -6  -4  308.64   11.48
   0  -6  -5  259.67   11.47
   0   6   5  245.82   12.33
   0  -6  -5  242.83   10.20
   0  -6  -5  260.16   10.00
   0  -6  -5  239.92   11.77
   0  -6  -5  254.66   13.52
   0  -6  -6    3.84    1.95
   0  -6  -6    2.70    2.12
   0   6   6    4.88    2.80
   0  -6  -6   11.04    2.61
   0  -6  -6    6.20    1.89
   0  -6  -6    6.33    2.67
   0  -6  -7  126.65    6.04
   0  -6  -7  127.21    7.81
   0  -6  -7  127.12    7.39
   0  -6  -8    9.13    3.95
   0  -6  -8   16.01    2.49
   0  -6  -8    9.40    2.81
   0  -6  -8   14.50    2.85
   0  -6  -9   18.64    4.72
   0  -6  -9   14.67    2.62
   0  -6  -9   18.82    3.03
   0  -6  -9   18.08    3.07
   0  -6 -10   69.83    7.80
   0  -6 -11    0.57    4.20
   0  -6 -12    5.87    4.40
   0  -7  15  146.34   10.65
   0  -7  14  148.00    9.98
   0  -7  14  148.79    8.17
   0   7 -14  113.99    5.12
   0   7 -14  126.01    4.93
   0   7 -13   -0.63    1.14
   0  -7  13    1.32    3.95
   0  -7  13    0.33    2.59
   0   7 -12  137.27    8.31
   0   7 -12  129.34    5.57
   0  -7  12  140.61    8.71
   0   7 -11  106.60    6.83
   0  -7  11   86.15    7.03
   0   7 -11   98.60    4.58
   0  -7  10   20.18    3.29
   0   7 -10   11.78    3.00
   0   7 -10   18.63    3.64
   0   7 -10   12.89    1.79
   0   7  -9  256.48   11.64
   0   7  -9  248.38   10.16
   0   7  -9  280.83   13.01
   0  -7   9  269.67   12.30
   0   7  -9  270.54   13.47
   0   7  -8  433.84   17.85
   0  -7   8  508.39   19.40
   0   7  -8  464.98   20.22
   0   7  -8  450.43   16.99
   0   7  -8  486.21   19.17
   0   7  -7   -1.42    2.19
   0  -7   7    3.47    2.48
   0   7  -7    3.92    1.89
   0   7  -7    1.13    2.53
   0   7  -7    2.16    1.48
   0   7  -6   25.44    2.58
   0   7  -6   25.60    2.73
   0   7  -6   28.62    3.97
   0   7  -6   34.55    3.13
   0   7  -6   35.11    4.34
   0  -7   6   29.30    3.79
   0   7  -5  365.67   14.95
   0   7  -5  409.37   17.42
   0   7  -5  368.95   14.42
   0   7  -5  369.52   17.11
   0  -7   5  395.62   16.52
   0   7  -4    1.07    1.61
   0   7  -4    1.45    2.31
   0   7  -4   -0.37    2.25
   0   7  -4    1.77    1.06
   0   7  -3   11.35    2.33
   0   7  -3    8.67    2.78
   0   7  -3   12.22    3.11
   0   7  -3   10.47    1.26
   0  -7   3    9.90    2.78
   0  -7   2  640.78   23.69
   0   7  -2  602.18   24.07
   0  -7   2  634.25   22.70
   0   7  -2  618.58   21.49
   0   7  -2  618.58   25.39
   0  -7   2  699.58   25.20
   0   7  -2  581.72   25.19
   0  -7   1  411.71   16.09
   0   7  -1  380.46   16.37
   0   7  -1  363.19   13.43
   0  -7   1  415.79   16.87
   0  -7   1  372.64   14.10
   0  -7   0    3.87    2.22
   0   7   0    3.68    1.35
   0  -7   0    5.29    1.28
   0   7   0    6.07    2.42
   0  -7   0    3.97    2.07
   0  -7  -1  154.03    8.59
   0   7   1  142.45    9.14
   0  -7  -1  151.74    8.76
   0   7   1  145.48    9.13
   0   7   1  159.15    9.35
   0  -7  -1  148.10    6.02
   0   7   2  291.50   14.18
   0  -7  -2  303.39   13.41
   0  -7  -2  277.99   13.79
   0  -7  -2  296.83   11.63
   0   7   2  285.31   13.91
   0  -7  -2  275.03   10.19
   0  -7  -3   28.96    3.76
   0  -7  -3   33.94    4.57
   0  -7  -3   32.20    2.85
   0  -7  -3   28.41    1.91
   0  -7  -4   26.34    3.76
   0  -7  -4   30.20    4.57
   0  -7  -4   32.37    3.03
   0  -7  -4   26.08    1.95
   0   7   4   28.01    4.28
   0  -7  -5  356.43   15.48
   0   7   5  335.14   16.56
   0  -7  -5  370.14   13.25
   0  -7  -5  343.04   15.98
   0  -7  -6  228.91   11.42
   0  -7  -6  226.37   10.95
   0  -7  -6  227.42    9.48
   0  -7  -6  239.18    9.31
   0  -7  -6  215.40   11.95
   0  -7  -7    8.57    3.13
   0  -7  -7    7.21    2.09
   0  -7  -7    6.76    2.00
   0  -7  -7    8.73    2.73
   0  -7  -8   85.29    7.94
   0  -7  -8   64.73    4.17
   0  -7  -8   76.19    4.79
   0  -7  -8   57.70    5.77
   0  -7  -8   79.16    5.67
   0  -7  -9   13.52    4.60
   0  -7  -9   14.09    3.01
   0  -7  -9   18.98    3.26
   0  -7 -10   45.07    4.54
   0  -7 -10   42.01    6.68
   0  -7 -11   11.41    4.99
   0  -8  15    3.50    4.80
   0  -8  14   51.14    6.86
   0  -8  14   46.78    5.40
   0   8 -13   30.16    5.41
   0   8 -13   22.13    1.71
   0  -8  13   28.52    4.52
   0   8 -12   -2.52    3.86
   0  -8  12    4.50    3.25
   0   8 -12    2.83    1.35
   0  -8  11   71.73    7.02
   0   8 -11   81.89    4.33
   0  -8  11   84.97    6.49
   0   8 -11   87.82    6.01
   0  -8  11   85.54    7.49
   0   8 -11   98.34    7.41
   0   8 -10  199.74    9.54
   0   8 -10  214.05   11.75
   0  -8  10  201.53   10.23
   0   8 -10  171.34    7.93
   0   8 -10  193.93   10.55
   0  -8   9   24.50    3.92
   0   8  -9   24.39    3.64
   0   8  -9   22.43    3.17
   0   8  -9   18.51    4.17
   0   8  -9   18.74    2.35
   0   8  -8   43.24    3.38
   0  -8   8   49.13    4.93
   0   8  -8   36.57    3.56
   0   8  -8   32.77    4.78
   0   8  -8   43.85    4.11
   0   8  -7  282.70   14.85
   0  -8   7  302.60   14.13
   0   8  -7  305.74   12.66
   0   8  -7  286.51   12.21
   0  -8   6   73.65    6.00
   0   8  -6   70.78    6.51
   0   8  -6   60.30    4.47
   0   8  -6   62.10    6.14
   0   8  -6   70.47    4.40
   0  -8   5   24.36    3.88
   0   8  -5   21.99    3.02
   0  -8   5   17.90    3.30
   0   8  -5   21.09    4.02
   0   8  -5   25.26    4.16
   0   8  -5   24.70    2.28
   0   8  -4  224.14   10.36
   0   8  -4  204.85   11.63
   0   8  -4  198.90    8.15
   0   8  -4  219.69   12.03
   0   8  -3    2.31    2.09
   0   8  -3    6.43    2.83
   0   8  -3   -0.41    2.61
   0   8  -3    3.57    1.12
   0  -8   3    2.05    2.73
   0   8  -2  170.35    9.43
   0  -8   2  186.58    9.15
   0  -8   2  167.84    8.01
   0   8  -2  161.85    6.70
   0   8  -2  182.80   10.68
   0   8  -2  193.13   10.90
   0  -8   2  203.27   10.31
   0   8  -1  551.80   21.89
   0  -8   1  552.11   21.14
   0  -8   1  524.50   18.90
   0  -8   1  586.83   22.06
   0   8   0  347.88   16.55
   0  -8   0  356.15   15.66
   0   8   0  374.44   16.66
   0   8   0  322.34   13.17
   0  -8   0  336.57   12.90
   0   8   0  311.52   16.25
   0  -8   0  394.84   16.30
   0   8   1    0.42    2.80
   0  -8  -1   -0.71    2.38
   0  -8  -1    1.35    2.59
   0   8   1   -0.87    3.17
   0   8   1    1.67    2.87
   0  -8  -1    1.32    1.21
   0  -8  -2    8.12    3.14
   0  -8  -2    5.11    1.93
   0  -8  -2    6.25    2.92
   0   8   2    3.94    3.11
   0  -8  -2    6.31    1.30
   0   8   3   76.80    6.87
   0  -8  -3   72.46    6.00
   0  -8  -3   78.55    6.72
   0  -8  -3   69.57    3.46
   0  -8  -3   86.60    4.81
   0  -8  -4   96.59    6.91
   0   8   4   98.78    7.87
   0  -8  -4  108.08    8.26
   0  -8  -4   97.57    4.52
   0  -8  -4  121.31    6.19
   0  -8  -5  182.23   10.04
   0   8   5  178.40   11.22
   0  -8  -5  175.38   11.51
   0  -8  -5  188.21   10.61
   0  -8  -5  201.17    7.52
   0  -8  -6   73.67    7.41
   0  -8  -6   75.03    6.16
   0  -8  -6   68.32    6.83
   0  -8  -6   80.71    3.93
   0  -8  -6   72.50    4.44
   0  -8  -7   77.51    6.23
   0  -8  -7   71.86    4.44
   0  -8  -7   87.51    4.33
   0  -8  -7   75.65    6.89
   0  -8  -8   31.22    2.95
   0  -8  -8   31.03    4.70
   0  -8  -8   30.31    4.16
   0  -8  -9   57.60    5.35
   0  -8  -9   68.00    7.93
   0   9 -14    0.92    4.54
   0  -9  14    8.06    3.78
   0   9 -13  104.37    7.55
   0  -9  13   83.87    7.36
   0  -9  12   39.04    5.64
   0   9 -12   29.33    2.51
   0   9 -12   27.84    4.67
   0  -9  11   11.90    3.66
   0   9 -11   11.13    3.68
   0  -9  11   17.07    4.24
   0   9 -11   11.01    1.93
   0   9 -10   65.89    6.77
   0  -9  10   56.78    5.60
   0   9 -10   52.71    4.31
   0   9 -10   43.94    3.58
   0   9 -10   58.04    5.22
   0   9  -9  266.15   14.52
   0  -9   9  288.43   13.64
   0   9  -9  239.71   11.15
   0   9  -9  258.24   11.07
   0   9  -9  269.96   12.14
   0   9  -8    6.01    2.16
   0   9  -8    6.46    3.39
   0   9  -8    5.52    2.40
   0  -9   8   14.10    3.70
   0   9  -7    1.66    1.91
   0   9  -7    0.99    3.08
   0  -9   7    2.95    3.08
   0   9  -7    2.08    1.85
   0   9  -6  351.01   17.89
   0  -9   6  393.18   17.37
   0   9  -6  359.91   15.38
   0   9  -6  359.67   13.97
   0   9  -5   96.67    6.23
   0  -9   5   94.79    6.69
   0   9  -5   87.92    7.76
   0  -9   5  100.80    7.40
   0   9  -5   89.58    7.58
   0   9  -5   75.96    4.30
   0   9  -4    1.24    2.29
   0  -9   4    1.51    2.68
   0   9  -4    0.93    3.08
   0   9  -4   -1.47    2.94
   0   9  -4    2.29    1.22
   0  -9   3  163.37    8.40
   0   9  -3  157.31    8.83
   0   9  -3  125.62    5.70
   0   9  -3  147.20    9.82
   0  -9   3  143.91    9.30
   0   9  -3  140.09    9.89
   0   9  -2   45.76    2.95
   0  -9   2   58.25    5.77
   0  -9   2   63.81    5.09
   0   9  -2   60.86    5.69
   0  -9   1  141.60    9.12
   0   9  -1  125.32    6.17
   0  -9   1  139.94    6.81
   0   9  -1  130.72    8.91
   0  -9   1  143.83    8.47
   0  -9   0  207.46   11.28
   0   9   0  172.66   11.47
   0   9   0  179.88   11.13
   0  -9   0  191.36   10.72
   0  -9   0  191.74    8.25
   0  -9  -1  194.25    9.25
   0  -9  -1  201.59   11.20
   0   9   1  186.99   11.82
   0  -9  -1  219.89   11.55
   0  -9  -1  185.00    8.03
   0  -9  -2    1.69    2.80
   0  -9  -2    1.61    1.89
   0  -9  -2   -0.73    2.84
   0   9   2   -1.50    3.27
   0  -9  -2    2.74    1.32
   0  -9  -3    8.63    3.73
   0  -9  -3   13.01    2.39
   0  -9  -3   14.50    3.76
   0   9   3    7.06    3.73
   0  -9  -3    9.22    1.58
   0  -9  -4  224.02   11.75
   0   9   4  207.04   12.65
   0  -9  -4  222.48   12.94
   0  -9  -4  197.18    8.02
   0  -9  -5    2.42    3.16
   0  -9  -5    6.69    3.62
   0  -9  -5    9.34    3.23
   0  -9  -5   12.41    4.39
   0  -9  -5    9.01    1.71
   0  -9  -6    7.44    3.48
   0  -9  -6   10.94    4.28
   0  -9  -6    9.84    1.63
   0  -9  -6   11.70    4.03
   0  -9  -7   47.22    6.01
   0  -9  -7   56.28    3.24
   0  -9  -7   46.00    5.43
   0  -9  -8    9.24    3.55
   0 -10  14    3.38    3.69
   0 -10  13   51.68    6.57
   0 -10  13   52.58    7.33
   0  10 -13   56.91    5.97
   0  10 -12   28.19    2.68
   0 -10  12   32.18    5.64
   0  10 -12   36.04    4.94
   0  10 -11   15.43    2.40
   0  10 -11   21.47    3.66
   0 -10  11   14.25    4.68
   0 -10  11   14.84    4.12
   0  10 -10   17.91    2.71
   0  10 -10   20.67    4.80
   0  10 -10   15.39    3.31
   0 -10  10   19.50    4.16
   0  10  -9   45.11    4.10
   0  10  -9   58.09    6.73
   0 -10   9   53.42    6.04
   0  10  -9   54.40    4.55
   0 -10   8  231.58   12.54
   0  10  -8  218.15   13.46
   0  10  -8  216.22    9.86
   0  10  -8  221.58   10.54
   0 -10   7   76.68    6.91
   0  10  -7   79.19    7.68
   0  10  -7   75.65    5.62
   0  10  -7   77.86    4.66
   0  10  -6   30.20    3.88
   0 -10   6   45.45    5.19
   0 -10   6   35.11    4.98
   0  10  -6   43.35    6.12
   0  10  -6   33.23    2.82
   0  10  -5    1.34    2.51
   0  10  -5    2.22    3.41
   0  10  -5    1.04    1.24
   0 -10   5    1.05    2.79
   0  10  -4   -0.37    2.58
   0 -10   4    0.65    2.72
   0  10  -4   -2.21    3.22
   0  10  -4    0.11    1.31
   0  10  -3   11.65    3.43
   0 -10   3   22.69    4.48
   0 -10   3   15.23    3.18
   0  10  -3   12.43    1.70
   0  10  -3   17.74    4.49
   0 -10   2  749.35   28.39
   0  10  -2  700.30   27.92
   0 -10   2  678.88   26.52
   0 -10   2  693.63   25.41
   0 -10   1  134.28    8.41
   0  10  -1  124.73    9.11
   0  10  -1  111.59    6.27
   0 -10   1  142.15    9.32
   0 -10   1  128.02    6.74
   0 -10   0   41.59    5.38
   0 -10   0   41.68    5.02
   0  10   0   30.18    5.46
   0 -10   0   34.28    3.25
   0 -10  -1   87.08    5.77
   0 -10  -1   88.13    7.32
   0 -10  -1   94.73    7.71
   0  10   1   83.96    8.13
   0 -10  -1   89.36    4.92
   0 -10  -2  306.11   12.54
   0 -10  -2  321.06   15.72
   0 -10  -2  267.43   11.15
   0  10   2  301.17   16.34
   0 -10  -2  293.36   14.83
   0 -10  -3    1.17    2.92
   0 -10  -3    0.49    3.24
   0 -10  -3    0.42    2.06
   0  10   3   -1.70    3.79
   0 -10  -3    0.12    1.41
   0 -10  -4    2.14    3.53
   0 -10  -4   -0.52    3.68
   0 -10  -4    6.06    3.50
   0 -10  -4    0.66    2.35
   0  10   4    2.82    3.92
   0 -10  -4    0.61    1.41
   0 -10  -5   32.67    5.74
   0 -10  -5   40.19    6.11
   0 -10  -5   27.25    2.34
   0 -10  -5   28.83    4.78
   0 -10  -6   68.01    7.62
   0 -10  -6   73.38    6.88
   0 -10  -6   83.74    8.56
   0 -10  -7   27.75    4.79
   0  11 -13   30.67    4.93
   0  11 -12    1.92    2.91
   0 -11  12   -3.22    5.76
   0  11 -11   36.43    3.68
   0  11 -11   40.37    4.49
   0  11 -10  130.14    7.44
   0  11 -10  140.68    7.61
   0  11 -10  136.71   10.85
   0  11  -9    7.10    2.53
   0  11  -9    7.11    2.29
   0  11  -9    1.87    3.88
   0  11  -8   35.12    4.28
   0  11  -8   33.09    5.89
   0  11  -8   39.44    3.45
   0  11  -7  105.87    9.42
   0  11  -7   91.31    6.88
   0  11  -7  103.66    5.32
   0  11  -6    2.54    2.79
   0  11  -6    6.21    4.06
   0  11  -6    3.53    1.50
   0 -11   6    3.20    3.48
   0  11  -5    7.47    3.13
   0 -11   5    9.02    3.84
   0  11  -5    5.58    3.78
   0  11  -5    9.58    2.02
   0  11  -4  111.45    9.56
   0  11  -4  128.35    8.81
   0  11  -4  102.70    5.08
   0 -11   4  133.14    8.09
   0 -11   3   49.09    4.86
   0  11  -3   39.96    5.49
   0  11  -3   38.37    3.00
   0  11  -3   40.92    6.33
   0  11  -2    3.46    2.11
   0 -11   2    7.26    2.75
   0 -11   1  156.89    9.75
   0 -11   1  155.03    8.33
   0  11  -1  155.40   11.54
   0  11   0  227.07   14.49
   0 -11   0  240.67   13.05
   0 -11   0  228.34   10.30
   0 -11  -1   -1.03    2.34
   0 -11  -1    1.61    2.08
   0  11   1   -0.63    3.87
   0 -11  -1    2.76    3.36
   0 -11  -2    1.48    3.25
   0  11   2    0.63    4.11
   0 -11  -2    0.97    1.90
   0 -11  -2   -0.93    2.19
   0  11   3   42.54    6.65
   0 -11  -3   48.05    6.47
   0 -11  -4    2.76    4.00
   0 -11  -5   77.87    8.46
   0 -11  -5   75.71    7.74
   0 -11  -6   39.90    6.02
   0  12 -12   44.51    4.78
   0  12 -11    5.65    2.63
   0  12 -10   80.43    5.49
   0  12  -9   68.66    5.92
   0  12  -9   67.05    4.66
   0  12  -9   66.28    8.31
   0  12  -8   24.69    4.12
   0  12  -8   24.37    2.79
   0  12  -8   22.67    5.91
   0  12  -7   11.90    3.59
   0  12  -7    6.22    4.36
   0  12  -7    6.21    1.82
   0 -12   6  235.22   12.35
   0  12  -6  230.24   14.66
   0  12  -6  218.62   11.94
   0  12  -5   19.90    4.51
   0 -12   5   13.12    3.94
   0  12  -5   17.88    5.35
   0  12  -5   13.79    2.01
   0 -12   4   16.87    3.98
   0  12  -4   12.38    4.66
   0  12  -4   14.43    2.12
   0  12  -3  131.29    6.63
   0 -12   3  151.27    8.85
   0  12  -2   52.28    4.41
   0 -12   2   63.33    5.50
   0  12  -1   -2.08    4.47
   0 -12   1    2.57    2.56
   0  12   0    3.47    4.32
   0 -12   0    6.89    3.62
   0 -12   0    5.81    2.96
   0 -12  -1   83.72    7.94
   0  12   1   83.56    9.04
   0  12   2    4.81    4.33
   0 -12  -2    7.31    4.02
   0 -12  -3   24.33    5.66
   0 -12  -5    1.03    4.01
   0  13 -11   68.90    5.23
   0  13 -10   -2.61    2.51
   0  13  -9    0.48    1.99
   0  13  -8  142.60   12.00
   0  13  -8  107.70    5.77
   0  13  -7    9.30    2.35
   0  13  -7   11.24    5.53
   0  13  -6    2.73    1.75
   0  13  -6    8.28    5.18
   0 -13   6    4.47    3.84
   0  13  -5   39.48    3.29
   0  13  -5   50.52    7.83
   0 -13   5   40.08    5.60
   0  13  -4   47.28    3.90
   0 -13   4   50.56    5.79
   0  13  -4   58.17    8.30
   0  13  -3    3.77    2.64
   0 -13   3    7.41    3.48
   0  13  -2    9.06    5.22
   0 -13   2   15.26    3.76
   0  13  -1   61.05    8.57
   0 -13   1   68.50    5.93
   0  13   0   30.81    6.65
   0 -13  -1    8.83    4.35
   0 -13  -4    0.57    4.48
   0  14 -10   41.92    3.74
   0  14  -9    8.10    2.53
   0  14  -8   10.01    2.36
   0  14  -7   41.50    3.46
   0  14  -6   11.79    2.31
   0  14  -5   10.73    2.71
   0  14  -4   -3.64    2.86
   0  15  -8    3.09    2.19
   0  15  -7    2.37    2.15
  -1  15  -4   35.19    4.61
  -1  15  -5    4.52    2.75
  -1  15  -6   11.98    2.78
  -1  15  -7   25.60    3.20
  -1  14  -3   -4.67    3.44
  -1  14  -4    7.52    2.76
  -1  14  -5    5.04    2.37
  -1  14  -6    5.57    2.21
  -1  14  -7   48.18    3.72
  -1  14  -8   96.96    5.70
  -1  14  -9   10.95    2.88
  -1  13   2    2.16    4.75
  -1  13   1  133.37   11.64
   1 -13   0   11.78    3.08
  -1  13   0   13.64    5.49
   1 -13   1    9.44    3.17
  -1  13  -1    4.30    4.79
   1 -13   2   12.74    3.50
  -1  13  -2    5.69    3.18
   1 -13   3   52.92    5.56
  -1  13  -3   54.51    4.46
  -1  13  -4   72.10    8.49
   1 -13   4   56.47    5.94
  -1  13  -5   26.20    2.87
  -1  13  -5   33.49    6.42
   1 -13   5   33.60    5.11
  -1  13  -6   20.72    4.48
  -1  13  -6   26.38    6.14
  -1  13  -6   17.46    2.50
   1 -13   6   11.78    4.08
  -1  13  -7    5.77    3.28
  -1  13  -7    4.42    2.20
  -1  13  -7    8.56    5.07
  -1  13  -8   41.54    5.20
  -1  13  -8   31.54    3.36
  -1  13  -8   50.74    7.67
   1 -13   9   88.26    8.85
  -1  13  -9   66.32    4.59
  -1  13  -9   95.65    9.92
  -1  13 -10   14.13    2.86
  -1  13 -10   12.16    5.33
  -1  12   5    1.30    4.51
  -1  12   4    8.57    4.91
   1 -12  -3   56.98    7.14
  -1  12   3   54.50    7.64
   1 -12  -2    9.48    4.12
  -1  12   2    9.18    4.48
   1 -12  -2    7.59    2.50
  -1  12   1   -1.96    4.46
   1 -12  -1   -1.76    2.56
   1 -12   0   81.13    5.87
  -1  12   0   89.98    9.16
   1 -12   1   22.16    3.39
   1 -12   1   24.64    3.91
  -1  12  -1   17.53    5.00
  -1  12  -2   42.18    3.99
   1 -12   2   49.77    4.82
  -1  12  -3   91.32    9.05
  -1  12  -3   79.22    4.85
   1 -12   3   88.10    6.43
  -1  12  -3   78.71    7.45
   1 -12   4   53.40    5.39
  -1  12  -4   52.85    6.14
  -1  12  -4   44.88    3.42
  -1  12  -4   57.57    7.35
  -1  12  -5   18.63    4.12
  -1  12  -5   11.65    4.79
  -1  12  -5   13.94    2.14
   1 -12   5   13.59    3.82
  -1  12  -6   39.38    4.98
   1 -12   6   44.83    5.59
  -1  12  -6   47.89    6.69
  -1  12  -6   37.65    3.42
  -1  12  -7  202.57   10.92
  -1  12  -7  226.26   13.96
  -1  12  -8   12.97    4.59
  -1  12  -8   14.85    2.48
  -1  12  -8   17.77    3.66
  -1  12  -9    9.71    4.61
  -1  12  -9   15.23    3.43
   1 -12   9   11.45    5.22
  -1  12  -9    9.53    2.58
  -1  12 -10  119.37    7.66
   1 -12  10  127.11   10.36
  -1  12 -10  124.20    7.09
  -1  12 -11    7.25    2.67
  -1  12 -11    5.19    4.82
  -1  12 -12    0.64    4.39
   1 -11  -6   58.63    6.39
  -1  11   6   60.18    7.50
   1 -11  -5    3.31    4.17
  -1  11   5    1.78    4.17
   1 -11  -4   56.69    3.80
  -1  11   4   52.11    7.21
   1 -11  -3   -0.49    3.26
  -1  11   3    4.73    4.24
   1 -11  -3    3.23    1.84
   1 -11  -2  174.66    8.41
  -1  11   2  165.76   11.89
   1 -11  -2  184.44   11.47
   1 -11  -2  172.08    7.93
   1 -11  -1    6.98    3.44
   1 -11  -1    3.45    2.25
  -1  11   1    7.65    3.98
   1 -11  -1    4.99    2.23
   1 -11   0    0.86    2.16
  -1  11   0    0.52    3.41
  -1  11   0   -2.93    3.65
  -1  11  -1  150.46   10.24
  -1  11  -1  138.31    7.57
   1 -11   1  149.49    7.98
   1 -11   1  153.99    8.00
  -1  11  -2  146.13    7.19
   1 -11   2  167.02    8.53
  -1  11  -2  154.21   10.17
   1 -11   3   57.02    4.92
  -1  11  -3   49.30    5.65
  -1  11  -3   41.82    3.13
  -1  11  -3   46.41    6.40
  -1  11  -3   40.86    6.29
   1 -11   4   74.52    5.83
  -1  11  -4   77.03    6.56
  -1  11  -4   65.89    7.50
  -1  11  -4   87.77    8.10
  -1  11  -5  335.79   17.39
   1 -11   5  355.08   15.00
  -1  11  -5  368.88   15.48
  -1  11  -6   23.89    3.85
  -1  11  -6   16.66    2.15
  -1  11  -6   13.40    4.37
  -1  11  -7    0.97    2.37
  -1  11  -7    4.66    3.89
  -1  11  -7    1.86    1.79
  -1  11  -8  207.28   13.29
  -1  11  -8  204.46    9.39
  -1  11  -8  223.66   10.89
  -1  11  -9   42.70    6.34
   1 -11   9   46.92    6.56
  -1  11  -9   42.09    3.88
  -1  11  -9   34.85    4.08
  -1  11 -10   10.54    4.21
  -1  11 -10    9.00    2.64
   1 -11  10    4.93    4.69
  -1  11 -10    8.19    2.63
  -1  11 -11  105.67    9.52
   1 -11  11  133.51   10.19
  -1  11 -11  127.80    7.53
  -1  11 -11  111.21    6.79
  -1  11 -12    1.59    2.99
   1 -11  12   -4.71    5.50
  -1  11 -12    1.74    4.26
  -1  10   7   32.71    5.67
   1 -10  -7   28.61    5.61
   1 -10  -7   24.72    4.16
   1 -10  -6    2.72    3.83
  -1  10   6    2.67    4.06
   1 -10  -6    3.78    1.82
   1 -10  -6   -0.39    3.31
   1 -10  -5   15.01    4.57
  -1  10   5    6.91    4.00
   1 -10  -5    9.96    1.82
   1 -10  -4  393.41   13.55
   1 -10  -4  364.13   17.78
   1 -10  -4  308.62   12.56
  -1  10   4  332.95   17.54
   1 -10  -3   11.52    4.01
   1 -10  -3   15.28    2.50
  -1  10   3   18.04    4.57
  -1  10   3   20.08    4.74
   1 -10  -3   13.66    2.08
   1 -10  -2   10.33    3.88
   1 -10  -2    6.44    3.34
  -1  10   2   11.17    4.36
   1 -10  -2    6.70    2.17
  -1  10   2    7.02    3.83
  -1  10   2    8.96    3.82
   1 -10  -2    7.89    1.82
  -1  10   1  278.73   15.69
   1 -10  -1  314.19   15.24
  -1  10   1  318.57   16.08
   1 -10  -1  310.78   15.07
  -1  10   1  287.02   15.76
   1 -10  -1  284.85   11.81
   1 -10   0   37.16    5.31
  -1  10   0   36.85    5.13
   1 -10   0   42.03    4.97
   1 -10   0   37.01    3.55
  -1  10   0   37.59    5.45
  -1  10   0   34.09    5.30
   1 -10   1   50.41    5.82
  -1  10  -1   41.42    3.54
   1 -10   1   50.22    4.16
   1 -10   2   31.06    3.48
  -1  10  -2   33.60    4.72
   1 -10   2   33.59    4.95
   1 -10   2   31.02    3.73
  -1  10  -2   31.07    2.70
  -1  10  -2   33.84    5.35
  -1  10  -3   78.11    6.48
   1 -10   3   88.10    5.83
  -1  10  -3   70.93    4.01
  -1  10  -3   97.70    7.90
   1 -10   3   84.61    7.18
  -1  10  -3   76.34    7.33
  -1  10  -4    0.35    2.50
   1 -10   4    0.58    2.44
  -1  10  -4   -1.49    3.18
  -1  10  -4   -0.52    3.27
  -1  10  -4   -0.13    1.49
   1 -10   5   37.30    5.02
  -1  10  -5   25.71    3.67
   1 -10   5   31.08    4.20
  -1  10  -5   28.60    4.95
  -1  10  -5   28.88    5.09
  -1  10  -5   20.22    2.19
   1 -10   6   81.39    7.15
  -1  10  -6   92.26    7.93
  -1  10  -6   82.49    6.05
  -1  10  -6   92.60    7.91
  -1  10  -6   80.58    4.62
   1 -10   7   -0.38    3.15
  -1  10  -7    1.41    2.19
  -1  10  -7    2.90    1.89
  -1  10  -7    3.65    3.29
  -1  10  -7    6.47    3.67
  -1  10  -8   -0.53    2.13
  -1  10  -8    2.47    1.94
  -1  10  -8   -2.61    3.52
  -1  10  -8    6.95    3.46
  -1  10  -9  151.07   10.40
   1 -10   9  139.87   10.05
  -1  10  -9  140.79    7.68
  -1  10  -9  141.30    7.74
  -1  10 -10    9.96    3.97
   1 -10  10    2.80    4.37
  -1  10 -10    7.56    2.75
  -1  10 -10    5.01    2.29
  -1  10 -11    6.83    4.20
  -1  10 -11    2.30    2.11
   1 -10  11    4.36    4.76
  -1  10 -11    3.47    2.97
  -1  10 -12   78.94    7.70
   1 -10  12   83.34    8.50
  -1  10 -12   91.96    6.85
  -1  10 -12   67.56    4.85
   1 -10  13   54.42    7.45
   1 -10  13   58.44    7.00
  -1  10 -13   50.89    5.92
   1  -9  -9   17.44    5.34
   1  -9  -8    8.70    3.06
   1  -9  -8   10.12    2.08
   1  -9  -8   17.34    4.94
   1  -9  -7   32.75    2.70
  -1   9   7   34.15    5.19
   1  -9  -7   30.59    4.35
   1  -9  -6  102.09    7.25
   1  -9  -6  114.00    9.11
   1  -9  -6   92.56    4.22
   1  -9  -6  108.28    4.81
  -1   9   6   88.30    7.89
  -1   9   5   23.93    4.75
   1  -9  -5   17.32    4.51
   1  -9  -5   15.37    2.01
   1  -9  -5   21.43    2.20
   1  -9  -4   30.29    4.89
   1  -9  -4   37.73    3.29
  -1   9   4   24.35    4.62
  -1   9   4   25.13    4.79
   1  -9  -4   27.49    2.32
  -1   9   3  342.43   16.52
   1  -9  -3  311.01   15.78
   1  -9  -3  347.20   12.63
  -1   9   3  303.96   15.73
   1  -9  -3  294.96   11.59
   1  -9  -2    9.67    3.42
  -1   9   2    0.96    3.37
   1  -9  -2    9.46    3.43
   1  -9  -2    7.08    2.05
  -1   9   2    6.99    3.25
  -1   9   2    4.94    3.37
   1  -9  -2    4.37    1.59
   1  -9  -1   28.36    4.49
   1  -9  -1   27.96    4.05
  -1   9   1   23.13    4.54
   1  -9  -1   23.51    2.35
  -1   9   1   21.50    4.42
  -1   9   1   28.70    4.67
  -1   9   0  490.36   21.20
   1  -9   0  491.75   20.04
  -1   9   0  486.60   20.55
  -1   9   0  464.81   17.77
   1  -9   0  422.46   17.18
   1  -9   0  497.42   20.45
  -1   9   0  445.81   20.98
  -1   9  -1  507.02   21.15
   1  -9   1  530.40   21.37
  -1   9  -1  460.89   17.84
   1  -9   1  504.56   18.67
  -1   9  -2   51.58    5.08
   1  -9   2   58.37    5.64
   1  -9   2   58.49    4.21
  -1   9  -2   43.08    5.44
  -1   9  -2   51.49    5.77
   1  -9   2   48.66    4.16
  -1   9  -2   44.73    2.97
  -1   9  -3  130.79    7.85
   1  -9   3  136.68    7.25
  -1   9  -3  111.88    5.44
  -1   9  -3  133.90    9.14
  -1   9  -3  143.72    9.52
   1  -9   3  142.67    8.83
  -1   9  -4    8.91    2.76
   1  -9   4   11.61    2.85
  -1   9  -4    9.16    3.59
  -1   9  -4   11.09    3.75
  -1   9  -4    9.43    1.57
   1  -9   5  208.33   11.00
  -1   9  -5  203.38   11.68
  -1   9  -5  190.44    9.63
   1  -9   5  189.85    9.82
  -1   9  -5  197.84   11.41
  -1   9  -5  169.17    7.73
   1  -9   6   -0.35    3.12
  -1   9  -6   -0.46    2.79
  -1   9  -6    2.67    3.00
  -1   9  -6   -0.47    1.66
  -1   9  -6   -2.59    2.61
  -1   9  -7  448.25   20.47
   1  -9   7  449.80   19.51
  -1   9  -7  431.86   17.70
  -1   9  -7  442.90   17.13
  -1   9  -7  446.17   20.30
  -1   9  -8   27.81    3.35
  -1   9  -8   33.11    3.57
  -1   9  -8   25.44    4.54
  -1   9  -8   27.57    4.58
  -1   9  -9    4.43    3.35
  -1   9  -9    1.39    3.09
  -1   9  -9    1.45    1.89
  -1   9  -9    2.58    2.05
   1  -9   9    3.37    4.07
  -1   9  -9    4.04    2.56
  -1   9 -10  207.94    9.68
  -1   9 -10  211.44   10.08
  -1   9 -10  236.94   11.33
   1  -9  10  235.63   13.09
  -1   9 -10  239.94   13.00
  -1   9 -11   29.28    4.95
  -1   9 -11   26.40    3.00
  -1   9 -11   29.19    3.85
   1  -9  11   33.87    5.77
  -1   9 -11   28.50    4.29
  -1   9 -12   -0.37    3.40
  -1   9 -12    0.67    1.68
   1  -9  12    0.47    4.72
  -1   9 -12    3.22    3.44
  -1   9 -13   27.74    4.86
   1  -9  13   18.53    4.37
  -1   9 -13   17.97    2.51
   1  -9  14   30.26    4.91
   1  -8 -10   18.76    5.31
   1  -8  -9   59.17    4.95
   1  -8  -9   64.60    4.47
   1  -8  -9   62.29    7.40
   1  -8  -8  110.83    8.99
  -1   8   8   90.78    7.43
   1  -8  -8   85.41    6.26
   1  -8  -8   91.72    7.43
   1  -8  -8  109.40    5.50
   1  -8  -7   23.43    3.59
   1  -8  -7   29.82    2.72
  -1   8   7   24.61    4.45
   1  -8  -6   55.46    5.08
   1  -8  -6   58.55    3.42
   1  -8  -6   55.98    2.94
  -1   8   6   50.48    5.68
  -1   8   5  315.10   15.48
   1  -8  -5  333.55   16.30
  -1   8   5  307.18   15.23
   1  -8  -5  331.34   11.78
   1  -8  -5  301.18   11.64
   1  -8  -4    2.07    2.80
   1  -8  -4    0.64    1.95
  -1   8   4    3.97    2.85
  -1   8   4   -0.41    2.82
   1  -8  -4    1.94    1.20
   1  -8  -3    6.06    2.74
   1  -8  -3    5.40    2.99
   1  -8  -3    6.64    1.77
  -1   8   3    5.16    2.95
  -1   8   3    5.70    3.00
   1  -8  -3    5.13    1.37
   1  -8  -2  371.09   15.85
  -1   8   2  369.69   16.81
   1  -8  -2  371.28   16.30
   1  -8  -2  356.22   13.48
  -1   8   2  364.93   16.63
   1  -8  -2  318.65   12.47
   1  -8  -1    2.50    2.75
   1  -8  -1    1.96    2.18
  -1   8   1    2.27    2.44
   1  -8  -1   -0.63    1.37
  -1   8   1   -0.81    2.66
  -1   8   1    1.18    2.68
   1  -8   0   50.38    4.67
  -1   8   0   39.90    4.55
  -1   8   0   47.46    3.40
   1  -8   0   44.34    3.17
   1  -8   0   46.84    4.82
  -1   8  -1   91.63    6.49
   1  -8   1  100.15    6.81
  -1   8  -1   88.62    4.45
   1  -8   1   89.92    5.08
  -1   8  -2   24.21    3.43
   1  -8   2   25.87    3.83
   1  -8   2   30.61    3.03
  -1   8  -2   23.17    3.89
  -1   8  -2   34.42    4.43
   1  -8   2   30.49    3.10
  -1   8  -2   22.47    1.91
  -1   8  -3  314.41   13.88
  -1   8  -3  330.50   15.40
   1  -8   3  332.59   13.36
  -1   8  -3  337.97   15.49
  -1   8  -3  293.07   11.49
  -1   8  -4   49.19    4.39
   1  -8   4   52.97    4.38
  -1   8  -4   62.65    5.68
  -1   8  -4   62.28    5.77
  -1   8  -4   42.68    2.92
  -1   8  -5  155.39    7.91
   1  -8   5  149.49    8.22
  -1   8  -5  137.98    9.07
  -1   8  -5  141.86    6.69
   1  -8   5  154.79    8.96
  -1   8  -5  163.88    9.69
  -1   8  -6    0.21    1.82
  -1   8  -6    1.60    2.65
  -1   8  -6   -0.39    2.72
  -1   8  -6    3.31    1.76
   1  -8   6    0.31    2.53
  -1   8  -7    1.00    1.77
   1  -8   7    2.44    2.75
  -1   8  -7    0.78    2.59
  -1   8  -7    0.40    2.53
  -1   8  -7    1.51    1.83
  -1   8  -8  356.42   14.95
  -1   8  -8  394.08   15.20
  -1   8  -8  362.63   17.53
  -1   8  -8  409.30   16.16
  -1   8  -8  398.21   17.80
  -1   8  -9  272.93   13.48
  -1   8  -9  245.13   10.84
  -1   8  -9  253.96   11.41
  -1   8  -9  287.22   12.65
   1  -8   9  249.74   13.52
  -1   8  -9  270.03   13.65
  -1   8 -10    0.68    1.62
  -1   8 -10   -0.99    2.94
  -1   8 -10    2.18    2.42
   1  -8  10   -2.07    4.00
  -1   8 -10    0.40    2.76
  -1   8 -11   99.91    6.42
  -1   8 -11   95.89    7.34
   1  -8  11  102.05    8.13
  -1   8 -11   93.77    7.17
  -1   8 -11   85.70    5.04
  -1   8 -12   36.26    3.16
  -1   8 -12   34.25    4.89
  -1   8 -13   20.78    2.65
   1  -8  13   20.49    4.15
   1  -8  14   29.24    5.99
   1  -8  14   17.29    3.71
   1  -7 -11   28.07    5.70
   1  -7 -10    4.25    3.74
   1  -7 -10    5.20    3.15
   1  -7  -9   61.35    6.88
   1  -7  -9   66.50    5.00
   1  -7  -9   70.52    5.94
   1  -7  -9   63.72    4.82
   1  -7  -8   18.02    2.94
   1  -7  -8   18.99    4.50
   1  -7  -8   13.91    2.82
  -1   7   8   19.82    3.62
  -1   7   7  152.58    8.92
   1  -7  -7  154.18    7.03
   1  -7  -7  133.25    5.56
   1  -7  -7  159.21    8.05
   1  -7  -6    8.58    1.94
   1  -7  -6   10.20    1.51
  -1   7   6   10.62    3.18
  -1   7   6   11.28    3.14
   1  -7  -6    9.91    2.52
   1  -7  -5   39.62    5.04
   1  -7  -5   35.68    2.56
   1  -7  -5   26.60    2.20
  -1   7   5   34.18    4.42
  -1   7   5   35.32    4.39
  -1   7   4  277.83   13.79
   1  -7  -4  303.05   14.41
  -1   7   4  288.13   14.87
   1  -7  -4  321.69   11.36
  -1   7   4  290.21   13.84
   1  -7  -4  267.40   10.60
   1  -7  -3   27.60    3.65
  -1   7   3   28.55    4.32
   1  -7  -3   32.19    4.14
   1  -7  -3   28.65    2.32
  -1   7   3   27.20    3.85
  -1   7   3   18.17    3.49
   1  -7  -3   26.77    1.98
   1  -7  -2    6.75    2.54
   1  -7  -2    4.12    2.28
  -1   7   2    5.08    2.63
  -1   7   2    8.26    2.84
   1  -7  -2    6.91    1.23
  -1   7   1  411.64   18.21
   1  -7  -1  459.67   17.89
   1  -7  -1  460.46   18.05
   1  -7  -1  405.83   14.91
  -1   7   1  407.61   18.12
  -1   7   0  285.36   12.97
   1  -7   0  292.46   12.61
  -1   7   0  262.77   10.63
   1  -7   0  300.99   12.94
   1  -7   0  258.40   10.40
   1  -7   1   84.12    5.91
  -1   7  -1   70.45    5.89
  -1   7  -1   77.47    5.59
   1  -7   1   89.86    4.56
  -1   7  -1   72.70    3.67
  -1   7  -2  186.98    9.06
  -1   7  -2  162.73    9.62
   1  -7   2  182.90    9.34
   1  -7   2  192.00    8.10
  -1   7  -2  182.01    9.77
  -1   7  -2  161.66    7.00
   1  -7   2  173.74    7.96
  -1   7  -3  489.08   18.51
   1  -7   3  487.36   18.03
  -1   7  -3  485.10   19.92
  -1   7  -3  477.95   19.79
  -1   7  -3  440.10   16.40
  -1   7  -4   11.08    2.31
   1  -7   4   12.59    2.40
  -1   7  -4   11.20    2.70
  -1   7  -4   12.04    1.67
  -1   7  -4   10.43    2.72
  -1   7  -5    2.28    1.59
   1  -7   5    5.18    2.52
  -1   7  -5    0.33    2.34
  -1   7  -5    2.03    2.14
  -1   7  -5    3.22    1.46
  -1   7  -6  714.37   25.35
  -1   7  -6  699.56   27.59
   1  -7   6  667.43   26.61
  -1   7  -6  685.90   24.85
  -1   7  -6  701.60   27.53
  -1   7  -6  712.78   25.57
  -1   7  -7  270.40   11.38
  -1   7  -7  282.19   11.64
   1  -7   7  279.26   12.86
  -1   7  -7  288.18   13.72
  -1   7  -7  281.49   12.27
  -1   7  -7  278.22   13.47
  -1   7  -8    1.83    2.09
   1  -7   8    1.39    3.39
  -1   7  -8    1.74    2.51
  -1   7  -8    1.71    2.38
  -1   7  -9  590.39   22.07
   1  -7   9  574.32   23.93
  -1   7  -9  554.57   23.24
  -1   7  -9  568.77   23.48
  -1   7 -10  102.58    7.06
   1  -7  10   90.38    7.51
  -1   7 -10   97.89    6.31
  -1   7 -11    3.70    2.80
  -1   7 -11    2.77    2.39
  -1   7 -12   66.22    5.85
   1  -7  13    5.27    2.86
   1  -7  13    2.22    4.32
   1  -7  14   24.73    3.76
   1  -7  14   48.85    6.75
   1  -7  15    0.48    4.85
   1  -6 -13   34.87    6.22
   1  -6 -12   70.24    7.64
   1  -6 -11   73.29    7.59
   1  -6 -10   32.76    5.43
   1  -6 -10   21.50    3.15
   1  -6  -9   86.92    7.74
   1  -6  -9   80.78    4.90
  -1   6   8  117.23    7.31
   1  -6  -8  118.00    6.42
   1  -6  -8  128.15    8.99
   1  -6  -7    4.26    2.00
   1  -6  -7    6.79    3.10
   1  -6  -7    4.51    2.37
  -1   6   7    5.31    2.40
   1  -6  -6  236.53   10.82
   1  -6  -6  249.37   10.21
   1  -6  -6  232.77    8.75
  -1   6   6  242.97   11.57
  -1   6   6  238.16   11.57
   1  -6  -5    3.02    1.50
   1  -6  -5    5.28    1.23
  -1   6   5    4.40    2.45
  -1   6   5    2.07    2.10
  -1   6   4   37.29    4.03
   1  -6  -4   32.56    4.20
  -1   6   4   34.76    4.62
   1  -6  -4   39.63    2.60
  -1   6   4   32.55    3.86
   1  -6  -3  501.92   19.90
  -1   6   3  485.03   20.47
   1  -6  -3  558.91   21.29
  -1   6   3  517.10   21.41
   1  -6  -3  508.44   17.95
   1  -6  -3  513.22   17.77
  -1   6   3  498.86   20.52
  -1   6   2  100.36    6.59
   1  -6  -2  108.57    6.36
   1  -6  -2   99.21    6.59
  -1   6   2  100.32    6.52
   1  -6  -2  109.67    4.48
   1  -6  -1   17.03    2.76
   1  -6  -1   18.19    2.70
   1  -6  -1   15.13    1.33
  -1   6   1   14.03    2.01
  -1   6   1   15.02    2.70
   1  -6   0  671.23   23.73
   1  -6   0  625.72   23.28
  -1   6   0  608.69   21.45
   1  -6   0  595.07   21.30
  -1   6  -1  292.22   12.63
   1  -6   1  311.20   13.03
  -1   6  -1  276.09   13.03
  -1   6  -1  290.64   13.20
  -1   6  -1  285.78   10.51
   1  -6   1  306.61   11.38
  -1   6  -2   50.05    3.94
   1  -6   2   56.63    3.60
   1  -6   2   59.11    4.56
  -1   6  -2   53.12    4.53
  -1   6  -2   54.34    4.49
   1  -6   2   59.60    3.67
  -1   6  -2   49.63    2.66
  -1   6  -3    1.62    1.57
   1  -6   3    2.15    1.53
  -1   6  -3   -0.55    1.87
  -1   6  -3   -0.27    1.80
  -1   6  -3    0.38    0.99
  -1   6  -4  170.53    7.75
   1  -6   4  183.58    8.76
  -1   6  -4  156.72    8.84
   1  -6   4  169.54    8.02
  -1   6  -4  156.14    8.73
  -1   6  -4  169.29    7.26
  -1   6  -5   82.87    4.40
   1  -6   5   90.25    5.65
  -1   6  -5   85.29    5.88
  -1   6  -5   80.79    4.65
  -1   6  -5   85.60    5.84
  -1   6  -6    3.93    1.67
  -1   6  -6    6.21    2.18
  -1   6  -6    8.00    2.34
   1  -6   6    5.46    2.12
  -1   6  -7  440.65   17.12
   1  -6   7  461.00   18.92
  -1   6  -7  448.60   18.51
  -1   6  -7  430.86   18.39
  -1   6  -8  322.47   13.64
  -1   6  -8  339.94   14.63
   1  -6   8  314.71   14.90
  -1   6  -8  326.65   14.62
  -1   6  -9   98.27    6.37
  -1   6  -9  109.86    6.80
  -1   6  -9  110.33    6.89
   1  -6   9   95.20    7.43
  -1   6 -10  131.51    7.78
  -1   6 -10  135.64    7.86
  -1   6 -11   39.09    4.18
   1  -6  12   18.91    4.66
   1  -6  12   13.19    2.87
   1  -6  13   72.39    5.41
   1  -6  13   97.12    7.89
   1  -6  14  264.56   11.58
   1  -6  14  334.46   15.64
   1  -6  15    4.57    4.68
   1  -5 -14    3.64    4.13
   1  -5 -13   10.22    4.43
   1  -5 -12   37.72    5.97
   1  -5 -11   91.51    8.02
   1  -5 -10   31.73    3.15
   1  -5 -10   50.70    5.99
   1  -5  -9   -1.32    3.02
   1  -5  -9   -1.70    1.83
   1  -5  -8   91.97    5.15
   1  -5  -8  107.81    7.90
  -1   5   8   96.11    5.93
   1  -5  -7    5.00    1.78
  -1   5   7    6.73    2.29
  -1   5   7    7.12    2.21
   1  -5  -7    8.49    3.32
  -1   5   6   -0.24    1.73
  -1   5   6    1.21    1.81
   1  -5  -6   -0.40    1.07
   1  -5  -6   -0.18    1.42
  -1   5   5  513.52   21.17
   1  -5  -5  477.31   16.70
  -1   5   5  515.47   19.40
  -1   5   5  478.42   19.23
  -1   5   4   -0.94    1.80
  -1   5   4   -0.67    2.12
  -1   5   4    0.70    1.64
   1  -5  -4   -1.10    1.46
  -1   5   3    4.81    1.91
   1  -5  -3    4.91    1.84
   1  -5  -3    4.52    1.93
  -1   5   3    2.62    2.09
   1  -5  -3    3.56    0.93
  -1   5   3    7.48    1.95
   1  -5  -3    6.22    1.19
   1  -5  -2  757.13   27.58
  -1   5   2  724.69   27.91
   1  -5  -2  778.29   28.24
  -1   5   2  745.50   28.47
   1  -5  -2  783.84   25.66
  -1   5   2  711.15   27.84
   1  -5  -1 1000.27   34.98
   1  -5  -1  987.01   35.14
  -1   5   1  989.74   33.72
   1  -5  -1  973.56   33.00
   1  -5   0   72.52    4.98
   1  -5   0   70.37    4.69
  -1   5   0   82.79    3.73
   1  -5   0   79.91    3.67
   1  -5   1    2.15    2.02
  -1   5  -1    0.88    1.61
  -1   5  -1    1.52    1.59
  -1   5  -1    0.48    0.84
   1  -5   1    0.61    1.13
  -1   5  -2 2361.88   78.86
   1  -5   2 2309.98   78.21
   1  -5   2 2456.98   79.55
  -1   5  -2 2350.51   79.82
  -1   5  -2 2401.31   79.86
  -1   5  -2 2329.25   77.50
   1  -5   2 2336.41   78.37
  -1   5  -3    0.44    1.67
   1  -5   3    2.28    1.57
  -1   5  -3    0.57    1.27
  -1   5  -3    3.06    1.76
  -1   5  -4  227.16    8.96
  -1   5  -4  227.52   10.47
  -1   5  -4  220.44   10.38
   1  -5   4  236.55   10.22
  -1   5  -5  111.27    5.57
  -1   5  -5  117.47    6.61
   1  -5   5  121.59    6.40
  -1   5  -5  118.90    6.74
  -1   5  -6   22.70    2.56
  -1   5  -6   20.23    2.81
   1  -5   6   18.33    3.18
  -1   5  -6   22.34    2.79
  -1   5  -7  227.19   10.06
   1  -5   7  217.19   10.93
  -1   5  -7  230.78   10.56
  -1   5  -7  223.83   10.46
   1  -5   8  913.57   34.03
  -1   5  -8  910.52   33.17
  -1   5  -8  909.60   33.18
  -1   5  -9  140.06    7.73
  -1   5  -9  152.79    7.88
  -1   5 -10    4.21    2.13
   1  -5  11    4.67    3.68
   1  -5  12   69.37    4.73
   1  -5  12   79.97    6.91
   1  -5  13   46.51    5.88
   1  -5  13   26.30    2.68
   1  -5  14   27.22    5.35
  -1   5 -15   46.59    4.88
   1  -5  15   47.09    5.82
   1  -5  15   45.85    6.23
   1  -5  16   -0.46    4.62
   1  -4 -15    7.85    4.49
   1  -4 -14   36.39    5.97
   1  -4 -13  100.41    8.18
  -1   4  13   61.37    4.43
   1  -4 -12   29.60    5.17
  -1   4  12   23.65    2.75
   1  -4 -11   10.23    3.57
  -1   4  11    8.39    1.98
   1  -4 -10  155.77    6.87
  -1   4  10  180.43    7.55
  -1   4   9   13.49    1.93
   1  -4  -9   11.98    2.06
   1  -4  -9   16.85    3.89
   1  -4  -8   15.84    2.01
  -1   4   8   11.68    1.67
   1  -4  -8    8.25    3.27
  -1   4   8   12.47    2.17
   1  -4  -7  370.38   13.95
  -1   4   7  373.10   14.70
  -1   4   7  356.04   13.33
   1  -4  -7  415.10   17.11
  -1   4   7  366.37   14.63
  -1   4   6   38.85    3.28
   1  -4  -6   35.52    2.81
  -1   4   6   33.33    3.11
   1  -4  -6   40.45    4.43
  -1   4   5  253.28   11.08
   1  -4  -5  262.30    9.39
  -1   4   5  278.96   11.24
   1  -4  -5  264.12   10.63
  -1   4   5  251.97   12.66
  -1   4   4 1395.27   48.14
  -1   4   4 1412.23   49.79
   1  -4  -4 1396.82   46.10
  -1   4   4 1388.01   48.11
  -1   4   3  234.35   10.17
   1  -4  -3  249.75   10.93
  -1   4   3  230.97   10.90
   1  -4  -3  237.04    8.43
   1  -4  -3  245.75    9.29
  -1   4   3  228.57   10.12
   1  -4  -2  195.35    7.24
   1  -4  -2  189.92    8.83
  -1   4   2  186.94    9.09
   1  -4  -2  196.46    8.44
  -1   4   2  184.77    8.57
   1  -4  -1  353.40   14.40
  -1   4   1  342.66   14.59
  -1   4   1  349.30   13.38
   1  -4  -1  350.53   14.26
  -1   4   0  858.04   33.43
   1  -4   0  927.51   33.41
   1  -4   0  928.04   33.21
   1  -4   1   83.86    4.78
  -1   4  -1   80.03    4.90
   1  -4   1   93.04    4.09
  -1   4  -2  190.98    8.46
  -1   4  -2  184.43    7.68
   1  -4   2  181.03    7.63
   1  -4   3  227.44    9.18
  -1   4  -3  219.34    9.74
  -1   4  -3  232.26    8.66
   1  -4   4  265.52   10.69
  -1   4  -4  255.40   10.83
  -1   4  -4  255.79   10.05
  -1   4  -5   75.71    4.43
   1  -4   5   87.29    5.37
  -1   4  -5   75.73    4.68
  -1   4  -5   84.72    4.83
   1  -4   6  611.00   22.23
  -1   4  -6  555.04   21.29
  -1   4  -6  567.42   21.29
  -1   4  -7  173.49    8.16
  -1   4  -7  175.79    8.17
  -1   4  -8    4.68    1.72
  -1   4  -8    4.64    1.62
  -1   4  -9  307.37   12.66
  -1   4  -9  312.45   12.69
  -1   4 -10  301.24   12.26
   1  -4  10  297.37   14.09
   1  -4  11    7.42    3.62
   1  -4  11    3.36    1.59
   1  -4  12   -0.36    3.23
   1  -4  12   -0.57    1.25
   1  -4  13  185.30   10.82
   1  -4  14    7.43    3.18
   1  -4  14    8.90    4.22
   1  -4  15    0.37    2.99
   1  -4  15    2.56    4.16
  -1   4 -15   -0.67    2.76
   1  -4  16   75.86    7.77
  -1   4 -16   74.36    6.11
   1  -3 -16   89.42    8.18
   1  -3 -15   38.17    5.76
  -1   3  14    2.49    2.41
   1  -3 -14    1.35    3.51
  -1   3  13    2.53    2.14
   1  -3 -13   -0.44    3.50
  -1   3  12    2.87    1.98
   1  -3 -12   -1.70    3.43
  -1   3  11   45.67    3.50
   1  -3 -11   62.93    5.98
  -1   3  10   22.29    2.48
   1  -3 -10   26.19    4.17
  -1   3   9  351.94   13.07
   1  -3  -9  319.09   12.36
  -1   3   8    0.44    1.20
  -1   3   8   -0.13    1.20
   1  -3  -8    0.33    2.26
  -1   3   7    5.73    1.17
   1  -3  -7    5.82    2.36
  -1   3   7    6.02    1.50
  -1   3   7    8.51    1.56
   1  -3  -6  187.89    7.49
  -1   3   6  188.56    8.02
  -1   3   6  181.66    7.15
   1  -3  -6  195.06    9.70
  -1   3   6  186.16    7.97
   1  -3  -5   89.96    4.27
  -1   3   5   85.67    3.67
  -1   3   5   90.14    4.63
  -1   3   5   88.31    4.61
  -1   3   5   85.30    6.01
  -1   3   4  192.60    8.37
  -1   3   4  209.62    9.81
   1  -3  -4  204.35    7.17
  -1   3   3   77.27    4.24
  -1   3   3   81.66    5.02
   1  -3  -2  458.42   15.71
   1  -3  -2  459.13   16.88
  -1   3   2  466.20   17.08
   1  -3  -2  438.32   15.02
  -1   3   1   41.60    3.03
   1  -3  -1   41.71    2.91
   1  -3  -1   49.93    2.18
  -1   3   0  407.92   16.76
   1  -3   0  421.00   16.86
  -1   3   0  431.41   17.04
   1  -3   1 9906.29  322.15
   1  -3   1 9999.00  322.91
  -1   3  -1 9712.46  323.03
  -1   3  -2 3621.94  120.49
  -1   3  -2 3750.48  119.42
   1  -3   2 3555.35  120.09
  -1   3  -2 3597.33  119.72
   1  -3   3    0.28    1.40
  -1   3  -3    1.64    1.13
  -1   3  -3    0.24    1.03
  -1   3  -3    0.88    0.90
  -1   3  -4  207.85    8.71
   1  -3   4  215.95    9.20
  -1   3  -5    2.59    1.32
   1  -3   5   -0.18    1.83
  -1   3  -6   13.99    1.84
  -1   3  -6   11.99    1.77
  -1   3  -7  563.32   20.08
  -1   3  -7  547.60   20.03
  -1   3  -8   96.49    4.92
  -1   3  -8   97.33    4.95
   1  -3   9    2.75    2.59
  -1   3  -9    0.12    1.19
   1  -3  10  187.97   10.08
   1  -3  10  186.65    7.55
   1  -3  11  266.42   13.07
   1  -3  12   17.60    3.51
   1  -3  12   21.55    4.24
   1  -3  13    0.98    2.86
   1  -3  13    3.30    3.48
   1  -3  14   72.93    6.38
  -1   3 -14   86.16    6.73
   1  -3  14   77.35    7.23
   1  -3  15    1.77    3.20
  -1   3 -15    2.19    3.08
   1  -3  15   -1.63    3.97
  -1   3 -16    1.44    2.85
   1  -3  16    2.11    4.10
   1  -2 -16   19.24    4.75
   1  -2 -15    3.74    3.80
  -1   2  15    2.14    2.46
   1  -2 -14   37.69    5.29
  -1   2  14   37.47    3.83
   1  -2 -13   13.22    3.78
   1  -2 -12  192.88   11.11
   1  -2 -11  388.94   17.55
   1  -2 -10  115.44    7.70
  -1   2   9    0.85    1.60
   1  -2  -9    2.20    2.19
  -1   2   8  511.27   16.98
  -1   2   8  508.96   16.06
   1  -2  -8  560.67   19.68
  -1   2   7   46.48    2.66
   1  -2  -7   52.47    4.25
  -1   2   7   48.47    2.68
  -1   2   7   43.87    2.87
  -1   2   6   39.16    2.40
   1  -2  -6   45.84    3.83
  -1   2   6   45.86    2.51
  -1   2   5   50.42    2.65
  -1   2   5   54.80    2.96
   1  -2  -5   56.89    2.65
   1  -2  -5   57.72    4.18
  -1   2   4   50.31    2.73
   1  -2  -4   43.47    2.32
  -1   2   4   50.70    3.74
  -1   2   3   11.74    1.34
  -1   2   3   12.32    1.86
  -1   2   2  200.86    8.10
   1  -2  -2  187.00    7.87
   1  -2  -1 2255.79   70.31
  -1   2   1 2072.09   70.59
  -1   2   1 2008.82   71.06
   1  -2  -1 2143.13   71.01
  -1   2   0   77.49    3.96
  -1   2   0   88.52    3.39
   1  -2   0   75.88    3.57
  -1   2  -1  248.65    9.51
   1  -2   1  255.05    9.41
  -1   2  -1  257.97    8.92
   1  -2   1  251.23    9.12
  -1   2  -2 1177.27   37.72
   1  -2   2 1136.51   38.29
  -1   2  -2 1097.22   37.98
  -1   2  -2 1104.01   38.07
  -1   2  -3   13.72    1.45
   1  -2   3   15.04    1.89
  -1   2  -4   79.76    3.77
   1  -2   4   76.70    4.45
  -1   2  -5  665.32   22.96
  -1   2  -6  200.30    7.79
  -1   2  -7    1.51    0.89
  -1   2  -7    2.82    0.98
   1  -2   7    3.16    2.03
   1  -2   8  265.46   11.85
  -1   2  -8  260.11    9.58
   1  -2   9  498.77   20.00
   1  -2  10    0.52    2.15
   1  -2  10    7.02    2.89
   1  -2  11   -0.28    2.22
   1  -2  11    1.84    2.92
   1  -2  12  193.66   10.07
   1  -2  12  192.52   10.57
   1  -2  13   20.62    3.64
  -1   2 -13   25.85    4.31
   1  -2  13   16.86    4.13
   1  -2  14   -0.34    2.83
  -1   2 -14    0.81    2.99
   1  -2  14   -3.69    3.66
   1  -2  15  210.64   11.65
   1  -2  15  206.67   12.13
   1  -2  16    8.27    4.14
  -1   2 -16   14.78    3.83
   1  -1 -16    4.15    3.68
   1  -1 -15   13.91    3.89
   1  -1 -14   18.48    3.95
   1  -1 -13  174.71    9.59
  -1   1  13  133.56    7.78
   1  -1 -12   93.06    6.67
  -1   1  12   79.79    5.54
   1  -1 -11   -0.32    2.18
  -1   1  11    1.43    2.31
   1  -1 -10  228.63   11.08
  -1   1  10  212.98    8.98
  -1   1  10  213.25    9.71
  -1   1   9   38.76    2.81
   1  -1  -9   42.77    4.02
  -1   1   9   40.74    3.38
  -1   1   8   68.23    3.64
  -1   1   8   65.85    4.03
   1  -1  -8   68.61    4.93
   1  -1  -7   46.20    3.75
  -1   1   7   40.07    2.47
  -1   1   7   40.31    1.85
  -1   1   7   36.04    2.83
  -1   1   7   38.55    1.84
  -1   1   6  384.44   13.12
  -1   1   6  373.73   12.75
   1  -1  -6  340.59   12.73
  -1   1   6  371.13   13.55
  -1   1   5  554.77   19.25
  -1   1   5  553.75   18.82
   1  -1  -5  592.29   20.54
  -1   1   5  543.80   18.82
  -1   1   4  531.84   19.25
   1  -1  -4  541.81   18.98
  -1   1   4  510.17   17.82
  -1   1   3  108.23    5.05
  -1   1   2    7.56    1.38
   1  -1  -1  205.49    7.36
   1  -1   0    0.11    0.27
  -1   1   0   18.12    0.73
  -1   1  -1  504.99   17.75
   1  -1   1  544.91   17.80
  -1   1  -1  522.62   17.50
   1  -1   1  505.50   17.59
  -1   1  -2  942.67   32.39
   1  -1   2  972.24   32.38
  -1   1  -3  793.41   27.70
   1  -1   3  811.98   27.69
  -1   1  -4   50.97    3.36
  -1   1  -5  103.44    4.29
  -1   1  -5  103.81    5.68
  -1   1  -6  539.19   17.89
   1  -1   6  518.77   19.85
  -1   1  -6  511.98   19.87
   1  -1   6  524.76   18.05
   1  -1   7 1382.52   49.55
   1  -1   7 1478.61   49.53
   1  -1   8   86.14    5.61
   1  -1   8   90.31    5.47
   1  -1   9  197.92    9.82
   1  -1   9  192.09    9.41
   1  -1  10  100.29    6.77
   1  -1  10  105.94    6.58
   1  -1  11   -1.75    2.89
   1  -1  11   -2.80    2.42
   1  -1  12    7.50    3.36
  -1   1 -12    5.42    3.18
   1  -1  12    4.19    2.67
   1  -1  13   94.78    7.16
  -1   1 -13  108.73    8.00
   1  -1  13   96.92    6.89
   1  -1  14    1.03    3.40
  -1   1 -14    0.43    3.22
   1  -1  14   -0.33    2.74
  -1   1 -15   40.90    5.46
   1  -1  15   39.56    4.93
  -1   1 -16   21.00    4.63
  -1   0  16   50.60    5.50
   1   0 -16   71.55    6.08
  -1   0  15   35.73    4.72
   1   0 -15   48.42    5.16
  -1   0  14   11.78    3.40
   1   0 -14    9.78    3.12
  -1   0  14   13.45    2.35
  -1   0  13   10.17    3.24
   1   0 -13   14.84    3.29
  -1   0  13    6.90    2.15
  -1   0  12  137.73    7.94
  -1   0  12  141.44    7.01
  -1   0  11   11.70    2.94
   1   0 -11    9.87    2.61
  -1   0  11   10.53    2.18
  -1   0  10    6.89    2.58
   1   0 -10    4.29    2.02
  -1   0  10    4.69    1.65
  -1   0   9  333.69   13.47
   1   0  -9  357.88   14.22
  -1   0   9  319.15   12.59
  -1   0   8   90.74    5.11
   1   0  -8   87.63    5.37
  -1   0   8   87.20    4.34
  -1   0   7  102.63    5.44
   1   0  -7  115.91    5.90
  -1   0   7  109.27    4.84
  -1   0   6 1246.06   42.38
   1   0  -6 1212.80   41.22
   1   0  -6 1340.97   42.83
   1   0  -5  489.34   17.17
   1   0  -5  522.24   18.04
   1   0  -4  739.53   24.68
   1   0  -4  703.56   24.33
  -1   0   3 4855.64  158.29
   1   0  -3 4826.69  158.26
  -1   0   2 1923.31   63.10
   1   0  -2 1928.18   63.52
  -1   0   1  228.90    8.33
  -1   0   0    1.02    0.52
   1   0   0    1.11    0.49
  -1   0   0    0.96    0.62
  -1   0   0    0.76    0.60
  -1   0  -1  730.96   24.74
  -1   0  -1  734.32   24.98
   1   0   1  756.35   25.03
  -1   0  -1  720.58   24.77
  -1   0  -2  136.07    5.67
  -1   0  -2  138.87    5.77
  -1   0  -2  130.74    5.23
  -1   0  -3   48.21    2.97
   1   0   3   47.44    2.46
   1   0   4  186.02    7.90
   1   0   4  183.64    6.95
  -1   0  -4  181.81    7.73
   1   0   5  401.31   14.91
   1   0   5  390.97   13.47
  -1   0  -5  372.60   14.61
   1   0   5  372.99   14.69
  -1   0  -6  110.77    5.97
   1   0   6  109.93    5.88
   1   0   6  115.43    6.04
   1   0   7   47.55    3.87
  -1   0  -7   43.88    3.95
   1   0   7   51.99    3.91
   1   0   8  210.41   10.07
   1   0   8  227.01   10.19
   1   0   9   11.00    2.74
   1   0   9   12.72    2.68
   1   0  10    0.25    2.50
   1   0  10   -0.27    2.32
   1   0  11  190.82    9.78
  -1   0 -11  202.12   11.47
   1   0  11  179.45    9.66
   1   0  12   10.53    3.05
  -1   0 -12   12.97    3.92
   1   0  12    2.58    2.88
   1   0  13   43.24    4.89
  -1   0 -13   56.50    6.22
  -1   0 -14  136.26    9.43
   1   0  14  121.16    8.10
  -1   0 -15   -0.47    3.72
  -1   0 -16    5.67    3.61
   1   0  16    7.32    3.59
  -1  -1  17   10.66    4.14
   1   1 -16   12.60    3.16
  -1  -1  16   12.10    3.88
   1   1 -15   12.59    3.27
  -1  -1  15   10.04    2.59
  -1  -1  15   10.11    3.70
  -1  -1  14  148.24    7.93
  -1  -1  14  156.69    9.21
   1   1 -13   29.41    3.53
  -1  -1  13   20.11    2.84
  -1  -1  13   22.75    3.93
   1   1 -12   15.94    2.74
  -1  -1  12   10.44    2.23
  -1  -1  12   14.50    3.36
   1   1 -11   20.50    2.85
  -1  -1  11   22.64    2.71
  -1  -1  11   28.44    3.74
   1   1 -10   13.43    2.37
  -1  -1  10   16.19    2.28
  -1  -1  10   17.54    3.08
  -1  -1   9   13.86    2.67
   1   1  -9   19.11    2.41
  -1  -1   8  573.58   22.74
   1   1  -8  633.50   22.55
  -1  -1   8  624.44   20.73
   1   1  -7  873.95   30.23
  -1  -1   7  873.33   29.17
  -1  -1   7  856.67   29.34
  -1  -1   7  871.22   29.29
  -1  -1   6  302.80   11.26
   1   1  -6  313.99   11.64
  -1  -1   6  318.44   11.41
  -1  -1   5  908.65   31.19
   1   1  -5  926.82   30.94
  -1  -1   5  919.53   31.32
  -1  -1   4  135.95    5.96
   1   1  -4  137.21    6.07
   1   1  -4  149.61    5.27
   1   1  -3 1363.29   45.85
   1   1  -2  331.07   12.25
  -1  -1   1 3074.95  100.93
  -1  -1   1 3088.87  101.84
   1   1  -1 3114.17  101.85
   1   1   0 1127.63   37.75
  -1  -1   0 1155.99   37.75
  -1  -1   0 1121.40   38.25
   1   1   0 1105.03   38.22
  -1  -1  -1  123.53    4.97
  -1  -1  -1  117.56    5.33
  -1  -1  -1  115.76    5.33
  -1  -1  -2 1371.06   46.12
  -1  -1  -2 1353.81   45.84
   1   1   2 1371.19   45.97
  -1  -1  -3   25.45    2.25
   1   1   3   25.27    2.39
   1   1   3   27.76    2.09
  -1  -1  -3   27.43    2.15
  -1  -1  -3   27.61    2.03
  -1  -1  -4  284.58   10.42
  -1  -1  -4  280.05   10.29
  -1  -1  -4  259.68   10.74
  -1  -1  -4  273.36   11.07
   1   1   4  291.09   11.37
   1   1   5  205.96    9.12
  -1  -1  -5  200.24    7.84
  -1  -1  -5  210.09    7.79
  -1  -1  -5  204.26    8.69
  -1  -1  -5  201.99    7.71
  -1  -1  -6  160.16    6.25
  -1  -1  -6  166.29    7.81
  -1  -1  -6  176.07    6.32
   1   1   6  174.72    8.16
   1   1   7   59.62    4.33
  -1  -1  -7   58.35    4.32
   1   1   8  205.47    9.64
  -1  -1  -8  188.72    9.29
   1   1   9  189.80    9.59
  -1  -1  -9  199.61   11.34
   1   1  10    0.55    2.30
  -1  -1 -10   -0.44    3.16
   1   1  11    0.29    2.40
  -1  -1 -11   -0.46    3.19
  -1  -1 -12  242.66   13.51
   1   1  12  237.97   11.81
  -1  -1 -13    5.84    3.26
   1   1  13    9.46    3.27
  -1  -1 -14   26.02    5.30
   1   1  14   10.19    3.29
  -1  -1 -15   35.01    5.79
   1   1  15   26.01    4.26
  -1  -1 -16   49.62    6.56
   1   1  16   32.96    4.78
  -1  -2  18   42.63    5.74
  -1  -2  17   29.12    5.40
   1   2 -16   48.69    4.49
  -1  -2  16   50.03    6.05
   1   2 -15    8.46    2.61
  -1  -2  15    5.22    2.56
  -1  -2  15   12.72    4.28
   1   2 -14   33.99    3.67
  -1  -2  14   24.12    3.33
  -1  -2  14   25.86    4.58
   1   2 -13   76.75    5.03
  -1  -2  13   75.77    5.05
  -1  -2  13   66.42    6.08
  -1  -2  12   29.88    4.33
   1   2 -12   33.65    3.24
  -1  -2  11   62.99    5.38
   1   2 -11   65.37    4.33
  -1  -2  10  599.49   23.45
   1   2 -10  614.66   22.31
   1   2  -9   21.10    2.27
  -1  -2   9   21.27    3.21
  -1  -2   9   22.37    1.86
  -1  -2   9   24.04    1.76
   1   2  -8   62.39    3.55
  -1  -2   8   64.70    3.59
  -1  -2   8   65.43    3.39
  -1  -2   8   64.80    3.37
   1   2  -7  823.62   28.75
  -1  -2   7  872.73   29.25
  -1  -2   7  838.04   29.37
  -1  -2   7  847.70   29.14
   1   2  -6  448.34   15.57
  -1  -2   6  456.70   16.77
  -1  -2   6  456.13   16.64
  -1  -2   6  449.91   16.54
  -1  -2   5   67.46    3.96
  -1  -2   5   72.62    4.16
  -1  -2   5   69.15    3.97
  -1  -2   4    1.64    1.19
  -1  -2   4    2.36    1.52
   1   2  -3  150.21    6.29
  -1  -2   2  559.94   20.05
   1   2  -2  621.83   19.90
  -1  -2   2  568.24   19.72
  -1  -2   2  554.13   21.00
  -1  -2   1   45.01    3.26
  -1  -2   1   46.64    2.33
  -1  -2   1   46.17    3.37
  -1  -2   0  946.09   32.60
  -1  -2   0  926.20   32.71
  -1  -2  -1  153.12    6.24
  -1  -2  -1  151.07    7.04
  -1  -2  -1  154.93    6.96
   1   2   2   12.90    1.50
  -1  -2  -2   14.07    1.55
  -1  -2  -2   14.91    1.96
  -1  -2  -2   13.54    1.94
  -1  -2  -2   13.08    1.89
   1   2   3   52.30    3.04
  -1  -2  -3   46.56    3.11
  -1  -2  -3   45.91    3.34
  -1  -2  -3   45.28    3.15
  -1  -2  -3   42.38    3.17
  -1  -2  -4   64.29    4.15
  -1  -2  -4   63.58    3.66
   1   2   4   68.82    3.83
  -1  -2  -4   57.61    3.69
  -1  -2  -4   61.90    3.77
  -1  -2  -4   67.69    3.79
  -1  -2  -5  637.00   24.30
  -1  -2  -5  678.57   23.46
   1   2   5  683.15   23.98
  -1  -2  -5  635.12   23.88
  -1  -2  -5  696.64   23.80
  -1  -2  -5  682.35   23.55
  -1  -2  -6   75.18    4.70
   1   2   6   79.33    4.51
  -1  -2  -6   73.03    3.66
  -1  -2  -6   69.74    4.45
  -1  -2  -6   77.08    3.93
  -1  -2  -7 1076.83   39.27
   1   2   7 1024.71   36.00
  -1  -2  -7 1023.16   34.41
  -1  -2  -7  983.57   35.96
  -1  -2  -7 1039.26   34.64
   1   2   8  200.76    9.36
  -1  -2  -8  227.49   12.22
  -1  -2  -8  202.97    9.63
   1   2   9   21.99    3.02
  -1  -2  -9   32.74    4.80
  -1  -2  -9   24.87    3.53
  -1  -2 -10  183.66   11.05
   1   2  10  148.91    8.10
  -1  -2 -11    6.29    3.47
   1   2  11    2.03    2.23
  -1  -2 -12   29.30    5.23
   1   2  12   23.83    3.64
  -1  -2 -13  138.13    9.78
   1   2  13   98.47    6.94
  -1  -2 -14   -3.22    4.16
   1   2  14    0.31    2.85
  -1  -2 -15    5.91    4.07
   1   2  15    6.14    3.40
  -1  -3  18   10.00    4.79
  -1  -3  17    3.61    4.36
  -1  -3  16   16.80    4.85
   1   3 -16   11.96    2.47
  -1  -3  15  137.31    9.00
   1   3 -15  134.10    6.70
   1   3 -14   25.44    2.88
  -1  -3  14   30.51    4.99
   1   3 -13   31.34    2.93
  -1  -3  13   31.74    4.67
   1   3 -12  166.98    7.50
  -1  -3  12  165.10    9.54
   1   3 -11    8.61    1.71
  -1  -3  11   11.37    3.54
  -1  -3  11    6.43    1.45
  -1  -3  10   17.34    1.88
   1   3 -10   13.78    1.77
  -1  -3  10   12.73    3.27
  -1  -3  10   14.35    2.04
  -1  -3   9  185.35    8.47
   1   3  -9  192.89    7.69
  -1  -3   9  195.16    8.07
  -1  -3   8  184.56    8.51
  -1  -3   8  190.59    8.14
   1   3  -8  189.23    7.20
  -1  -3   8  175.07    7.94
  -1  -3   7  130.03    6.82
  -1  -3   7  139.83    6.64
  -1  -3   7  136.61    6.52
  -1  -3   6  422.80   16.63
  -1  -3   6  430.27   16.41
  -1  -3   6  419.50   16.23
  -1  -3   5  358.30   14.96
  -1  -3   5  391.41   14.87
  -1  -3   5  370.42   14.63
   1   3  -4  217.38    9.02
  -1  -3   4  228.65    9.78
  -1  -3   4  225.95   10.08
   1   3  -4  225.26    8.02
  -1  -3   3   62.25    3.59
  -1  -3   3   60.80    2.85
   1   3  -3   66.58    3.36
  -1  -3   2  817.60   29.58
   1   3  -2  836.83   29.89
  -1  -3   2  816.20   28.36
  -1  -3   2  838.65   29.90
  -1  -3   2  832.83   29.77
  -1  -3   2  832.70   28.39
  -1  -3   1  285.97   11.61
   1   3  -1  307.14   10.14
  -1  -3   1  282.43   12.29
  -1  -3   1  300.83   12.52
  -1  -3   1  297.93   12.27
   1   3  -1  278.04   12.36
  -1  -3   0  109.71    5.85
  -1  -3   0  102.60    5.84
  -1  -3   0  106.31    5.77
  -1  -3   0  109.06    5.69
   1   3   0  101.60    3.84
  -1  -3   0  108.22    3.79
  -1  -3  -1  248.16   11.40
  -1  -3  -1  250.84   10.15
  -1  -3  -1  232.56   10.81
  -1  -3  -1  280.74    9.00
  -1  -3  -1  245.82   11.08
  -1  -3  -1  243.77   11.21
  -1  -3  -2   46.71    3.51
  -1  -3  -2   46.20    2.88
  -1  -3  -2   50.14    4.23
  -1  -3  -2   44.98    3.70
  -1  -3  -2   40.88    3.41
  -1  -3  -3   52.01    4.02
  -1  -3  -3   62.42    4.01
   1   3   3   60.18    3.64
  -1  -3  -3   63.92    3.58
  -1  -3  -3   55.52    4.83
  -1  -3  -3   58.80    4.22
  -1  -3  -3   58.17    4.00
   1   3   4  430.88   15.74
  -1  -3  -4  417.11   15.55
  -1  -3  -4  413.53   15.84
  -1  -3  -4  421.82   16.51
  -1  -3  -4  416.46   15.97
  -1  -3  -4  401.20   16.26
  -1  -3  -5  407.99   16.33
  -1  -3  -5  415.40   15.49
   1   3   5  443.27   15.76
  -1  -3  -5  377.40   15.53
  -1  -3  -5  431.25   16.15
  -1  -3  -5  399.15   15.55
  -1  -3  -6  324.13   13.78
  -1  -3  -6  331.54   12.77
   1   3   6  341.79   13.32
  -1  -3  -6  327.23   13.25
  -1  -3  -6  344.27   13.36
  -1  -3  -7  204.88   11.57
  -1  -3  -7  187.13    9.25
   1   3   7  201.65    8.97
  -1  -3  -7  200.05    8.01
  -1  -3  -7  171.93    8.72
  -1  -3  -7  204.46    8.49
  -1  -3  -8 1000.84   37.39
  -1  -3  -8  920.85   33.66
  -1  -3  -8  937.86   32.43
   1   3   8  956.26   33.74
  -1  -3  -9  381.24   17.90
  -1  -3  -9  361.37   14.75
  -1  -3  -9  351.36   12.45
   1   3   9  345.32   14.54
   1   3  10   11.14    2.61
  -1  -3 -10   16.41    4.14
  -1  -3 -10   10.99    3.19
  -1  -3 -11   96.95    8.02
   1   3  11   70.53    5.39
  -1  -3 -12   16.23    4.53
   1   3  12    7.77    2.80
  -1  -3 -13   15.60    4.55
   1   3  13   16.61    3.40
  -1  -3 -14   11.85    4.49
   1   3  14    7.65    3.12
  -1  -4  17   22.71    5.53
  -1  -4  16   13.77    4.94
  -1  -4  16   16.65    3.46
   1   4 -15   13.86    1.95
  -1  -4  15   18.46    4.61
   1   4 -14  125.67    5.76
  -1  -4  14  135.48    8.94
   1   4 -13    3.19    1.33
  -1  -4  13    3.26    1.41
  -1  -4  13    1.79    3.46
   1   4 -12   34.26    2.39
  -1  -4  12   37.57    4.91
  -1  -4  12   32.65    3.00
   1   4 -11  105.55    4.62
  -1  -4  11   98.42    7.40
  -1  -4  11  101.31    5.75
  -1  -4  11  101.88    5.26
   1   4 -10    1.67    0.96
  -1  -4  10   -0.66    1.99
  -1  -4  10    2.38    1.68
   1   4  -9   35.53    2.06
  -1  -4   9   37.62    3.63
  -1  -4   8  119.69    6.08
   1   4  -8  106.34    3.94
  -1  -4   8  110.37    6.03
  -1  -4   8  108.89    6.46
  -1  -4   7  162.49    8.04
  -1  -4   7  156.74    8.44
  -1  -4   7  168.68    8.01
  -1  -4   6  169.39    8.19
   1   4  -6  166.17    7.85
  -1  -4   6  172.01    8.30
  -1  -4   6  165.67    8.56
   1   4  -6  163.79    6.04
   1   4  -5  135.38    6.46
  -1  -4   5  144.45    7.49
  -1  -4   5  145.50    7.76
   1   4  -5  130.59    5.38
  -1  -4   5  143.54    7.34
   1   4  -4 1025.97   36.81
   1   4  -4 1070.12   34.93
   1   4  -4  971.53   34.43
  -1  -4   3    1.79    1.32
   1   4  -3    3.04    2.08
  -1  -4   3    1.68    1.05
   1   4  -3    2.36    1.28
  -1  -4   2  182.24    7.31
  -1  -4   2  171.61    7.53
  -1  -4   2  169.94    8.64
   1   4  -2  173.24    6.53
   1   4  -2  163.18    8.78
  -1  -4   2  173.64    8.60
  -1  -4   1 1669.93   64.70
  -1  -4   1 1736.67   65.65
   1   4  -1 1607.97   65.58
  -1  -4   1 1697.71   65.38
  -1  -4   0  205.24    9.50
  -1  -4   0  187.12    9.13
  -1  -4   0  203.48    9.18
   1   4   0  184.75    6.89
  -1  -4   0  195.26    6.81
   1   4   1  136.21    7.84
  -1  -4  -1  133.65    7.46
  -1  -4  -1  120.93    7.58
  -1  -4  -1  133.85    6.63
  -1  -4  -1  128.11    7.71
  -1  -4  -1  134.49    7.60
  -1  -4  -2  159.25    8.62
  -1  -4  -2  159.53    6.96
  -1  -4  -2  151.92    7.81
  -1  -4  -2  158.43    5.87
  -1  -4  -2  158.12    8.03
  -1  -4  -2  152.84    8.25
  -1  -4  -3  168.16    8.03
  -1  -4  -3  165.55    7.14
  -1  -4  -3  154.01    8.99
  -1  -4  -3  147.84    8.14
  -1  -4  -3  166.69    8.56
  -1  -4  -3  165.14    8.09
  -1  -4  -4   99.95    6.15
  -1  -4  -4   97.98    5.65
  -1  -4  -4  107.33    7.35
  -1  -4  -4  106.56    5.89
  -1  -4  -4  104.47    6.37
  -1  -4  -5   40.94    3.85
  -1  -4  -5   43.69    3.44
   1   4   5   39.10    3.23
  -1  -4  -5   33.16    3.09
  -1  -4  -5   45.19    3.84
  -1  -4  -6 1093.48   39.84
  -1  -4  -6 1120.77   38.74
   1   4   6 1191.74   39.17
  -1  -4  -6 1059.76   38.74
  -1  -4  -6 1106.02   39.57
  -1  -4  -7  150.60    9.72
  -1  -4  -7  143.35    7.72
  -1  -4  -7  140.16    6.66
   1   4   7  146.82    7.31
  -1  -4  -7  134.27    7.05
  -1  -4  -7  139.79    7.24
  -1  -4  -8   78.31    7.13
  -1  -4  -8   70.15    5.24
   1   4   8   72.06    4.85
  -1  -4  -8   77.14    4.62
  -1  -4  -8   68.74    4.98
  -1  -4  -8   70.39    4.09
  -1  -4  -9   10.18    4.02
  -1  -4  -9   11.14    2.95
  -1  -4  -9    8.36    1.91
   1   4   9    8.34    2.43
  -1  -4 -10    4.81    3.45
  -1  -4 -10    0.92    2.80
  -1  -4 -10    4.67    1.15
   1   4  10    1.92    2.18
  -1  -4 -11   10.03    4.29
   1   4  11   10.40    2.82
  -1  -4 -12  102.98    8.91
   1   4  12   85.93    6.24
  -1  -4 -13    7.62    4.44
   1   4  13   10.87    3.17
  -1  -5  17   15.99    5.52
  -1  -5  16   91.94    8.33
  -1  -5  15   -1.26    4.39
  -1  -5  14   25.71    5.01
  -1  -5  14   18.30    2.47
  -1  -5  13  138.26    9.22
  -1  -5  13  133.05    7.03
  -1  -5  12    4.50    3.68
  -1  -5  12    2.41    2.19
  -1  -5  12    6.67    2.07
  -1  -5  11   19.22    3.15
  -1  -5  11   17.08    2.74
  -1  -5  10  312.10   14.12
  -1  -5  10  322.82   13.34
  -1  -5   9  308.28   14.01
  -1  -5   9  302.97   13.11
   1   5  -9  318.17   13.70
  -1  -5   8   72.96    4.85
   1   5  -8   56.97    4.49
  -1  -5   8   64.80    5.26
   1   5  -8   60.33    2.57
   1   5  -7   65.33    4.43
  -1  -5   7   71.34    4.98
  -1  -5   7   65.61    5.29
   1   5  -7   59.51    2.86
  -1  -5   7   62.08    4.69
   1   5  -6  323.76   12.90
  -1  -5   6  341.31   14.13
  -1  -5   6  310.73   14.49
   1   5  -6  313.58   11.69
   1   5  -6  312.71   14.47
  -1  -5   6  334.34   13.94
   1   5  -5   19.86    2.23
  -1  -5   5   23.83    3.21
  -1  -5   5   21.98    3.03
   1   5  -5   17.29    3.19
   1   5  -5   17.55    1.83
   1   5  -4  200.23   10.29
  -1  -5   4  183.30    8.68
   1   5  -4  187.57    8.25
  -1  -5   4  190.66    7.76
   1   5  -4  201.56    8.31
  -1  -5   3 1132.78   37.43
   1   5  -3 1047.40   39.28
  -1  -5   3 1045.17   36.90
   1   5  -3 1076.05   37.58
   1   5  -3 1064.32   36.23
  -1  -5   2    7.07    1.74
  -1  -5   2    9.90    1.83
  -1  -5   2    6.68    2.12
   1   5  -2    5.81    2.25
   1   5  -2    7.76    0.94
  -1  -5   2    8.06    2.51
  -1  -5   1   21.89    2.68
  -1  -5   1   17.15    2.69
   1   5  -1   15.89    1.08
  -1  -5   1   14.00    1.62
  -1  -5   1   18.63    2.99
  -1  -5   0 2737.88   89.72
  -1  -5   0 2667.08   89.71
  -1  -5   0 2734.61   90.06
  -1  -5   0 2594.89   86.58
  -1  -5  -1  789.02   27.29
  -1  -5  -1  735.41   26.53
   1   5   1  721.50   27.28
  -1  -5  -1  759.79   25.23
  -1  -5  -1  756.58   26.86
  -1  -5  -2   13.86    2.80
  -1  -5  -2   14.44    2.57
  -1  -5  -2   12.47    2.67
  -1  -5  -2   14.70    2.00
  -1  -5  -2   13.48    1.06
   1   5   2   12.10    2.88
  -1  -5  -2   16.45    2.66
  -1  -5  -3   80.45    6.34
  -1  -5  -3   76.55    5.21
  -1  -5  -3   81.74    4.52
  -1  -5  -3   76.25    3.50
  -1  -5  -3   81.33    5.47
  -1  -5  -3   71.86    5.57
  -1  -5  -4  219.91   10.87
  -1  -5  -4  221.20   10.35
  -1  -5  -4  235.56   12.30
  -1  -5  -4  219.47   11.11
  -1  -5  -5   56.22    4.86
  -1  -5  -5   65.88    4.70
  -1  -5  -5   63.91    4.41
  -1  -5  -5   62.14    6.07
  -1  -5  -5   59.88    5.18
  -1  -5  -6  340.21   13.67
  -1  -5  -6  303.86   14.27
  -1  -5  -6  326.14   13.39
  -1  -5  -6  337.40   14.55
  -1  -5  -7   24.64    3.50
  -1  -5  -7   23.69    2.95
  -1  -5  -7   25.42    3.26
  -1  -5  -7   26.24    3.44
  -1  -5  -8   14.52    3.89
  -1  -5  -8    4.72    2.51
  -1  -5  -8    8.08    2.16
   1   5   8    4.47    2.26
  -1  -5  -8    8.73    2.75
  -1  -5  -8    5.63    2.27
  -1  -5  -9   15.87    4.33
   1   5   9   11.99    2.74
  -1  -5  -9   17.95    3.24
  -1  -5  -9   12.70    3.04
  -1  -5  -9   15.72    2.67
  -1  -5 -10  165.88    8.67
  -1  -5 -10  193.60   12.15
   1   5  10  177.70    8.95
  -1  -5 -11    5.28    4.00
   1   5  11    4.10    2.61
  -1  -5 -12   36.99    6.40
   1   5  12   37.15    4.26
  -1  -6  16   10.61    5.03
  -1  -6  15   73.79    7.63
  -1  -6  15   67.63    4.68
  -1  -6  14    3.46    4.28
  -1  -6  14    0.73    2.16
  -1  -6  13   -2.10    4.04
  -1  -6  13    1.98    2.30
  -1  -6  12  260.05   12.59
  -1  -6  12  259.48   11.59
   1   6 -12  255.44   12.74
  -1  -6  11   28.21    3.42
  -1  -6  11   26.55    3.97
   1   6 -11   27.73    3.91
   1   6 -10  124.97    7.60
  -1  -6  10  141.47    8.57
  -1  -6  10  128.88    7.37
  -1  -6   9   35.22    3.82
   1   6  -9   34.28    3.77
   1   6  -9   26.95    1.55
  -1  -6   9   26.98    3.98
   1   6  -8  339.78   14.12
  -1  -6   8  342.23   15.77
   1   6  -8  321.40   12.00
   1   6  -7   16.81    1.73
  -1  -6   7   16.68    2.96
   1   6  -7   17.11    2.40
  -1  -6   7   15.54    2.75
  -1  -6   7   19.54    3.57
  -1  -6   6  381.12   16.19
   1   6  -6  369.85   16.96
   1   6  -6  381.34   14.53
  -1  -6   6  399.25   16.57
   1   6  -6  356.89   14.06
   1   6  -5  643.57   23.35
   1   6  -5  637.77   26.01
  -1  -6   5  677.09   25.33
  -1  -6   5  640.76   25.39
   1   6  -5  631.31   23.37
   1   6  -4    0.59    1.47
  -1  -6   4    1.27    1.28
  -1  -6   4    1.49    1.80
   1   6  -4   -0.72    2.11
   1   6  -4   -0.95    1.15
   1   6  -3   -0.46    1.50
  -1  -6   3    0.18    1.40
  -1  -6   3    0.30    2.18
  -1  -6   3    0.39    1.48
   1   6  -3    0.36    2.10
  -1  -6   3    2.54    1.98
   1   6  -3    0.99    0.88
  -1  -6   2 1022.90   32.84
  -1  -6   2  820.08   32.53
   1   6  -2  947.20   30.40
  -1  -6   2  858.04   34.00
  -1  -6   2  863.61   33.84
   1   6  -2  785.95   34.17
  -1  -6   1  392.53   16.85
  -1  -6   1  412.63   16.16
   1   6  -1  371.58   13.17
  -1  -6   1  378.09   13.88
  -1  -6   1  401.78   16.73
  -1  -6   0   94.13    6.29
  -1  -6   0  100.08    6.58
  -1  -6   0   94.18    6.52
  -1  -6   0   94.63    4.15
  -1  -6  -1  592.44   23.08
  -1  -6  -1  585.40   21.10
  -1  -6  -1  551.71   22.32
   1   6   1  552.04   23.28
  -1  -6  -1  560.33   22.69
  -1  -6  -1  557.51   19.13
  -1  -6  -2   76.09    6.06
  -1  -6  -2   68.29    4.48
   1   6   2   74.80    6.24
  -1  -6  -2   76.01    5.52
  -1  -6  -2   74.56    5.62
  -1  -6  -2   65.32    5.74
  -1  -6  -2   77.92    3.26
  -1  -6  -3  102.02    7.76
  -1  -6  -3  102.71    6.90
  -1  -6  -3  120.27    6.14
  -1  -6  -3  119.57    7.87
  -1  -6  -3  120.39    4.62
  -1  -6  -4   14.60    3.66
  -1  -6  -4   10.74    2.91
  -1  -6  -4   11.49    2.77
  -1  -6  -4    9.84    2.21
  -1  -6  -4    8.11    2.80
  -1  -6  -4   13.40    1.47
  -1  -6  -5  134.00    8.24
  -1  -6  -5  147.68    9.83
  -1  -6  -5  136.88    7.68
  -1  -6  -5  138.87    6.02
  -1  -6  -5  127.29    8.33
  -1  -6  -6  100.39    6.13
  -1  -6  -6   97.48    6.85
  -1  -6  -6   81.34    5.49
  -1  -6  -6   98.43    5.06
  -1  -6  -6   90.29    6.60
  -1  -6  -7    8.14    2.58
  -1  -6  -7   11.30    3.08
  -1  -6  -7   11.31    2.73
  -1  -6  -7    9.14    2.89
  -1  -6  -8  169.58    9.39
  -1  -6  -8  185.97   11.91
  -1  -6  -8  174.40    8.50
  -1  -6  -8  165.68    8.25
  -1  -6  -8  175.26    9.31
  -1  -6  -9   -2.30    3.59
  -1  -6  -9    2.20    2.63
  -1  -6  -9   -1.26    2.13
  -1  -6  -9    2.74    2.67
  -1  -6 -10   16.23    4.84
  -1  -6 -11   46.25    7.09
  -1  -7  16    9.25    5.47
  -1  -7  15    2.21    2.52
  -1  -7  15   -0.47    4.82
  -1  -7  14  127.47    9.58
  -1  -7  14  110.73    7.65
  -1  -7  13   18.05    3.26
  -1  -7  13   10.79    4.42
  -1  -7  13   11.62    3.26
   1   7 -12   20.86    4.03
  -1  -7  12   20.79    3.97
  -1  -7  12   23.86    3.55
  -1  -7  11  213.56   11.81
   1   7 -11  219.07   10.91
  -1  -7  11  213.95   10.71
  -1  -7  10   43.02    4.43
  -1  -7  10   39.59    5.16
   1   7 -10   46.82    4.38
  -1  -7   9    1.21    2.37
   1   7  -9    0.71    2.26
  -1  -7   9    1.62    2.81
   1   7  -9   -0.09    1.08
  -1  -7   8  275.19   12.90
   1   7  -8  256.34   10.36
  -1  -7   8  284.11   14.06
   1   7  -8  263.38   11.53
  -1  -7   7  178.22    9.44
   1   7  -7  163.26   10.11
   1   7  -7  159.23    7.33
   1   7  -7  164.53    8.40
   1   7  -7  152.53    7.56
   1   7  -6    8.02    2.98
   1   7  -6    9.06    2.05
  -1  -7   6   10.07    2.80
   1   7  -6    8.26    2.15
   1   7  -5    6.31    1.99
   1   7  -5    4.23    2.89
  -1  -7   5    6.23    2.78
   1   7  -5    5.75    1.60
   1   7  -4  484.52   20.66
  -1  -7   4  444.26   17.32
   1   7  -4  462.13   18.29
   1   7  -4  446.66   16.19
  -1  -7   3   55.37    4.53
  -1  -7   3   45.93    3.82
  -1  -7   3   43.41    4.75
   1   7  -3   40.67    4.98
  -1  -7   3   47.11    4.85
   1   7  -3   42.79    2.37
  -1  -7   2   47.12    4.13
  -1  -7   2   43.44    4.04
   1   7  -2   45.34    2.31
  -1  -7   2   53.59    5.11
  -1  -7   2   49.04    4.79
   1   7  -2   52.46    5.36
  -1  -7   1  781.84   28.99
  -1  -7   1  757.63   27.88
   1   7  -1  685.12   24.55
  -1  -7   1  774.55   28.54
  -1  -7   1  738.31   25.32
  -1  -7   0   -1.64    2.37
  -1  -7   0    0.98    2.29
   1   7   0    0.85    2.68
  -1  -7   0    0.36    2.16
  -1  -7   0    1.12    1.15
  -1  -7  -1   -0.32    2.41
  -1  -7  -1    0.73    2.12
  -1  -7  -1    0.62    1.77
   1   7   1   -0.42    2.74
  -1  -7  -1    1.88    0.96
  -1  -7  -2   22.13    4.02
  -1  -7  -2   15.92    3.69
  -1  -7  -2   18.84    2.68
  -1  -7  -2   19.21    3.52
   1   7   2   16.96    3.90
  -1  -7  -2   19.50    1.49
  -1  -7  -3   56.04    5.79
  -1  -7  -3   56.17    3.97
  -1  -7  -3   50.59    4.88
  -1  -7  -3   58.34    5.82
  -1  -7  -3   45.14    2.57
  -1  -7  -4  126.80    9.13
  -1  -7  -4  117.62    8.20
  -1  -7  -4  130.18    7.92
  -1  -7  -4  128.81    6.81
  -1  -7  -4  137.45    8.99
  -1  -7  -4  131.77    5.15
  -1  -7  -5    0.36    2.27
  -1  -7  -5    0.79    2.67
  -1  -7  -5    2.33    2.56
  -1  -7  -5    0.50    3.21
  -1  -7  -5    0.32    1.10
  -1  -7  -6   92.51    8.30
  -1  -7  -6   86.77    6.81
  -1  -7  -6   94.25    4.49
  -1  -7  -6   94.57    5.87
  -1  -7  -6  101.87    7.43
  -1  -7  -6   86.66    6.30
  -1  -7  -7   54.12    5.34
  -1  -7  -7   56.78    4.87
  -1  -7  -7   48.28    4.27
  -1  -7  -7   59.80    3.63
  -1  -7  -7   55.45    5.57
  -1  -7  -8   11.80    3.32
  -1  -7  -8   18.24    3.17
  -1  -7  -8   14.68    2.47
  -1  -7  -8   12.54    3.25
  -1  -7  -9  154.23    9.20
  -1  -7  -9  166.07   11.90
  -1  -7 -10   84.62    8.92
  -1  -8  15    9.56    5.27
  -1  -8  14   -1.48    4.98
  -1  -8  14    3.88    3.37
  -1  -8  13  154.78   10.92
  -1  -8  13  170.95    9.35
  -1  -8  13  164.09   10.31
  -1  -8  12    1.72    2.97
  -1  -8  12    7.28    3.26
   1   8 -11    7.98    3.06
  -1  -8  11   12.23    3.34
  -1  -8  11    9.37    3.66
   1   8 -10  160.82    8.58
  -1  -8  10  162.86   10.67
   1   8 -10  167.99    9.68
  -1  -8  10  174.02    9.77
   1   8  -9  160.81    8.17
   1   8  -9  166.72    9.16
  -1  -8   9  147.39   10.17
  -1  -8   9  171.40    9.68
  -1  -8   8   34.77    4.57
   1   8  -8   27.82    2.89
   1   8  -8   25.27    3.05
   1   8  -8   35.91    3.72
  -1  -8   8   27.15    4.93
   1   8  -7   83.34    5.33
   1   8  -7   91.57    5.55
   1   8  -7   93.18    7.87
  -1  -8   7   95.88    7.16
   1   8  -6  185.17    9.10
   1   8  -6  180.10    8.26
   1   8  -6  187.49   11.59
  -1  -8   6  199.26   10.78
   1   8  -5    0.80    1.94
   1   8  -5   -0.12    1.21
   1   8  -5   -1.44    3.14
  -1  -8   4    3.84    1.84
   1   8  -4    4.82    3.04
   1   8  -4    3.52    1.20
  -1  -8   3  495.76   19.61
   1   8  -3  463.60   20.42
  -1  -8   3  501.74   19.03
  -1  -8   3  435.31   17.39
  -1  -8   2   81.40    6.29
  -1  -8   2   74.49    5.26
   1   8  -2   58.73    3.04
  -1  -8   2   64.53    5.15
  -1  -8   1   14.37    3.10
   1   8  -1   13.78    1.75
  -1  -8   1   13.33    3.58
  -1  -8   0  251.13   12.61
  -1  -8   0  239.94    9.62
  -1  -8   0  253.79   12.81
   1   8   0  255.93   13.91
  -1  -8  -1  119.61    7.93
   1   8   1   99.97    8.16
  -1  -8  -1   94.22    7.48
  -1  -8  -1  107.81    6.28
  -1  -8  -1  112.64    8.37
  -1  -8  -1  102.86    4.75
  -1  -8  -2    0.36    2.66
  -1  -8  -2    1.74    3.17
  -1  -8  -2    1.06    1.89
  -1  -8  -2    2.25    1.07
  -1  -8  -2    1.39    2.95
  -1  -8  -3   55.94    6.30
  -1  -8  -3   67.55    4.57
  -1  -8  -3   50.72    5.29
  -1  -8  -3   56.13    6.19
  -1  -8  -3   56.83    2.83
  -1  -8  -4  121.71    9.35
  -1  -8  -4  109.51    8.31
  -1  -8  -4  121.00    7.98
  -1  -8  -4  145.28    7.23
  -1  -8  -4  128.03    9.19
  -1  -8  -4  123.55    5.14
  -1  -8  -5   -0.41    2.91
  -1  -8  -5    0.45    3.10
  -1  -8  -5    0.64    2.73
  -1  -8  -5   -3.23    3.96
  -1  -8  -5    0.96    1.02
  -1  -8  -6   31.28    5.50
  -1  -8  -6   27.57    4.49
  -1  -8  -6   21.47    4.32
  -1  -8  -6   22.75    3.87
  -1  -8  -6   29.27    3.70
  -1  -8  -6   28.33    2.08
  -1  -8  -7  223.17   11.49
  -1  -8  -7  244.45    9.19
  -1  -8  -7  238.15   12.60
  -1  -8  -7  234.53   12.86
  -1  -8  -8   14.18    3.65
  -1  -8  -9   14.95    3.78
  -1  -8  -9   16.80    5.57
  -1  -9  14   -1.04    5.20
  -1  -9  14   -2.24    3.55
   1   9 -14   -6.55    5.00
  -1  -9  13    5.15    3.67
   1   9 -13    6.49    4.29
  -1  -9  13   12.46    3.81
  -1  -9  12  131.57    9.88
   1   9 -12  147.05    9.30
  -1  -9  12  135.99    8.88
  -1  -9  11   31.09    4.56
   1   9 -11   21.51    4.25
  -1  -9  11   29.56    5.15
  -1  -9  10   35.95    4.95
   1   9 -10   38.56    4.52
  -1  -9  10   28.90    5.21
   1   9 -10   34.87    3.79
   1   9  -9  126.76    7.39
  -1  -9   9  131.55    8.65
  -1  -9   9  116.56    9.39
   1   9  -8  162.63    8.22
  -1  -9   8  136.12   10.53
  -1  -9   7   22.65    4.82
   1   9  -7   22.11    4.76
   1   9  -7   25.04    2.89
  -1  -9   7   28.39    4.44
   1   9  -6  129.39    6.19
  -1  -9   6  139.24    9.11
   1   9  -6  131.20    9.88
   1   9  -5   99.65    4.77
   1   9  -5  103.28    8.70
  -1  -9   4   33.96    3.75
   1   9  -4   40.61    5.83
   1   9  -4   29.93    2.19
  -1  -9   4   31.80    4.92
  -1  -9   3   41.77    4.25
   1   9  -3   36.39    2.30
   1   9  -3   42.28    5.74
  -1  -9   3   49.20    5.47
  -1  -9   2  363.22   15.71
   1   9  -2  327.78   12.62
  -1  -9   1   66.63    5.83
  -1  -9   1   66.14    6.39
  -1  -9   0   12.45    2.12
  -1  -9   0   13.30    3.81
  -1  -9   0   14.40    3.41
  -1  -9   0   11.29    2.78
   1   9   0   12.48    4.16
  -1  -9   0   22.25    4.82
  -1  -9  -1   88.30    7.05
  -1  -9  -1   80.22    6.91
  -1  -9  -1   79.57    5.52
  -1  -9  -1   64.54    6.91
  -1  -9  -1   78.22    4.15
  -1  -9  -2   71.95    6.53
  -1  -9  -2   70.84    6.86
  -1  -9  -2   78.55    5.29
  -1  -9  -2   62.27    6.96
  -1  -9  -2   72.64    3.75
  -1  -9  -3   21.45    4.73
  -1  -9  -3   24.11    4.18
  -1  -9  -3   16.28    2.96
  -1  -9  -3   19.43    4.52
  -1  -9  -3   20.93    1.91
  -1  -9  -4   17.04    4.88
  -1  -9  -4    7.24    3.74
  -1  -9  -4   15.84    3.89
  -1  -9  -4   14.42    3.02
  -1  -9  -4   14.67    4.09
  -1  -9  -4    9.89    1.44
  -1  -9  -5  221.79   13.37
  -1  -9  -5  196.41   11.74
  -1  -9  -5  207.40   11.26
  -1  -9  -5  200.98   12.31
  -1  -9  -5  193.78    7.47
  -1  -9  -6    8.38    3.65
  -1  -9  -6    7.12    3.72
  -1  -9  -6    7.15    4.24
  -1  -9  -6    6.03    3.53
  -1  -9  -7   -3.11    4.70
  -1  -9  -7   -0.84    3.22
  -1  -9  -8   64.78    6.58
   1  10 -14   49.73    6.43
   1  10 -13   10.14    4.06
  -1 -10  12    1.15    3.36
   1  10 -12    0.70    3.45
  -1 -10  12   -1.62    3.80
   1  10 -11   73.25    6.09
  -1 -10  11   62.63    7.42
  -1 -10  11   76.44    7.10
   1  10 -10  152.94    8.42
  -1 -10  10  155.06   11.30
  -1 -10  10  142.43    9.85
   1  10  -9   67.52    4.92
  -1 -10   9   58.87    6.49
  -1 -10   9   56.37    7.33
  -1 -10   8   16.82    4.18
   1  10  -8   18.43    2.71
  -1 -10   8   18.69    4.73
   1  10  -7  151.41    7.13
  -1 -10   7  157.23   11.24
  -1 -10   7  173.62   10.61
   1  10  -6   81.35    4.48
  -1 -10   6  101.33    8.87
  -1 -10   6  106.62    8.15
   1  10  -6  102.12    8.95
   1  10  -5   94.80    4.47
   1  10  -5  102.27    9.09
  -1 -10   4  452.07   19.06
   1  10  -4  446.52   20.57
   1  10  -3   88.57    4.38
  -1 -10   3  101.94    8.22
  -1 -10   3  104.72    6.99
  -1 -10   2    2.22    3.27
   1  10  -2   -1.27    1.78
  -1 -10   2    0.35    2.44
  -1 -10   1  243.80   12.77
  -1 -10   1  233.46   14.39
  -1 -10   1  238.03   13.28
   1  10  -1  237.10   14.60
  -1 -10   0  216.71   10.93
  -1 -10   0  239.28   12.76
  -1 -10   0  227.55   14.05
  -1 -10   0  226.21   12.79
  -1 -10  -1   19.83    3.27
  -1 -10  -1   31.94    4.82
  -1 -10  -1   24.46    5.05
  -1 -10  -1   17.63    2.54
  -1 -10  -1   17.27    4.28
  -1 -10  -2   36.32    5.13
  -1 -10  -2   34.42    5.43
  -1 -10  -2   25.99    3.57
  -1 -10  -2   27.92    2.57
  -1 -10  -2   23.78    5.07
  -1 -10  -3  201.12   12.28
  -1 -10  -3  178.98   11.07
  -1 -10  -3  206.49    9.52
  -1 -10  -3  177.44   12.29
  -1 -10  -3  170.07    7.40
  -1 -10  -4   12.34    4.06
  -1 -10  -4   12.71    3.97
  -1 -10  -4   11.61    3.16
  -1 -10  -4   12.29    4.55
  -1 -10  -4   14.39    4.67
  -1 -10  -5   -0.97    3.26
  -1 -10  -5    1.77    4.10
  -1 -10  -5    3.76    3.59
  -1 -10  -6  112.26   10.02
  -1 -10  -6   88.48    8.09
  -1 -10  -7    4.95    4.04
   1  11 -13   -1.04    3.73
   1  11 -12   67.92    5.97
   1  11 -11   24.34    3.86
   1  11 -10   11.46    2.87
   1  11  -9   38.14    3.66
   1  11  -8   14.55    2.46
   1  11  -7    4.70    1.80
   1  11  -6  196.69    8.01
   1  11  -5   -0.66    3.86
   1  11  -5   -0.10    1.29
   1  11  -4   -1.33    4.28
   1  11  -4    1.31    1.31
  -1 -11   3  125.56    8.07
   1  11  -3  110.97    5.46
  -1 -11   2  144.70    9.22
  -1 -11   1    9.63    3.44
  -1 -11   0   24.95    4.51
  -1 -11   0   17.90    3.61
  -1 -11  -1   94.67    8.15
  -1 -11  -1   88.66    6.33
  -1 -11  -2   31.90    5.63
  -1 -11  -2   29.06    3.87
  -1 -11  -3    4.43    4.46
  -1 -11  -4   90.70    8.76
  -1 -11  -4   99.22    9.31
  -1 -11  -5    6.75    4.03
  -1 -11  -6   13.95    4.52
   1  12 -12   30.88    4.19
   1  12 -11   48.58    4.53
   1  12 -10   -0.20    2.27
   1  12  -9   86.51    5.19
   1  12  -8  218.09    9.12
   1  12  -7    0.48    1.52
   1  12  -6    1.24    1.57
  -1 -12   6    6.86    4.34
  -1 -12   5  142.96    9.63
   1  12  -5  120.60    5.58
   1  12  -4   24.96    2.57
   1  12  -3   13.97    2.59
  -1 -12   2   45.32    5.67
  -1 -12   1  103.61    8.58
  -1 -12   1  112.79    7.77
  -1 -12   0    3.38    3.55
  -1 -12   0   -2.20    3.08
  -1 -12  -1    1.03    3.80
  -1 -12  -2   68.20    7.82
  -1 -12  -4    2.85    4.38
  -1 -12  -5   74.24    8.14
   1  13 -11   18.63    3.25
   1  13 -10  110.28    6.09
   1  13  -9    3.19    2.00
   1  13  -8    1.87    1.88
   1  13  -7   88.52    4.68
   1  13  -6    1.07    1.59
  -1 -13   6    3.47    4.33
   1  13  -5   12.67    2.26
  -1 -13   5   18.07    4.80
   1  13  -4   26.03    3.16
  -1 -13   4   33.87    5.38
  -1 -13   2   24.17    4.96
  -1 -13   1   11.38    4.44
  -1 -13   0   94.76    8.58
   1  14 -10    2.99    1.99
   1  14  -9   23.44    3.23
   1  14  -8    2.57    1.81
   1  14  -7    3.55    1.97
   1  14  -6   29.31    3.13
   1  14  -5    0.88    2.45
  -2  15  -4   14.70    3.65
  -2  15  -5    1.89    2.75
   2 -14   2   27.54    4.56
   2 -14   3   27.80    4.80
  -2  14  -3   26.70    3.97
   2 -14   3   28.42    5.46
   2 -14   4   -1.55    3.45
  -2  14  -4   -0.90    2.51
   2 -14   4   -4.84    4.94
   2 -14   5   86.73    7.66
  -2  14  -5   86.95    5.63
   2 -14   5  106.63    8.78
   2 -14   6   51.80    7.14
  -2  14  -6   35.17    3.54
   2 -14   7   17.64    5.70
  -2  14  -7    8.57    2.58
  -2  14  -8    4.19    2.40
  -2  13   3  194.43   13.97
  -2  13   2   23.45    5.93
  -2  13   1   -0.69    4.29
  -2  13   0   15.19    5.15
   2 -13   0   10.96    3.02
   2 -13   1   -0.60    3.68
  -2  13  -1    4.82    4.50
   2 -13   1    4.37    2.84
   2 -13   2    2.81    2.93
   2 -13   2   -3.00    4.12
  -2  13  -2   -2.09    3.30
   2 -13   3   62.04    5.81
   2 -13   3   71.06    6.72
  -2  13  -3   61.80    4.93
  -2  13  -3   62.68    8.06
  -2  13  -4   17.06    2.69
   2 -13   4   15.19    4.70
  -2  13  -4    6.88    4.71
   2 -13   4   13.52    3.83
  -2  13  -5    5.52    2.20
   2 -13   5   -3.74    4.61
  -2  13  -5    8.24    4.59
   2 -13   5    2.63    3.33
  -2  13  -6   38.19    3.47
   2 -13   6   55.45    6.86
  -2  13  -6   59.00    7.71
  -2  13  -7   91.75    9.31
   2 -13   7  105.86    8.86
  -2  13  -7  103.11    7.81
  -2  13  -8    8.88    4.76
   2 -13   8    4.83    5.21
  -2  13  -8    7.58    2.53
  -2  13  -8   11.70    3.71
  -2  13  -9   16.53    2.73
   2 -13   9   23.59    6.53
  -2  13  -9   26.62    6.37
  -2  13 -10  104.12   10.13
  -2  12   7   -2.46    4.87
  -2  12   6    0.62    4.55
  -2  12   5    1.87    4.22
  -2  12   4    2.51    4.40
   2 -12  -3   14.98    2.65
  -2  12   3   15.71    5.09
   2 -12  -2   74.59    5.14
  -2  12   2   72.29    8.16
   2 -12  -1   16.07    3.13
  -2  12   1   16.35    5.05
   2 -12  -1    8.77    3.26
   2 -12   0    4.59    2.69
  -2  12   0    5.01    4.00
   2 -12   1  215.01   10.13
  -2  12  -1  200.74   10.17
   2 -12   1  193.26   10.35
   2 -12   2   26.17    4.47
   2 -12   2   39.47    4.26
  -2  12  -2   34.97    3.66
  -2  12  -3    7.31    3.74
   2 -12   3    2.11    2.59
  -2  12  -3    2.31    2.02
  -2  12  -3    4.36    4.07
  -2  12  -4  168.66   10.51
   2 -12   4  173.62    9.46
   2 -12   4  187.44   10.42
  -2  12  -4  189.93   12.37
  -2  12  -5   89.67    8.79
   2 -12   5   86.18    6.76
   2 -12   5  106.82    8.10
  -2  12  -5   77.52    4.60
  -2  12  -5   82.42    7.09
  -2  12  -6    3.74    3.97
   2 -12   6    9.68    4.52
  -2  12  -6    0.18    1.94
  -2  12  -6    1.16    2.86
  -2  12  -7   33.05    6.16
  -2  12  -7   36.43    4.73
   2 -12   7   38.16    6.08
  -2  12  -7   26.12    2.88
  -2  12  -8  152.68    9.08
   2 -12   8  167.22   10.71
  -2  12  -8  118.99    6.55
  -2  12  -8  135.14   10.75
  -2  12  -9   -0.62    4.33
   2 -12   9    0.48    4.70
  -2  12  -9   -2.17    2.24
  -2  12  -9    0.33    2.60
  -2  12 -10   -1.24    3.86
  -2  12 -10   -0.95    2.76
   2 -12  10    4.01    5.03
  -2  12 -10   -2.68    2.66
  -2  12 -11   86.44    9.04
  -2  12 -12    3.69    4.49
  -2  11   8   23.03    5.56
  -2  11   7   13.41    4.78
   2 -11  -6    1.65    4.12
  -2  11   6    2.25    3.92
   2 -11  -5    8.92    4.51
  -2  11   5    2.83    3.61
   2 -11  -5    7.08    2.00
  -2  11   4  154.45   11.12
   2 -11  -4  145.34    6.78
   2 -11  -3   12.91    2.27
   2 -11  -3   17.13    2.61
  -2  11   3   21.58    4.96
   2 -11  -2    1.24    1.86
  -2  11   2    3.40    3.66
   2 -11  -2    5.96    2.02
   2 -11  -1  270.73   11.62
  -2  11   1  285.81   15.76
  -2  11   0    2.89    3.26
  -2  11   0    6.76    3.56
   2 -11   0    4.98    2.41
   2 -11   1    8.28    2.79
   2 -11   1   10.95    2.63
  -2  11  -1    8.23    3.64
  -2  11  -1    6.52    2.46
  -2  11  -2  373.41   17.06
  -2  11  -2  365.11   18.35
   2 -11   2  338.43   14.60
  -2  11  -2  322.71   13.51
   2 -11   2  352.06   15.23
   2 -11   3  119.88    7.15
  -2  11  -3  120.29    8.36
  -2  11  -3  104.42    5.50
  -2  11  -3  116.69    9.44
  -2  11  -4   25.76    4.28
   2 -11   4   32.72    4.08
  -2  11  -4   19.04    2.33
  -2  11  -4   29.15    5.35
  -2  11  -5  114.23    9.01
  -2  11  -5   95.71    7.18
   2 -11   5  102.63    7.02
   2 -11   5  103.79    7.92
  -2  11  -5   81.25    5.11
  -2  11  -6  143.02   10.28
   2 -11   6  153.08    9.52
  -2  11  -6  135.72    8.42
  -2  11  -7   12.33    4.32
   2 -11   7   11.39    4.33
  -2  11  -7    9.09    2.18
  -2  11  -7    8.93    3.29
  -2  11  -8    4.49    3.83
   2 -11   8    5.30    4.62
  -2  11  -8    0.75    1.99
  -2  11  -8    4.99    2.75
  -2  11  -9   59.55    7.22
   2 -11   9   54.32    6.75
  -2  11  -9   56.07    4.56
  -2  11  -9   61.26    5.32
  -2  11 -10    3.92    3.86
   2 -11  10   11.02    5.34
  -2  11 -10    8.87    2.66
  -2  11 -10    5.85    2.72
  -2  11 -11    0.56    3.80
  -2  11 -11    0.26    2.46
   2 -11  11    3.01    4.96
  -2  11 -11    2.77    2.64
  -2  11 -12   77.53    8.25
  -2  11 -13    0.55    4.58
  -2  10   9    0.48    3.92
  -2  10   8   18.35    4.77
   2 -10  -7   30.87    2.92
  -2  10   7   36.15    5.80
   2 -10  -7   35.55    4.62
   2 -10  -6   50.37    6.47
  -2  10   6   50.14    6.12
   2 -10  -6   39.14    3.55
  -2  10   6   56.13    6.46
  -2  10   5    1.02    3.57
  -2  10   5   -0.49    3.39
   2 -10  -5    2.44    1.60
   2 -10  -5    0.49    3.70
  -2  10   4   -0.49    3.26
  -2  10   4    2.54    3.27
   2 -10  -4    1.86    3.39
   2 -10  -4    1.80    1.53
   2 -10  -4    1.26    1.55
  -2  10   3  328.11   16.26
   2 -10  -3  342.62   15.94
  -2  10   3  318.20   15.90
   2 -10  -3  281.81   11.36
   2 -10  -3  283.29   11.47
  -2  10   2   -1.45    3.13
   2 -10  -2   -1.41    1.75
  -2  10   2    0.97    3.06
  -2  10   2   -1.52    3.26
  -2  10   1   38.54    5.29
   2 -10  -1   39.43    3.28
  -2  10   1   37.11    5.53
  -2  10   1   33.08    5.30
  -2  10   0  137.15    9.55
  -2  10   0  135.19    9.14
  -2  10   0  137.90    9.75
  -2  10   0  122.77    7.18
   2 -10   0  127.01    6.71
  -2  10  -1   98.92    7.40
   2 -10   1   93.09    5.48
  -2  10  -1   87.99    5.23
   2 -10   1   88.96    5.80
  -2  10  -2   10.66    3.31
   2 -10   2    7.45    2.90
  -2  10  -2   15.31    4.33
   2 -10   2   11.37    2.50
  -2  10  -2    6.62    3.21
  -2  10  -2   12.30    1.99
  -2  10  -3  110.51    7.64
  -2  10  -3  128.25    9.17
   2 -10   3  121.40    6.92
  -2  10  -3  116.74    8.65
   2 -10   3  132.05    7.69
  -2  10  -3  100.09    5.22
  -2  10  -4   79.07    6.32
   2 -10   4   82.45    5.79
  -2  10  -4   65.63    4.22
  -2  10  -4   85.79    7.41
  -2  10  -4   81.11    7.46
  -2  10  -5   28.07    4.80
  -2  10  -5   32.77    5.08
   2 -10   5   27.00    3.93
   2 -10   5   28.27    4.65
  -2  10  -5   24.83    2.41
  -2  10  -5   22.82    3.76
  -2  10  -6   26.79    4.65
  -2  10  -6   30.46    4.95
  -2  10  -6   20.26    3.55
   2 -10   6   26.35    4.79
  -2  10  -6   21.46    2.50
  -2  10  -7  200.91   11.79
  -2  10  -7  182.86   11.55
   2 -10   7  209.90   11.56
  -2  10  -7  173.04    8.33
  -2  10  -7  176.23    9.58
  -2  10  -8   31.07    4.97
  -2  10  -8   35.24    5.31
   2 -10   8   30.09    5.40
  -2  10  -8   25.51    3.15
  -2  10  -8   28.00    3.71
  -2  10  -9    6.27    3.71
  -2  10  -9    3.01    3.35
  -2  10  -9    1.83    2.27
   2 -10   9   -0.87    4.08
  -2  10  -9    5.95    2.33
  -2  10 -10  276.58   14.85
  -2  10 -10  279.31   15.04
   2 -10  10  282.12   14.99
  -2  10 -10  265.15   12.45
  -2  10 -10  267.12   12.18
  -2  10 -11   -2.98    3.88
  -2  10 -11    0.47    3.36
   2 -10  11   -0.48    4.60
  -2  10 -11    3.99    2.88
  -2  10 -11    0.24    2.19
  -2  10 -12   11.36    4.25
   2 -10  12   12.99    5.33
  -2  10 -12   14.61    3.71
  -2  10 -12    9.73    2.73
  -2  10 -13   32.15    5.44
  -2   9   9   70.13    6.89
   2  -9  -9   73.34    7.96
   2  -9  -8   44.21    6.27
   2  -9  -8   41.94    3.29
   2  -9  -8   33.26    4.10
  -2   9   8   43.62    5.62
   2  -9  -7   37.85    4.29
  -2   9   7   35.12    5.09
  -2   9   7   38.76    5.37
   2  -9  -7   35.05    2.94
  -2   9   6  124.57    9.02
  -2   9   6  123.94    9.03
   2  -9  -6  135.05    5.92
  -2   9   5  288.82   14.64
   2  -9  -5  280.53   14.68
   2  -9  -5  263.01   10.50
  -2   9   5  287.23   14.49
  -2   9   4    0.43    2.84
  -2   9   4    0.45    3.00
   2  -9  -4    1.25    1.17
  -2   9   4   -1.53    3.48
   2  -9  -4    0.43    3.05
   2  -9  -4   -1.43    1.42
   2  -9  -4   -1.06    1.59
   2  -9  -3   29.16    4.34
   2  -9  -3   18.81    2.19
  -2   9   3   24.89    4.40
  -2   9   3   19.07    4.15
   2  -9  -3   20.66    2.09
   2  -9  -2  563.57   20.59
  -2   9   2  581.24   24.93
  -2   9   1   45.80    5.44
  -2   9   1   54.14    5.76
  -2   9   1   48.94    5.67
   2  -9  -1   54.98    3.50
  -2   9   0   14.44    3.52
  -2   9   0   18.63    2.75
  -2   9  -1    4.64    2.70
   2  -9   1    1.04    2.07
  -2   9  -1    4.34    1.75
  -2   9  -2   51.25    4.96
   2  -9   2   47.45    3.71
  -2   9  -2   43.92    5.26
  -2   9  -2   42.59    5.24
  -2   9  -2   37.32    2.81
   2  -9   2   45.10    4.16
  -2   9  -3   14.75    3.19
  -2   9  -3   14.94    3.89
   2  -9   3   14.26    3.22
   2  -9   3   14.27    2.68
  -2   9  -3   15.55    3.60
  -2   9  -3    8.93    1.62
   2  -9   4  130.72    7.04
  -2   9  -4  117.84    8.50
  -2   9  -4  116.78    7.26
  -2   9  -4  101.36    5.21
  -2   9  -4  118.95    8.26
  -2   9  -5  134.91    9.07
  -2   9  -5  145.02    9.59
  -2   9  -5  158.45    8.35
   2  -9   5  157.88    9.10
  -2   9  -5  133.16    6.41
  -2   9  -6    0.84    2.77
  -2   9  -6    3.05    3.09
   2  -9   6   -4.58    3.62
  -2   9  -6    0.48    1.73
  -2   9  -6    1.31    2.11
  -2   9  -7   -0.44    2.77
  -2   9  -7   -0.42    3.07
  -2   9  -7   -0.75    2.04
   2  -9   7    2.24    3.56
  -2   9  -7    2.11    1.88
  -2   9  -8  186.59   11.13
  -2   9  -8  186.19    9.19
  -2   9  -8  198.01   11.38
   2  -9   8  182.47   11.02
  -2   9  -8  174.93    8.82
  -2   9  -9   46.89    5.52
  -2   9  -9   42.10    5.39
  -2   9  -9   36.48    3.54
  -2   9  -9   44.30    4.08
   2  -9   9   43.32    5.76
  -2   9  -9   53.51    4.65
  -2   9 -10   69.84    6.62
  -2   9 -10   68.68    4.86
  -2   9 -10   67.19    4.92
  -2   9 -10   64.21    6.45
   2  -9  10   68.60    7.13
  -2   9 -10   79.42    5.83
  -2   9 -11  130.68    7.41
  -2   9 -11  124.16    7.09
   2  -9  11  136.71    9.85
  -2   9 -11  137.05    9.27
  -2   9 -11  147.18    9.55
  -2   9 -12   32.74    3.57
  -2   9 -12   32.96    5.05
   2  -9  12   31.93    6.05
  -2   9 -13    7.95    2.45
  -2   9 -13    6.82    3.55
   2  -9  13   10.96    5.40
   2  -8 -11   27.94    6.05
   2  -8 -10    1.06    3.69
  -2   8  10   -3.60    3.29
  -2   8   9   79.08    6.99
   2  -8  -9   96.09    5.65
   2  -8  -8   12.88    2.72
   2  -8  -8   14.17    4.19
   2  -8  -8   14.97    2.53
  -2   8   8    8.87    3.38
  -2   8   8   14.55    3.62
   2  -8  -7  114.09    7.04
   2  -8  -7  144.31    9.76
   2  -8  -7  144.08    6.34
  -2   8   7  110.08    8.15
  -2   8   7  130.41    8.70
  -2   8   6    2.11    3.50
   2  -8  -6    8.50    1.80
  -2   8   6    7.85    3.15
  -2   8   6    9.59    3.41
  -2   8   5    1.48    3.00
   2  -8  -5   10.75    3.53
   2  -8  -5    5.52    1.56
  -2   8   5    9.91    3.23
  -2   8   5    6.24    2.98
  -2   8   4  250.25   12.33
  -2   8   4  230.20   12.15
  -2   8   4  236.35   12.83
   2  -8  -4  234.16   12.45
   2  -8  -4  223.82    8.21
   2  -8  -4  214.97    8.75
  -2   8   3   97.57    7.29
  -2   8   3  108.00    7.88
   2  -8  -3  115.25    7.78
   2  -8  -3   94.65    4.55
  -2   8   3  100.67    7.38
   2  -8  -3   96.41    4.78
  -2   8   2  104.36    7.63
   2  -8  -2  116.11    7.64
   2  -8  -2  102.18    4.83
  -2   8   1   55.61    5.55
  -2   8   1   71.97    4.92
   2  -8  -1   59.92    3.54
  -2   8   1   65.55    5.65
  -2   8   0   18.65    3.52
  -2   8   0   15.76    2.26
   2  -8   0   19.75    2.18
  -2   8  -1    2.79    2.33
  -2   8  -1    2.57    2.61
  -2   8  -1    2.84    2.32
  -2   8  -1    3.72    1.35
   2  -8   1    2.25    1.82
   2  -8   2  149.54    6.75
  -2   8  -2  153.15    8.12
  -2   8  -2  142.83    8.70
  -2   8  -2  139.99    8.45
   2  -8   2  143.61    7.21
   2  -8   3  676.86   23.95
  -2   8  -3  672.71   24.89
  -2   8  -3  641.53   26.04
  -2   8  -3  592.83   22.54
   2  -8   3  703.92   24.77
  -2   8  -3  640.46   25.96
  -2   8  -4  110.55    7.56
   2  -8   4  121.32    6.57
  -2   8  -4  123.00    6.84
   2  -8   4  123.42    7.40
  -2   8  -4   94.11    4.96
  -2   8  -4   97.60    7.36
  -2   8  -5  256.81   12.46
  -2   8  -5  242.95   10.92
   2  -8   5  265.36   12.09
  -2   8  -5  232.97   12.31
  -2   8  -6  263.16   13.29
  -2   8  -6  271.71   11.81
   2  -8   6  270.79   13.31
  -2   8  -6  272.62   11.18
  -2   8  -6  252.51   13.28
  -2   8  -7   22.67    3.81
  -2   8  -7   19.61    3.75
  -2   8  -7   24.40    3.05
   2  -8   7   19.84    4.37
  -2   8  -7   24.61    3.01
  -2   8  -8    3.83    2.75
  -2   8  -8    5.66    2.04
   2  -8   8    7.00    3.99
  -2   8  -8    3.73    2.55
  -2   8  -9  450.79   17.92
  -2   8  -9  459.29   20.22
   2  -8   9  495.19   20.77
  -2   8  -9  449.00   19.99
   2  -8  10   25.22    4.97
  -2   8 -10   20.81    3.99
  -2   8 -10   25.25    4.10
  -2   8 -10   21.04    3.26
   2  -8  11    4.78    4.08
  -2   8 -11   -0.38    2.66
  -2   8 -11    0.74    2.88
  -2   8 -11   -0.52    2.54
  -2   8 -12   45.42    5.22
   2  -8  12   51.53    6.64
  -2   8 -12   43.67    4.82
  -2   8 -13  118.13    8.69
  -2   8 -13  125.35    8.46
   2  -7 -12    4.21    4.28
   2  -7 -11   46.47    6.71
  -2   7  10   55.16    5.30
   2  -7 -10   68.73    5.42
   2  -7 -10   68.36    7.10
  -2   7   9  137.97    8.55
   2  -7  -9  144.65    7.75
   2  -7  -9  141.95    6.81
   2  -7  -9  153.41   10.25
   2  -7  -8   25.95    2.96
  -2   7   8   27.43    4.05
  -2   7   8   24.35    4.03
   2  -7  -8   25.23    3.24
   2  -7  -8   30.46    5.04
   2  -7  -7   11.58    2.39
   2  -7  -7   12.78    2.35
  -2   7   7   15.48    3.26
  -2   7   7   11.94    3.13
  -2   7   6  149.58   10.29
   2  -7  -6  148.51    6.80
  -2   7   6  140.55    8.59
  -2   7   6  152.04    8.83
  -2   7   5    3.91    3.15
   2  -7  -5    4.98    1.51
  -2   7   5    4.47    2.50
  -2   7   5    4.60    2.73
  -2   7   4   53.58    4.84
  -2   7   4   55.92    5.16
  -2   7   4   56.31    5.54
   2  -7  -4   58.92    5.43
   2  -7  -4   45.04    2.17
   2  -7  -4   51.27    2.97
  -2   7   3  233.67   11.97
  -2   7   3  269.35   12.91
   2  -7  -3  265.37   12.43
   2  -7  -3  224.92    9.04
  -2   7   3  259.49   12.12
   2  -7  -3  251.65    9.23
  -2   7   2   13.27    3.03
  -2   7   2   16.33    2.94
   2  -7  -2   11.67    1.55
   2  -7  -2   15.37    2.88
   2  -7  -1   86.07    4.15
  -2   7   1   95.34    6.46
  -2   7   1   93.68    5.31
  -2   7   0  264.02   10.65
   2  -7   0  276.95   10.54
  -2   7  -1  221.89   11.23
  -2   7  -1  233.02   10.70
  -2   7  -1  218.33    8.47
   2  -7   1  207.63    9.31
  -2   7  -2   28.14    3.64
  -2   7  -2   27.19    3.34
   2  -7   2   29.79    3.06
  -2   7  -2   23.76    2.06
   2  -7   2   27.97    2.52
  -2   7  -3   14.34    2.91
  -2   7  -3   22.28    2.87
   2  -7   3   20.64    2.45
  -2   7  -3   15.97    1.67
   2  -7   3   16.18    2.80
   2  -7   3   20.64    2.96
  -2   7  -3   17.52    3.19
  -2   7  -4  739.90   28.55
  -2   7  -4  761.37   28.77
  -2   7  -4  738.05   27.19
   2  -7   4  746.16   27.04
   2  -7   4  816.08   28.26
  -2   7  -4  702.84   25.83
  -2   7  -5    5.52    1.95
  -2   7  -5    1.25    2.03
   2  -7   5    5.61    2.81
  -2   7  -5    5.20    2.41
  -2   7  -6   -0.95    2.07
  -2   7  -6    0.69    1.38
   2  -7   6    0.60    2.82
  -2   7  -6    0.62    2.04
  -2   7  -7  460.86   17.86
   2  -7   7  495.91   20.23
  -2   7  -7  477.55   19.91
  -2   7  -7  490.03   20.16
  -2   7  -8   72.47    4.77
  -2   7  -8   69.55    5.81
  -2   7  -8   73.72    5.82
   2  -7   8   71.66    6.40
  -2   7  -9    1.11    2.24
   2  -7   9    1.11    3.69
  -2   7  -9    3.26    2.62
  -2   7  -9   -0.66    2.37
  -2   7 -10  127.84    8.06
  -2   7 -10  119.07    7.12
  -2   7 -10  117.89    7.64
   2  -7  10  112.96    8.58
  -2   7 -10  128.45    7.95
  -2   7 -11    2.77    2.59
  -2   7 -11    7.82    2.96
  -2   7 -11    4.79    2.71
  -2   7 -11   -1.13    3.33
  -2   7 -12   24.37    4.02
  -2   7 -12   16.03    4.42
  -2   7 -12   24.29    3.64
   2  -7  13   13.08    4.99
  -2   7 -13    8.87    4.13
  -2   7 -13    9.86    2.93
  -2   7 -14   96.38    8.53
   2  -7  14   96.70    8.74
   2  -6 -13   14.57    4.50
   2  -6 -12   18.58    4.92
   2  -6 -11   21.24    4.58
  -2   6  10   50.63    4.62
   2  -6 -10   57.93    6.30
   2  -6  -9    2.59    3.06
  -2   6   9   -0.81    2.13
  -2   6   9    2.18    2.29
   2  -6  -9    0.58    1.34
  -2   6   8  105.78    6.87
   2  -6  -8  126.88    8.48
  -2   6   8  114.74    6.99
   2  -6  -8  104.58    5.45
   2  -6  -7   15.69    2.22
   2  -6  -7   20.32    3.83
   2  -6  -7   19.10    2.98
  -2   6   7   17.71    3.06
  -2   6   7   16.65    3.11
  -2   6   6   55.40    4.84
   2  -6  -6   64.96    4.21
  -2   6   6   60.41    4.92
  -2   6   6   49.53    5.61
  -2   6   5  412.36   17.49
   2  -6  -5  432.52   15.78
  -2   6   5  423.96   17.51
  -2   6   5  409.63   18.71
  -2   6   4   82.40    5.74
  -2   6   4   85.21    6.42
   2  -6  -4   86.74    4.27
  -2   6   4   84.10    5.78
  -2   6   3    7.57    2.55
   2  -6  -3    9.53    2.58
   2  -6  -3    4.94    0.95
   2  -6  -3    7.40    1.10
   2  -6  -3    7.96    1.28
  -2   6   3    7.25    2.28
  -2   6   2  364.10   16.12
   2  -6  -2  366.87   15.82
   2  -6  -2  385.73   13.49
  -2   6   2  373.99   16.01
  -2   6   1  165.91    7.32
   2  -6  -1  150.92    6.11
  -2   6   0    6.29    1.38
   2  -6   0    6.45    1.31
  -2   6  -1    0.22    1.59
  -2   6  -1    0.26    1.76
   2  -6   1   -0.98    1.73
   2  -6   1    0.46    1.46
  -2   6  -1    1.16    0.91
   2  -6   2 3207.55  104.61
  -2   6  -2 3024.39  105.57
  -2   6  -2 2980.12  106.48
   2  -6   2 3200.95  105.49
   2  -6   2 3291.40  105.27
   2  -6   3  599.15   21.88
  -2   6  -3  595.06   22.38
  -2   6  -3  589.30   23.43
   2  -6   3  622.99   22.64
   2  -6   3  612.40   22.79
   2  -6   4  503.27   20.03
  -2   6  -4  518.93   20.50
   2  -6   5  581.04   21.27
  -2   6  -5  509.24   18.97
  -2   6  -5  535.21   21.14
  -2   6  -6   32.21    2.80
  -2   6  -6   29.27    3.49
   2  -6   6   36.06    4.13
  -2   6  -6   37.92    3.83
  -2   6  -7    3.74    2.11
  -2   6  -7    5.04    2.19
  -2   6  -7    7.68    2.03
   2  -6   7    4.21    2.93
  -2   6  -7    7.36    2.39
  -2   6  -8  396.75   16.70
  -2   6  -8  398.72   15.82
  -2   6  -8  379.44   16.49
   2  -6   8  403.65   17.48
  -2   6  -8  387.81   16.53
  -2   6  -9   75.42    6.06
  -2   6  -9   73.61    5.30
  -2   6  -9   76.14    5.57
   2  -6   9   85.10    6.96
  -2   6  -9   76.04    5.63
  -2   6 -10   92.23    6.40
  -2   6 -10  111.88    7.64
  -2   6 -10   90.91    6.22
  -2   6 -10   93.87    6.24
  -2   6 -11  430.65   18.63
  -2   6 -11  389.36   16.62
  -2   6 -11  395.52   16.71
  -2   6 -12   64.41    5.12
   2  -6  12   74.78    7.21
  -2   6 -12   77.24    6.96
   2  -6  13  125.91    9.61
  -2   6 -13  146.60   10.00
   2  -6  14    3.67    4.43
  -2   6 -14    0.98    4.43
   2  -6  14    6.00    2.13
   2  -6  14    7.79    1.99
   2  -6  15   87.47    8.61
   2  -5 -14   28.00    5.58
   2  -5 -13    0.46    3.51
   2  -5 -12   23.36    4.80
   2  -5 -11   11.46    1.97
   2  -5 -11    9.35    2.07
  -2   5  10   77.51    5.11
   2  -5 -10   82.68    7.01
  -2   5   9  120.11    6.75
   2  -5  -9  120.64    8.33
  -2   5   9  119.04    6.65
  -2   5   8   14.38    2.65
   2  -5  -8   16.17    3.58
   2  -5  -8    8.81    1.53
  -2   5   8    8.85    2.43
  -2   5   7  358.35   14.86
   2  -5  -7  379.31   16.56
  -2   5   7  366.76   17.21
   2  -5  -7  349.49   13.37
  -2   5   7  358.90   14.78
  -2   5   6    7.38    2.87
   2  -5  -6    7.59    2.72
  -2   5   6    8.85    2.13
  -2   5   6    8.27    2.21
   2  -5  -5   69.66    4.24
  -2   5   5   69.66    5.69
  -2   5   5   65.88    4.80
   2  -5  -4  487.21   17.36
  -2   5   4  466.26   19.62
  -2   5   4  468.14   18.67
   2  -5  -3   74.79    3.68
  -2   5   3   77.50    5.44
   2  -5  -3   77.79    5.26
  -2   5   3   65.25    4.73
   2  -5  -2   16.99    2.52
  -2   5   2   15.90    2.64
   2  -5  -2   13.79    1.42
   2  -5  -2   15.17    1.39
  -2   5   2   15.74    2.39
  -2   5   1  287.72   12.79
   2  -5  -1  309.14   11.08
   2  -5  -1  308.08   11.29
  -2   5   0  835.50   30.70
   2  -5   0  833.03   28.63
   2  -5   0  863.08   29.21
  -2   5  -1   52.20    4.11
   2  -5   1   51.75    3.62
   2  -5   1   58.20    3.59
  -2   5  -2    2.18    1.68
   2  -5   2   -1.48    1.76
   2  -5   2    1.17    1.52
   2  -5   2    0.66    1.12
  -2   5  -3  248.55   11.35
   2  -5   3  259.15   10.38
   2  -5   3  269.67   11.27
   2  -5   3  263.55   11.06
  -2   5  -4   23.84    1.97
  -2   5  -4   23.26    2.87
   2  -5   4   28.57    3.20
  -2   5  -4   24.54    2.29
  -2   5  -5    3.50    1.68
  -2   5  -5    2.19    1.35
   2  -5   5    3.73    2.20
  -2   5  -5    2.28    1.49
  -2   5  -6  512.88   19.03
  -2   5  -6  488.85   19.81
   2  -5   6  538.38   20.56
  -2   5  -6  516.92   19.73
   2  -5   7   29.51    3.90
  -2   5  -7   21.19    2.76
  -2   5  -7   23.18    2.86
  -2   5  -7   23.44    3.25
   2  -5   8   14.29    3.63
  -2   5  -8    8.68    2.82
  -2   5  -8   15.25    2.54
  -2   5  -8   13.34    2.45
  -2   5  -9   93.54    5.71
  -2   5  -9   83.50    5.45
  -2   5  -9   90.01    6.82
  -2   5 -10    7.36    2.17
  -2   5 -10    9.13    2.29
   2  -5  11  202.09   11.40
  -2   5 -11  200.57    9.29
  -2   5 -11  199.94    9.31
   2  -5  12    1.58    3.73
  -2   5 -12   -0.57    1.78
   2  -5  13  150.13    6.77
   2  -5  13  162.51    7.17
   2  -5  14    4.91    4.44
   2  -5  15    2.33    4.73
   2  -4 -16   20.99    5.13
   2  -4 -15   10.63    4.50
   2  -4 -14   -0.44    3.66
   2  -4 -13   71.65    6.82
  -2   4  13   46.58    3.24
   2  -4 -12  128.77    8.55
  -2   4  12   91.12    4.61
  -2   4  11   53.35    2.99
   2  -4 -11   51.82    3.01
  -2   4  10   31.19    2.78
   2  -4 -10   30.22    4.39
  -2   4  10   24.35    2.57
  -2   4  10   20.09    1.83
  -2   4   9  353.79   12.64
   2  -4  -9  377.48   15.38
  -2   4   9  353.96   12.64
  -2   4   8    8.85    2.08
   2  -4  -8   12.59    3.14
  -2   4   8   14.47    2.24
  -2   4   7  102.25    5.60
   2  -4  -7   97.20    4.26
   2  -4  -7  104.18    6.86
  -2   4   7  114.91    7.56
  -2   4   6  280.60   11.44
   2  -4  -6  260.27   10.09
  -2   4   6  273.58   12.99
   2  -4  -6  282.95   12.62
  -2   4   5  160.18    8.71
  -2   4   5  158.04    7.57
   2  -4  -4  164.03    7.29
  -2   4   4  168.54    8.51
  -2   4   4  153.75    7.56
   2  -4  -3 1439.51   47.33
  -2   4   3 1413.43   49.17
  -2   4   3 1352.56   48.40
  -2   4   2   43.68    3.64
   2  -4  -2   54.00    2.65
   2  -4  -2   46.48    2.21
  -2   4   1  529.60   20.58
   2  -4  -1  554.70   19.17
   2  -4  -1  571.40   19.09
   2  -4   0   21.88    1.94
   2  -4   0   15.74    1.40
  -2   4   0   18.97    2.40
   2  -4   1 1412.55   46.37
   2  -4   1 1399.72   47.16
  -2   4  -1 1332.19   46.34
  -2   4  -1 1242.18   47.79
   2  -4   2  215.10    8.67
   2  -4   2  243.25    9.59
  -2   4  -2  232.78    8.54
   2  -4   2  222.59    9.21
  -2   4  -2  227.38    9.80
  -2   4  -3 1100.47   36.96
   2  -4   3 1126.90   38.41
  -2   4  -3 1094.69   37.43
  -2   4  -3 1090.46   38.42
  -2   4  -4  587.59   20.25
  -2   4  -4  576.86   20.76
   2  -4   4  572.06   21.50
  -2   4  -4  545.66   21.12
  -2   4  -5   26.60    2.50
   2  -4   5   28.04    3.26
  -2   4  -5   25.21    2.75
  -2   4  -5   32.50    2.87
   2  -4   6    8.61    2.61
  -2   4  -6    8.29    1.81
  -2   4  -6    4.13    2.02
   2  -4   7  427.44   17.06
  -2   4  -7  388.88   15.65
  -2   4  -8  173.98    8.02
  -2   4  -8  174.28    8.07
  -2   4  -9   16.24    2.26
  -2   4  -9   15.40    2.32
   2  -4  10   80.55    6.68
  -2   4 -10   77.53    4.75
  -2   4 -10   92.11    4.97
  -2   4 -11   63.26    3.82
   2  -4  11   62.40    6.09
   2  -4  11   58.92    3.65
   2  -4  12    5.75    3.94
   2  -4  12    0.97    1.35
   2  -4  12    1.03    1.27
   2  -4  12    1.83    2.79
   2  -4  13    0.76    2.93
   2  -4  13    2.46    3.91
   2  -4  14   97.35    7.74
   2  -4  14   96.38    8.22
   2  -4  15    0.89    4.15
  -2   4 -16    0.85    3.51
   2  -3 -16   64.25    6.90
   2  -3 -15   12.08    4.04
   2  -3 -14    5.51    3.64
  -2   3  14    3.57    1.98
   2  -3 -13    0.38    3.10
  -2   3  13   -0.15    1.75
   2  -3 -12  103.53    7.19
  -2   3  12   79.85    4.56
   2  -3 -11  100.47    6.92
  -2   3  11   73.27    4.20
  -2   3  10   82.35    3.92
   2  -3 -10   80.19    6.16
  -2   3  10   74.50    3.80
  -2   3   9    2.92    1.35
   2  -3  -9    2.13    2.34
  -2   3   9    4.07    1.44
   2  -3  -9    3.24    1.36
  -2   3   8  168.52    7.48
   2  -3  -8  181.40    9.31
  -2   3   7    1.47    0.74
  -2   3   7    0.96    1.22
  -2   3   7   -0.93    2.32
   2  -3  -7    2.81    1.90
  -2   3   6    0.54    0.49
  -2   3   6    0.80    1.91
   2  -3  -6    0.23    1.70
  -2   3   6    0.42    1.15
  -2   3   5 1889.42   66.47
   2  -3  -5 1976.68   66.21
  -2   3   5 1942.71   65.10
  -2   3   4  184.76    8.68
  -2   3   4  177.80    7.82
  -2   3   3   91.66    5.24
   2  -3  -3   93.89    4.71
  -2   3   2  127.01    6.10
   2  -3  -2  124.97    5.15
  -2   3   1   28.24    2.44
   2  -3  -1   29.47    1.67
   2  -3  -1   32.75    1.85
  -2   3   1   34.77    2.26
   2  -3   0  340.74   12.47
  -2   3   0  388.91   12.60
   2  -3   0  361.96   12.88
  -2   3   0  345.02   12.94
   2  -3   1  130.05    5.11
  -2   3  -1  130.68    5.08
   2  -3   1  150.03    5.78
   2  -3   1  136.35    5.88
  -2   3  -2  558.92   19.24
   2  -3   2  570.74   20.28
  -2   3  -2  572.20   19.68
   2  -3   2  597.48   20.53
  -2   3  -3   77.42    3.68
  -2   3  -3   81.03    4.05
   2  -3   3   77.58    4.54
  -2   3  -4    2.47    1.43
  -2   3  -4   -0.15    1.40
  -2   3  -4   -1.29    2.35
   2  -3   4    2.63    2.10
  -2   3  -5  475.81   17.87
  -2   3  -5  498.50   18.68
   2  -3   5  489.89   18.79
  -2   3  -6  196.47    8.36
  -2   3  -7   14.67    1.91
  -2   3  -8  317.91   12.28
  -2   3  -9  238.31    9.46
  -2   3  -9  232.97    9.46
   2  -3   9  234.15   11.80
   2  -3   9  236.09    9.50
  -2   3 -10    5.00    1.41
  -2   3 -10    4.30    1.36
   2  -3  10    5.50    3.55
   2  -3  10    2.81    1.30
   2  -3  10    7.62    2.90
   2  -3  11   44.04    5.14
   2  -3  11   30.51    1.98
   2  -3  11   43.58    4.66
   2  -3  12  105.56    7.66
   2  -3  12  114.16    8.14
   2  -3  13   10.45    3.50
   2  -3  13    8.56    3.78
   2  -3  14    0.78    3.15
   2  -3  14   -0.41    3.89
   2  -3  15  155.09   10.30
  -2   3 -15  169.24   10.78
   2  -3  15  145.54   10.31
  -2   3 -16   -0.45    3.65
   2  -2 -16   82.20    7.00
   2  -2 -15    8.61    3.54
   2  -2 -14   61.17    5.83
   2  -2 -13   43.76    4.88
   2  -2 -12  145.20    8.43
  -2   2  12  118.13    6.32
  -2   2  11   73.16    4.61
   2  -2 -11   91.21    6.29
  -2   2  10   44.42    2.22
  -2   2  10   42.03    3.15
  -2   2  10   44.30    2.21
  -2   2   9   54.01    2.85
  -2   2   9   57.32    3.45
   2  -2  -9   55.68    4.55
  -2   2   8   18.45    1.79
  -2   2   8   16.16    1.83
   2  -2  -8   16.20    1.71
   2  -2  -8   18.69    2.80
  -2   2   7  622.20   21.88
  -2   2   7  648.25   24.25
   2  -2  -7  670.70   23.61
   2  -2  -7  617.01   22.02
  -2   2   7  608.02   21.51
  -2   2   6  395.04   14.20
  -2   2   6  420.11   16.49
   2  -2  -6  437.39   16.15
  -2   2   5  404.43   14.04
  -2   2   5  411.51   16.10
   2  -2  -5  435.90   15.90
  -2   2   4 1008.16   35.04
   2  -2  -4  999.89   34.75
  -2   2   3  188.05    7.96
   2  -2  -2  239.95    8.70
  -2   2   2  237.58    8.07
  -2   2   2  232.33    9.13
   2  -2  -2  219.52    8.06
   2  -2  -1  272.96    9.71
  -2   2   1  269.10    9.87
  -2   2   1  300.61   10.22
   2  -2   0   15.86    1.63
  -2   2   0   19.72    1.24
   2  -2   0   17.24    1.20
   2  -2   1   47.01    2.93
  -2   2  -1   49.52    2.29
   2  -2   2  265.80   10.20
  -2   2  -2  252.47    9.48
   2  -2   3 1793.81   59.28
  -2   2  -3 1661.66   59.13
  -2   2  -3 1802.27   58.79
  -2   2  -4    2.86    1.65
   2  -2   4    2.17    1.70
  -2   2  -4    2.19    1.97
  -2   2  -5   56.70    4.27
  -2   2  -6  597.68   22.70
  -2   2  -7  251.92    9.85
  -2   2  -7  259.35   11.87
   2  -2   7  264.08   10.15
  -2   2  -8    1.57    1.05
   2  -2   8    0.46    1.11
   2  -2   8    1.86    2.37
   2  -2   8    2.15    2.24
  -2   2  -9  202.45    7.73
  -2   2  -9  207.67    7.74
   2  -2   9  205.10   10.54
   2  -2   9  189.39    7.91
   2  -2  10  113.10    7.13
   2  -2  10  100.10    7.15
   2  -2  11    0.33    2.69
   2  -2  11    2.32    3.05
   2  -2  12   10.95    3.37
   2  -2  12    8.11    3.58
   2  -2  13  162.36    9.90
   2  -2  13  161.90    9.95
   2  -2  14   15.21    3.97
   2  -2  14   10.36    4.28
   2  -2  15   25.51    4.83
  -2   2 -15   34.47    5.63
  -2   2 -16   27.58    5.29
   2  -1 -16   35.92    4.75
  -2   1  15    4.01    2.86
   2  -1 -15   10.97    3.14
  -2   1  14   32.74    3.93
   2  -1 -14   43.68    4.57
  -2   1  13   48.25    4.33
   2  -1 -13   58.46    5.12
  -2   1  12   24.30    3.31
   2  -1 -12   32.50    3.84
  -2   1  11   40.18    3.63
   2  -1 -11   43.02    4.20
  -2   1  10    5.25    2.24
   2  -1 -10    4.03    2.03
  -2   1   9  279.29    9.47
   2  -1  -9  292.69   11.80
  -2   1   9  276.48   10.71
  -2   1   8    1.29    1.49
   2  -1  -8   -0.21    1.05
   2  -1  -8    1.53    1.50
  -2   1   7    2.38    1.41
   2  -1  -7    2.88    1.17
   2  -1  -7    5.04    1.52
   2  -1  -6  859.80   30.51
  -2   1   6  882.04   31.55
   2  -1  -6  928.22   31.11
   2  -1  -5  231.98    9.26
  -2   1   5  232.56    9.68
   2  -1  -5  240.20    9.44
   2  -1  -4    5.00    1.23
  -2   1   4    2.63    1.09
  -2   1   3  212.18    8.05
   2  -1  -3  200.83    7.28
  -2   1   2  245.25    9.07
   2  -1  -2  265.78    9.25
  -2   1   1  820.36   26.23
   2  -1  -1  743.15   26.17
   2  -1  -1  762.93   26.42
   2  -1   0  248.85    9.74
   2  -1   0  242.82   10.01
   2  -1   1 1430.20   51.16
  -2   1  -1 1458.62   50.82
  -2   1  -1 1580.86   50.04
   2  -1   2  105.98    5.06
  -2   1  -2  108.41    5.12
   2  -1   2  101.03    5.26
  -2   1  -2  104.83    4.47
  -2   1  -3  308.36   12.42
   2  -1   3  333.01   12.53
   2  -1   3  319.89   12.12
  -2   1  -3  325.27   12.18
   2  -1   4 2124.23   66.79
  -2   1  -4 1842.56   67.14
   2  -1   5 1065.81   36.92
   2  -1   5 1060.54   35.60
  -2   1  -5  983.35   36.46
   2  -1   6  179.01    8.52
   2  -1   6  167.15    7.09
   2  -1   6  156.20    8.15
  -2   1  -6  166.65    8.27
   2  -1   7  133.73    7.37
  -2   1  -7  136.13    7.42
   2  -1   7  123.97    7.22
   2  -1   7  130.15    5.80
   2  -1   8  592.54   22.46
  -2   1  -8  546.23   22.20
   2  -1   8  578.37   22.27
   2  -1   8  562.31   19.86
  -2   1  -8  568.49   19.37
   2  -1   9  176.90    9.52
   2  -1   9  178.79    9.50
   2  -1  10  117.57    7.65
   2  -1  10  129.72    7.93
   2  -1  11   48.19    5.11
   2  -1  11   51.61    5.17
   2  -1  12   41.52    4.92
   2  -1  12   53.34    5.37
   2  -1  13    9.76    3.50
  -2   1 -14  164.93   11.15
   2  -1  14  147.21    9.70
  -2   1 -15    2.56    3.50
  -2   1 -16    1.52    3.57
  -2   0  17    2.02    3.37
  -2   0  16   18.23    3.93
   2   0 -16   30.41    4.06
  -2   0  15   33.55    4.47
   2   0 -15   32.80    4.03
  -2   0  14   94.20    6.58
   2   0 -14  107.58    6.54
  -2   0  13   41.74    4.43
   2   0 -13   56.44    4.57
  -2   0  12   60.44    4.81
   2   0 -12   58.64    4.48
  -2   0  12   48.40    2.92
  -2   0  11  124.31    6.77
   2   0 -11  129.80    6.71
  -2   0  11  106.91    5.00
   2   0 -10    0.57    1.59
  -2   0  10    0.58    2.23
  -2   0  10    0.49    0.66
  -2   0  10    0.25    0.64
  -2   0  10    1.13    1.12
  -2   0   9   14.07    2.47
  -2   0   9   12.76    1.36
   2   0  -8  353.87   13.63
   2   0  -8  387.12   14.22
   2   0  -7  357.67   13.78
   2   0  -7  381.16   13.87
   2   0  -6   83.75    4.37
  -2   0   6   79.48    4.44
   2   0  -6   79.88    3.99
   2   0  -5 1466.17   49.07
  -2   0   5 1434.95   48.60
  -2   0   4   41.69    2.70
   2   0  -4   41.75    2.89
  -2   0   4   38.62    2.27
  -2   0   3 1760.87   58.90
   2   0  -3 1809.95   59.72
   2   0  -2  221.40    8.97
   2   0  -1 1140.09   38.69
   2   0  -1 1165.34   39.05
  -2   0   1 1143.18   38.99
   2   0  -1 1130.80   38.47
  -2   0   0  127.73    5.63
   2   0   0  134.03    5.75
  -2   0   0  140.20    4.86
  -2   0   0  130.44    6.00
   2   0   0  132.40    6.04
   2   0   0  140.04    6.20
  -2   0   0  130.42    6.07
   2   0   1  176.19    6.82
   2   0   1  153.39    6.13
  -2   0  -1  165.98    5.83
  -2   0  -1  154.11    6.86
  -2   0  -1  155.56    7.07
   2   0   1  167.50    7.24
  -2   0  -2  277.92   11.32
  -2   0  -2  283.15   10.31
   2   0   2  288.18   10.97
  -2   0  -2  283.24   10.95
  -2   0  -2  281.54   10.84
   2   0   2  281.96   11.07
  -2   0  -3   19.22    2.30
   2   0   3   22.59    2.19
  -2   0  -4  114.08    5.94
   2   0   4  114.43    6.29
   2   0   4  113.82    5.53
   2   0   5  142.38    7.39
   2   0   5  147.71    6.49
  -2   0  -5  129.48    6.95
   2   0   6  240.95   10.83
   2   0   6  238.25    9.38
  -2   0  -6  209.68   10.18
   2   0   7  111.32    6.71
  -2   0  -7  105.96    6.42
   2   0   7  108.13    5.08
  -2   0  -8  266.45   11.92
   2   0   8  254.66   12.01
  -2   0  -8  248.83    9.12
   2   0   9  225.16   11.00
  -2   0  -9  201.45   10.56
   2   0  10   10.45    3.20
   2   0  11   16.87    3.58
   2   0  12   95.65    7.23
  -2   0 -12  100.42    8.43
   2   0  13    8.72    3.39
  -2   0 -13    3.26    3.79
   2   0  14    1.56    3.28
  -2   0 -14   -1.62    3.77
   2   0  14    4.45    3.28
  -2   0 -15   22.60    5.32
   2   0  15   21.42    4.64
  -2   0 -16    4.86    4.16
   2   0  16    9.77    4.06
  -2  -1  17   10.57    4.11
   2   1 -16   14.02    2.88
  -2  -1  16   17.06    4.20
   2   1 -15   32.25    3.47
  -2  -1  15   21.53    2.55
  -2  -1  15   32.16    4.51
   2   1 -14   24.11    3.21
  -2  -1  14   19.76    2.50
  -2  -1  14   28.60    4.26
   2   1 -13  110.44    5.95
  -2  -1  13   93.29    5.07
  -2  -1  13  107.39    6.94
   2   1 -12   -0.71    1.67
  -2  -1  12    0.14    1.44
  -2  -1  12   -1.80    2.72
  -2  -1  11   -1.20    2.55
   2   1 -11    0.48    1.50
  -2  -1  10  254.12    9.72
   2   1 -10  266.05   10.51
  -2  -1  10  230.70   11.35
  -2  -1  10  266.87    9.82
   2   1  -9   17.19    1.88
  -2  -1   9   19.53    2.01
  -2  -1   8    6.20    1.35
   2   1  -8    6.77    1.29
  -2  -1   7  291.73   11.60
   2   1  -7  310.90   12.06
   2   1  -7  298.25   10.86
  -2  -1   6  115.36    5.75
   2   1  -6  130.78    6.28
   2   1  -5   11.60    1.89
  -2  -1   5    9.00    1.66
  -2  -1   5   12.24    1.09
  -2  -1   4 5338.72  176.14
   2   1  -4 5366.12  176.37
   2   1  -3 7484.85  245.69
  -2  -1   2   77.75    4.51
   2   1  -2   76.21    4.48
  -2  -1   1   13.04    1.73
  -2  -1   1   13.19    2.10
   2   1  -1   14.61    2.15
  -2  -1   1   12.22    1.14
   2   1   0  592.58   22.86
  -2  -1   0  597.20   22.91
   2   1   0  642.96   21.07
   2   1   0  627.33   22.45
  -2  -1   0  612.29   22.31
  -2  -1   0  660.67   21.03
  -2  -1   0  574.03   22.88
  -2  -1  -1  162.76    6.85
  -2  -1  -1  159.51    5.69
  -2  -1  -1  164.14    7.34
  -2  -1  -1  162.59    7.46
   2   1   1  166.90    7.51
  -2  -1  -2    0.59    1.12
   2   1   2   -0.17    1.29
  -2  -1  -2    1.22    1.25
   2   1   3  275.34   11.09
  -2  -1  -3  260.42   11.22
  -2  -1  -3  264.69   10.77
  -2  -1  -3  266.76   10.72
   2   1   4   19.63    2.30
   2   1   4   20.69    2.43
   2   1   4   20.92    2.74
  -2  -1  -4   15.57    2.35
  -2  -1  -4   19.20    2.58
  -2  -1  -4   20.75    2.12
   2   1   5   59.62    3.78
   2   1   5   63.31    4.59
  -2  -1  -5   54.67    4.10
   2   1   5   54.38    3.88
  -2  -1  -5   53.26    4.05
  -2  -1  -5   53.47    3.31
   2   1   6  210.53    9.68
  -2  -1  -6  215.93    8.86
  -2  -1  -6  195.14    9.54
   2   1   6  224.00   10.42
   2   1   7  687.20   25.59
  -2  -1  -7  659.51   23.10
   2   1   7  645.30   24.66
  -2  -1  -7  619.76   24.61
  -2  -1  -7  676.64   23.22
   2   1   8  316.34   13.94
  -2  -1  -8  299.28   10.83
   2   1   8  297.16   13.16
  -2  -1  -8  303.90   13.27
  -2  -1  -8  297.75   10.85
  -2  -1  -9  329.87   15.14
   2   1   9  367.20   15.88
   2   1   9  354.45   15.12
  -2  -1 -10   73.27    6.00
   2   1  10   79.75    6.34
   2   1  10   76.31    5.72
   2   1  11    5.71    3.03
  -2  -1 -11    6.97    3.78
   2   1  11    4.85    2.85
   2   1  12    9.27    3.25
  -2  -1 -12    8.37    4.19
   2   1  12    5.77    3.04
  -2  -1 -13   68.53    7.65
   2   1  13   51.69    5.49
  -2  -1 -14    0.56    4.03
   2   1  14    2.47    3.16
  -2  -1 -15    1.71    3.93
   2   1  15   -1.85    3.63
  -2  -2  18   -0.75    4.12
  -2  -2  17    5.40    4.24
   2   2 -16   59.52    4.02
  -2  -2  16   47.66    5.65
   2   2 -15  144.51    6.74
  -2  -2  15  126.29    6.78
  -2  -2  15  145.64    8.82
   2   2 -14    3.54    1.81
  -2  -2  14    1.45    1.80
  -2  -2  14    3.48    3.47
  -2  -2  13   84.73    6.47
   2   2 -13   79.39    4.45
  -2  -2  12   80.96    3.34
   2   2 -12   81.81    4.24
  -2  -2  11   16.92    3.47
   2   2 -11   22.68    2.07
  -2  -2  11   22.87    2.02
   2   2 -10   34.26    2.30
  -2  -2  10   37.93    2.75
  -2  -2  10   33.39    2.80
  -2  -2  10   39.42    2.85
   2   2  -9  258.78    9.50
  -2  -2   9  269.42   10.70
  -2  -2   9  267.73   10.90
  -2  -2   9  256.90   10.74
  -2  -2   8   45.31    3.36
  -2  -2   8   42.27    3.41
  -2  -2   7   74.70    4.58
  -2  -2   7   71.68    4.63
   2   2  -6  882.61   32.41
  -2  -2   6  928.71   32.28
  -2  -2   5 1216.48   42.51
   2   2  -5 1220.88   42.65
   2   2  -4  212.53    9.70
   2   2  -3   21.33    2.70
  -2  -2   2  293.58   12.37
   2   2  -2  303.80   12.52
  -2  -2   2  291.32   10.91
  -2  -2   1  386.72   15.68
   2   2  -1  396.78   15.87
  -2  -2   1  404.95   14.88
  -2  -2   1  397.64   13.91
  -2  -2   0  109.87    5.31
  -2  -2   0  107.17    5.89
  -2  -2   0  113.44    6.10
  -2  -2  -1  741.90   27.05
  -2  -2  -1  732.73   27.03
  -2  -2  -1  750.03   26.12
   2   2   2  199.57    9.37
  -2  -2  -2  205.55    9.21
  -2  -2  -2  192.73    8.44
  -2  -2  -2  213.31    9.46
   2   2   3   14.54    2.05
  -2  -2  -3   12.30    2.28
   2   2   3   13.35    2.36
  -2  -2  -3   17.54    2.41
   2   2   4  339.67   14.16
  -2  -2  -4  307.39   13.62
  -2  -2  -4  330.67   13.35
   2   2   4  356.90   13.37
  -2  -2  -4  309.24   13.02
  -2  -2  -4  327.24   13.21
   2   2   5  235.50   11.25
  -2  -2  -5  236.79   10.93
  -2  -2  -5  239.48   10.22
   2   2   5  252.82   10.58
  -2  -2  -5  234.41   10.49
  -2  -2  -5  233.42   10.07
  -2  -2  -6  164.20    7.27
   2   2   6  156.11    8.60
  -2  -2  -6  155.91    8.27
   2   2   6  169.55    8.09
  -2  -2  -6  162.08    7.48
  -2  -2  -6  146.51    7.86
  -2  -2  -6  155.97    7.29
  -2  -2  -7  392.20   15.06
  -2  -2  -7  401.10   15.17
   2   2   7  452.60   17.81
   2   2   7  438.64   16.70
  -2  -2  -7  372.92   16.36
  -2  -2  -7  416.05   15.30
   2   2   8   29.10    3.55
  -2  -2  -8   37.07    4.13
  -2  -2  -8   34.31    2.43
   2   2   9    2.11    2.28
  -2  -2  -9    1.55    3.02
  -2  -2  -9   -0.26    2.85
  -2  -2  -9    0.82    0.84
   2   2  10   -0.56    2.43
  -2  -2 -10    1.65    3.47
  -2  -2 -10    0.29    3.05
   2   2  11  235.18   11.87
  -2  -2 -11  239.59   12.17
  -2  -2 -12    0.57    3.65
   2   2  12   -0.65    2.70
  -2  -2 -13   19.25    4.99
   2   2  13   24.71    4.20
  -2  -2 -14   22.63    5.77
   2   2  14   13.26    3.92
   2   2  15   35.43    5.04
  -2  -3  18    4.35    4.30
  -2  -3  17   31.32    5.61
  -2  -3  16    0.75    3.95
  -2  -3  15   16.57    4.46
  -2  -3  14  135.92    8.76
  -2  -3  13    2.33    3.31
  -2  -3  12    2.88    3.15
  -2  -3  12    7.23    1.64
  -2  -3  12    6.35    1.53
  -2  -3  11  298.03   11.96
  -2  -3  11  285.90   11.78
  -2  -3  11  300.09   11.78
  -2  -3  10    0.19    1.58
  -2  -3  10    0.92    1.48
  -2  -3  10    0.17    1.68
  -2  -3   9  121.91    6.59
  -2  -3   9  121.88    6.61
  -2  -3   9  118.86    6.43
  -2  -3   8  384.19   15.93
  -2  -3   8  403.85   16.05
  -2  -3   8  397.34   15.86
  -2  -3   7  744.21   27.70
  -2  -3   7  749.48   27.54
  -2  -3   6    3.11    2.01
  -2  -3   6    1.84    1.89
  -2  -3   5  363.37   15.41
  -2  -3   5  384.98   15.68
  -2  -3   4  198.96    7.49
  -2  -3   3  124.46    5.81
  -2  -3   2    0.83    0.81
  -2  -3   2    0.24    1.69
   2   3  -2   -0.25    1.69
  -2  -3   2    0.24    1.75
   2   3  -1  573.50   22.36
  -2  -3   1  569.63   22.21
  -2  -3   1  581.19   22.19
  -2  -3   0   88.77    5.72
  -2  -3   0   81.76    5.51
  -2  -3   0   84.75    4.74
  -2  -3  -1   99.82    6.15
  -2  -3  -1   96.16    5.19
  -2  -3  -1  100.37    6.06
  -2  -3  -1  108.41    6.34
   2   3   2 1917.01   63.91
  -2  -3  -2 1915.17   63.60
  -2  -3  -2 1879.93   64.78
  -2  -3  -2 1895.94   64.91
  -2  -3  -2 1786.02   64.78
  -2  -3  -3   90.40    4.94
   2   3   3   79.59    4.97
  -2  -3  -3   84.03    5.38
  -2  -3  -3   90.90    5.75
  -2  -3  -3   86.76    5.68
  -2  -3  -4    7.75    2.10
   2   3   4    8.86    1.97
  -2  -3  -4    6.89    1.91
  -2  -3  -4    7.73    2.02
  -2  -3  -4   10.19    2.27
  -2  -3  -5  831.61   29.83
  -2  -3  -5  790.67   30.30
  -2  -3  -5  813.36   29.55
   2   3   5  863.72   29.77
  -2  -3  -5  805.86   29.53
  -2  -3  -5  798.11   29.72
  -2  -3  -6  727.78   26.24
  -2  -3  -6  695.35   27.12
  -2  -3  -6  729.70   26.04
   2   3   6  770.20   26.68
  -2  -3  -6  649.97   26.35
  -2  -3  -6  724.14   26.25
  -2  -3  -7   23.56    2.76
  -2  -3  -7   28.58    4.93
  -2  -3  -7   28.48    3.59
   2   3   7   28.50    3.37
  -2  -3  -7   28.09    2.70
  -2  -3  -7   24.42    3.67
  -2  -3  -7   26.94    2.69
  -2  -3  -8   25.91    2.51
  -2  -3  -8   36.97    5.49
   2   3   8   29.54    3.51
  -2  -3  -8   38.05    4.24
  -2  -3  -8   29.75    2.73
   2   3   9   46.21    4.47
  -2  -3  -9   51.94    6.52
  -2  -3  -9   51.08    4.83
  -2  -3  -9   50.71    3.01
  -2  -3 -10   21.12    3.79
  -2  -3 -10   15.89    4.33
   2   3  10   17.03    3.37
  -2  -3 -11    5.96    3.47
  -2  -3 -11    5.79    4.23
   2   3  11    5.10    2.85
  -2  -3 -12   92.29    8.59
   2   3  12   64.43    5.86
  -2  -3 -13    8.01    4.62
   2   3  13    7.56    3.48
   2   3  14   10.24    3.76
  -2  -4  18   -0.84    4.69
  -2  -4  17    9.52    5.03
  -2  -4  16   32.21    5.66
  -2  -4  15   20.53    4.87
  -2  -4  14    6.04    4.17
  -2  -4  14   14.62    1.94
  -2  -4  13  165.20   10.10
  -2  -4  13  168.07    7.88
  -2  -4  13  180.74    7.71
  -2  -4  12    3.12    2.05
  -2  -4  12    4.78    1.92
  -2  -4  11  117.43    6.30
  -2  -4  11  115.63    6.69
  -2  -4  11  111.84    6.28
  -2  -4  10  257.67   11.32
  -2  -4  10  246.45   11.41
  -2  -4  10  264.23   11.88
  -2  -4   9    8.00    2.34
  -2  -4   9    7.05    2.23
  -2  -4   9    6.49    2.25
  -2  -4   8    0.80    1.64
  -2  -4   8    1.00    1.82
  -2  -4   8    1.12    2.03
   2   4  -7  448.75   18.01
  -2  -4   7  466.81   19.02
  -2  -4   7  461.46   19.15
  -2  -4   7  486.12   18.89
  -2  -4   6  136.68    7.99
  -2  -4   6  139.89    7.87
   2   4  -6  129.91    6.72
  -2  -4   6  142.03    7.79
  -2  -4   5   40.16    3.93
  -2  -4   5   43.22    4.34
  -2  -4   5   40.21    4.09
  -2  -4   5   40.02    2.09
  -2  -4   4  111.48    4.89
  -2  -4   4   94.81    5.54
  -2  -4   3  445.10   16.75
  -2  -4   3  434.78   18.67
  -2  -4   3  461.38   16.84
  -2  -4   2  144.89    6.45
  -2  -4   2  140.88    7.24
   2   4  -2  149.43    5.51
  -2  -4   2  150.83    8.52
  -2  -4   2  150.24    8.32
  -2  -4   1  173.35    9.35
  -2  -4   1  185.17    9.86
   2   4  -1  201.28    6.69
  -2  -4   1  188.56   10.06
  -2  -4   0 1567.21   55.59
  -2  -4   0 1597.06   54.24
  -2  -4   0 1574.82   55.95
  -2  -4   0 1600.35   55.86
  -2  -4   0 1582.32   55.72
  -2  -4  -1   -0.63    1.97
  -2  -4  -1    1.75    2.00
  -2  -4  -1    1.02    1.49
  -2  -4  -1    0.66    0.34
  -2  -4  -1    2.16    1.88
  -2  -4  -1   -0.29    1.76
  -2  -4  -2  178.38    9.89
  -2  -4  -2  187.04   10.66
  -2  -4  -2  179.66    9.63
  -2  -4  -2  204.14    8.91
  -2  -4  -2  205.56    7.01
  -2  -4  -2  200.43   10.06
  -2  -4  -2  197.61   10.14
  -2  -4  -3  414.48   17.68
  -2  -4  -3  440.38   17.54
  -2  -4  -3  417.83   16.31
  -2  -4  -3  432.51   19.13
  -2  -4  -3  434.44   17.88
  -2  -4  -3  411.80   17.56
  -2  -4  -4  213.42   10.65
  -2  -4  -4  207.34   10.07
   2   4   4  211.50    9.81
  -2  -4  -4  214.07   12.00
  -2  -4  -4  219.17   10.47
  -2  -4  -4  213.47   10.57
  -2  -4  -5  144.16    7.47
   2   4   5  149.86    7.69
  -2  -4  -5  139.78    7.53
  -2  -4  -5  131.19    8.07
  -2  -4  -5  149.86    7.80
  -2  -4  -5  132.88    7.78
  -2  -4  -6    3.55    1.90
  -2  -4  -6    4.21    2.43
  -2  -4  -6    2.30    1.90
   2   4   6    5.02    2.28
  -2  -4  -6    4.23    2.60
  -2  -4  -6    4.51    2.11
  -2  -4  -7  139.81    8.61
  -2  -4  -7  169.50    7.85
   2   4   7  165.08    8.51
  -2  -4  -7  159.47    8.45
  -2  -4  -7  159.28    8.13
  -2  -4  -8  147.42   10.58
  -2  -4  -8  147.36    8.57
   2   4   8  152.17    8.21
  -2  -4  -8  147.74    7.36
  -2  -4  -8  146.38    8.15
  -2  -4  -8  145.44    6.97
  -2  -4  -9   15.36    2.17
  -2  -4  -9   12.97    4.11
  -2  -4  -9   16.06    3.56
  -2  -4  -9   13.79    2.28
   2   4   9   18.45    3.31
  -2  -4 -10  219.55   10.92
  -2  -4 -10  237.00   14.14
   2   4  10  212.76   10.90
  -2  -4 -11    1.74    3.45
  -2  -4 -11    4.29    4.10
   2   4  11    2.46    2.61
  -2  -4 -12   34.82    6.42
   2   4  12   41.96    4.79
   2   4  13   57.74    5.67
  -2  -5  17    1.77    4.82
  -2  -5  16   -2.58    4.61
  -2  -5  15   97.87    8.30
  -2  -5  15   99.87    5.23
  -2  -5  14   -5.34    4.52
  -2  -5  14   -2.04    2.04
  -2  -5  14    3.82    1.90
  -2  -5  13    0.25    2.13
  -2  -5  13    2.52    1.91
  -2  -5  12  325.44   14.74
  -2  -5  12  352.54   14.29
  -2  -5  11    9.94    2.51
  -2  -5  11   14.41    2.69
  -2  -5  11   13.83    3.19
   2   5 -10  159.07    9.01
  -2  -5  10  167.50    8.66
  -2  -5  10  157.17    8.76
  -2  -5  10  175.40    9.44
   2   5  -9  131.94    7.40
  -2  -5   9  129.74    7.53
  -2  -5   9  123.45    7.86
  -2  -5   9  120.86    7.47
  -2  -5   8   95.16    6.33
  -2  -5   8   97.40    6.56
  -2  -5   8   91.21    6.67
   2   5  -8   92.27    5.94
   2   5  -7   14.73    2.48
  -2  -5   7   20.55    3.22
  -2  -5   7   13.38    2.82
  -2  -5   7   16.95    3.15
  -2  -5   6  749.02   28.92
  -2  -5   6  735.43   28.61
   2   5  -6  709.09   26.40
  -2  -5   6  781.95   28.51
   2   5  -5  361.26   13.66
  -2  -5   5  371.59   15.85
  -2  -5   5  342.78   12.89
  -2  -5   5  367.75   16.29
  -2  -5   4   11.67    2.25
  -2  -5   4   16.23    1.93
  -2  -5   3  249.09   10.34
  -2  -5   3  229.25   10.31
  -2  -5   3  251.80   12.07
  -2  -5   3  238.54   12.23
  -2  -5   3  258.52   12.35
   2   5  -3  241.93    9.06
  -2  -5   2 2132.87   72.80
  -2  -5   2 2002.09   73.75
   2   5  -2 2241.03   71.15
  -2  -5   2 2063.88   75.53
  -2  -5   2 2105.68   75.55
  -2  -5   2 2090.55   75.16
  -2  -5   1   85.08    5.47
  -2  -5   1   90.57    6.09
   2   5  -1   65.28    2.69
  -2  -5   1   78.67    6.08
  -2  -5   1   84.00    6.11
  -2  -5   0   28.66    3.58
  -2  -5   0   30.05    3.02
  -2  -5   0   26.39    3.68
  -2  -5   0   23.20    3.47
  -2  -5   0   30.71    3.84
  -2  -5  -1  663.54   26.43
  -2  -5  -1  692.66   24.39
  -2  -5  -1  687.36   25.99
  -2  -5  -1  705.26   26.56
  -2  -5  -1  666.30   26.24
  -2  -5  -1  648.60   21.89
  -2  -5  -2   48.56    5.07
  -2  -5  -2   45.12    4.54
  -2  -5  -2   53.62    4.72
  -2  -5  -2   46.72    3.67
  -2  -5  -2   52.12    2.12
  -2  -5  -2   57.61    5.09
  -2  -5  -2   46.31    4.53
  -2  -5  -3   26.66    3.76
  -2  -5  -3   26.00    4.18
  -2  -5  -3   21.60    3.53
  -2  -5  -3   29.74    3.69
  -2  -5  -3   26.60    2.86
  -2  -5  -3   27.36    1.61
  -2  -5  -3   32.34    3.72
  -2  -5  -4   88.69    6.47
  -2  -5  -4   99.90    6.34
  -2  -5  -4   85.64    7.42
  -2  -5  -4   86.38    6.48
  -2  -5  -4   89.76    6.22
  -2  -5  -5   69.71    6.00
  -2  -5  -5   72.68    5.35
  -2  -5  -5   74.02    5.23
  -2  -5  -5   75.81    7.08
  -2  -5  -5   73.08    5.48
  -2  -5  -5   87.24    6.19
  -2  -5  -6    3.70    2.53
  -2  -5  -6    6.70    2.25
  -2  -5  -6    6.12    2.76
  -2  -5  -6    7.49    2.69
  -2  -5  -7    1.66    2.60
  -2  -5  -7    1.54    1.96
   2   5   7   -0.27    2.30
  -2  -5  -7    0.26    2.67
  -2  -5  -7    1.39    2.19
  -2  -5  -8  193.65   12.44
  -2  -5  -8  166.09    9.83
  -2  -5  -8  189.42    8.73
   2   5   8  179.74    9.50
  -2  -5  -8  195.83    9.55
  -2  -5  -8  179.37    9.16
  -2  -5  -9   28.20    5.42
  -2  -5  -9   19.94    3.79
   2   5   9   16.86    3.42
  -2  -5  -9   19.84    2.85
  -2  -5  -9   23.62    3.88
  -2  -5  -9   21.46    2.78
  -2  -5 -10   16.70    3.69
  -2  -5 -10   15.61    5.06
   2   5  10   16.88    3.50
  -2  -5 -11   88.37    9.16
   2   5  11   86.96    6.59
   2   5  12    2.55    3.01
  -2  -6  16   -3.22    4.94
  -2  -6  15   24.09    3.54
  -2  -6  15   24.05    5.45
  -2  -6  14  150.23    7.73
  -2  -6  14  139.41    8.27
  -2  -6  14  143.88   10.09
  -2  -6  13   35.16    3.86
  -2  -6  13   20.75    3.60
  -2  -6  12    1.05    2.31
  -2  -6  12    1.71    2.61
   2   6 -12    1.63    3.03
   2   6 -11  251.45   12.43
  -2  -6  11  262.54   12.33
  -2  -6  11  277.77   13.42
  -2  -6  10   96.61    6.61
  -2  -6  10  108.91    7.05
  -2  -6  10   92.67    7.18
   2   6 -10  102.83    6.60
  -2  -6   9   -0.62    2.65
   2   6  -9   -1.23    2.23
  -2  -6   9   -1.33    2.29
  -2  -6   9   -0.76    2.46
  -2  -6   8  409.29   17.90
   2   6  -8  415.85   16.66
  -2  -6   8  406.92   18.71
  -2  -6   8  436.37   18.49
  -2  -6   7  229.69   11.43
   2   6  -7  209.98    9.62
  -2  -6   7  221.32   11.91
  -2  -6   7  212.79   11.41
  -2  -6   6  164.49    9.29
  -2  -6   6  161.75    9.49
  -2  -6   6  162.06    9.79
   2   6  -6  151.91    7.24
  -2  -6   5   18.54    2.96
  -2  -6   5   18.96    2.02
   2   6  -5   18.65    2.38
  -2  -6   4 1186.00   41.76
   2   6  -4 1199.22   40.74
  -2  -6   4 1241.19   42.60
  -2  -6   3    0.65    1.55
  -2  -6   3    0.99    1.62
  -2  -6   3    0.40    2.45
  -2  -6   3   -0.76    2.02
  -2  -6   3    0.35    2.10
   2   6  -3    0.42    0.75
  -2  -6   2    6.63    2.15
  -2  -6   2    7.57    2.83
  -2  -6   2    7.41    1.93
   2   6  -2    5.83    0.83
  -2  -6   2    6.49    2.82
  -2  -6   2    8.07    2.81
  -2  -6   1  522.46   19.99
  -2  -6   1  518.34   20.60
   2   6  -1  452.98   16.17
  -2  -6   1  522.81   21.06
  -2  -6   1  517.19   21.25
  -2  -6   0    7.71    2.69
  -2  -6   0    6.05    1.93
  -2  -6   0    1.87    2.06
  -2  -6   0    6.54    2.61
  -2  -6   0    9.54    3.09
  -2  -6  -1    1.58    2.39
  -2  -6  -1    1.12    2.14
  -2  -6  -1    1.92    1.67
  -2  -6  -1    0.68    2.10
  -2  -6  -1    1.10    1.91
  -2  -6  -1    1.50    0.73
  -2  -6  -2  176.68   10.22
  -2  -6  -2  159.95    8.07
  -2  -6  -2  172.46    9.49
  -2  -6  -2  172.21   10.02
  -2  -6  -2  155.58    9.36
  -2  -6  -2  163.61    5.86
  -2  -6  -3   95.61    7.17
  -2  -6  -3  108.27    8.09
  -2  -6  -3   89.81    6.68
  -2  -6  -3  115.89    6.17
  -2  -6  -3  102.60    3.91
  -2  -6  -3   96.84    7.02
  -2  -6  -3  103.91    7.46
  -2  -6  -4   16.18    3.66
  -2  -6  -4   15.37    3.95
  -2  -6  -4    8.58    2.99
  -2  -6  -4   14.46    3.19
  -2  -6  -4   15.81    2.84
  -2  -6  -4   15.67    1.31
  -2  -6  -4    9.42    2.71
  -2  -6  -5   10.81    3.78
  -2  -6  -5    7.82    3.00
  -2  -6  -5   11.00    3.29
  -2  -6  -5   10.62    2.96
  -2  -6  -5   12.88    1.59
  -2  -6  -5   14.25    3.04
  -2  -6  -6  267.36   13.41
  -2  -6  -6  273.20   15.33
  -2  -6  -6  273.02   12.38
  -2  -6  -6  264.67   12.69
  -2  -6  -6  260.45   10.38
  -2  -6  -6  276.70   13.25
  -2  -6  -7    8.74    2.59
  -2  -6  -7    9.80    3.30
  -2  -6  -7    6.27    3.12
  -2  -6  -7    4.38    2.97
  -2  -6  -8    1.35    2.19
  -2  -6  -8    0.50    2.97
  -2  -6  -8   -0.36    2.63
  -2  -6  -8    0.59    2.39
  -2  -6  -9   91.08    7.00
  -2  -6  -9   76.58    6.11
  -2  -6 -10   -1.97    4.47
  -2  -7  16   54.14    7.57
  -2  -7  15   -2.90    5.39
  -2  -7  15    3.15    2.76
  -2  -7  15    2.06    2.50
  -2  -7  14    1.06    2.81
  -2  -7  14    1.81    2.61
  -2  -7  13  210.39   10.60
  -2  -7  13  200.94   11.46
  -2  -7  12    7.67    3.19
  -2  -7  12    6.09    2.72
   2   7 -11    2.01    2.64
  -2  -7  11    0.97    2.73
  -2  -7  11    2.51    3.19
  -2  -7  10  111.64    7.76
  -2  -7  10  103.58    8.01
  -2  -7  10  118.17    7.69
   2   7 -10  112.45    6.88
  -2  -7   9   58.64    5.50
  -2  -7   9   58.81    6.06
  -2  -7   9   51.27    5.18
   2   7  -9   50.21    4.31
  -2  -7   8   41.94    4.76
   2   7  -8   35.86    3.58
  -2  -7   8   42.07    4.85
  -2  -7   8   39.30    5.24
  -2  -7   7  191.93   11.29
  -2  -7   7  186.71   10.68
   2   7  -7  178.49    8.31
  -2  -7   7  174.02   10.15
  -2  -7   6  526.77   22.14
  -2  -7   6  530.93   23.09
  -2  -7   6  511.06   22.41
   2   7  -6  522.00   19.63
  -2  -7   5   13.75    2.79
   2   7  -5   15.83    1.97
  -2  -7   5   12.71    2.04
  -2  -7   4    0.26    2.03
  -2  -7   4    0.41    1.59
   2   7  -4    2.46    1.04
  -2  -7   3  171.06    8.63
  -2  -7   3  186.85    8.81
   2   7  -3  159.34    6.11
  -2  -7   3  154.14   10.13
  -2  -7   3  163.11   10.12
  -2  -7   3  167.77    9.84
  -2  -7   2    4.94    3.25
  -2  -7   2    3.04    2.73
  -2  -7   2    3.80    2.14
  -2  -7   2    1.93    1.69
  -2  -7   2    4.56    2.77
   2   7  -2    4.36    0.85
  -2  -7   1   42.34    4.69
  -2  -7   1   51.37    5.35
  -2  -7   1   53.93    5.76
  -2  -7   1   56.26    5.43
  -2  -7   0  174.48    8.99
  -2  -7   0  185.14   10.43
  -2  -7   0  187.89   11.19
  -2  -7   0  172.68   10.48
  -2  -7   0  188.21   10.55
  -2  -7  -1   25.40    4.54
  -2  -7  -1   28.51    4.16
  -2  -7  -1   34.01    3.56
  -2  -7  -1   26.61    4.19
  -2  -7  -1   29.14    1.91
  -2  -7  -2  142.34    9.28
  -2  -7  -2  127.85    6.89
  -2  -7  -2  129.03    8.17
  -2  -7  -2  120.44    8.70
  -2  -7  -2  115.06    8.00
  -2  -7  -2  111.23    4.51
  -2  -7  -3  140.90    9.52
  -2  -7  -3  125.68    8.52
  -2  -7  -3  122.91    7.94
  -2  -7  -3  124.63    6.80
  -2  -7  -3  112.10    7.90
  -2  -7  -3  131.94    8.89
  -2  -7  -3  116.07    4.52
  -2  -7  -4  273.91   15.27
  -2  -7  -4  261.48   14.03
  -2  -7  -4  273.62   13.37
  -2  -7  -4  285.29   12.38
  -2  -7  -4  282.15    9.86
  -2  -7  -4  275.48   14.33
  -2  -7  -5   26.59    4.43
  -2  -7  -5   26.59    4.57
  -2  -7  -5   28.32    4.06
  -2  -7  -5   31.95    1.92
  -2  -7  -5   38.43    5.76
  -2  -7  -6   15.16    4.78
  -2  -7  -6    8.13    3.32
  -2  -7  -6    7.14    3.53
  -2  -7  -6    9.01    3.09
  -2  -7  -6    5.45    3.64
  -2  -7  -6   11.77    1.58
  -2  -7  -7  226.16   11.42
  -2  -7  -7  244.04    9.25
  -2  -7  -7  241.70   11.60
  -2  -7  -7  223.20   12.50
  -2  -7  -7  240.77   12.49
  -2  -7  -8    0.39    2.78
  -2  -7  -9   16.06    3.93
  -2  -7  -9   17.10    5.37
  -2  -8  15  142.25   10.76
  -2  -8  15  139.62    8.45
  -2  -8  15  126.59    8.98
  -2  -8  14   -0.42    3.25
  -2  -8  14    2.72    3.15
  -2  -8  13  131.76    8.37
  -2  -8  13  110.93    8.83
  -2  -8  12   15.63    4.02
  -2  -8  12   13.05    3.46
  -2  -8  11   69.56    7.15
  -2  -8  11   81.63    6.58
  -2  -8  10   50.09    5.44
   2   8 -10   44.85    4.29
  -2  -8  10   42.34    5.82
  -2  -8   9   91.73    7.23
   2   8  -9   98.99    5.95
  -2  -8   9   94.38    8.15
  -2  -8   9  107.45    8.00
   2   8  -9  107.55    6.94
  -2  -8   8   96.98    8.36
  -2  -8   8   95.70    7.74
   2   8  -8   95.55    6.21
  -2  -8   8  103.28    7.68
  -2  -8   7   13.13    3.66
   2   8  -7   11.42    2.44
  -2  -8   7   18.72    3.97
  -2  -8   7   11.96    3.92
  -2  -8   6   75.78    6.58
  -2  -8   6   53.82    5.48
  -2  -8   6   79.19    6.80
  -2  -8   6   73.96    7.18
   2   8  -6   68.16    4.20
  -2  -8   5  642.93   24.81
  -2  -8   5  620.43   22.98
   2   8  -5  603.14   21.56
  -2  -8   4    0.50    3.08
  -2  -8   4    3.29    3.14
  -2  -8   4    3.34    2.21
  -2  -8   4    2.45    2.54
  -2  -8   4    3.61    2.98
   2   8  -4    2.25    1.01
  -2  -8   3   15.04    4.07
  -2  -8   3   17.01    3.07
  -2  -8   3   15.65    3.86
  -2  -8   3   16.95    3.20
   2   8  -3   14.57    1.29
  -2  -8   3   11.73    3.50
  -2  -8   2  128.24    7.99
  -2  -8   2  135.06    8.90
  -2  -8   2  144.71    7.41
   2   8  -2  110.93    4.91
  -2  -8   2  143.35    9.35
  -2  -8   2  135.81    9.68
  -2  -8   1  120.83    8.12
  -2  -8   1  114.72    9.05
  -2  -8   1  117.88    8.70
  -2  -8   1  131.11    8.70
  -2  -8   0    8.82    3.31
  -2  -8   0    9.29    3.07
  -2  -8   0    7.62    2.68
  -2  -8   0   10.09    3.33
  -2  -8   0    8.01    3.46
  -2  -8  -1   97.14    6.19
  -2  -8  -1  102.18    7.56
  -2  -8  -1  101.34    7.79
  -2  -8  -1   94.79    8.04
  -2  -8  -1   92.30    7.43
  -2  -8  -2   75.08    6.94
  -2  -8  -2   80.69    5.42
  -2  -8  -2   76.82    6.61
  -2  -8  -2   77.14    7.37
  -2  -8  -2   74.38    6.70
  -2  -8  -2   75.06    3.50
  -2  -8  -3   63.27    6.68
  -2  -8  -3   68.38    6.61
  -2  -8  -3   59.72    5.95
  -2  -8  -3   69.95    5.02
  -2  -8  -3   56.02    6.32
  -2  -8  -3   59.44    2.83
  -2  -8  -4   39.23    5.66
  -2  -8  -4   38.78    5.22
  -2  -8  -4   30.47    4.55
  -2  -8  -4   39.82    4.23
  -2  -8  -4   34.90    5.37
  -2  -8  -4   33.84    1.94
  -2  -8  -5  277.73   15.37
  -2  -8  -5  241.97   13.58
  -2  -8  -5  265.17   12.98
  -2  -8  -5  252.00    9.16
  -2  -8  -5  255.04   13.98
  -2  -8  -6   13.69    4.01
  -2  -8  -6   10.64    3.76
  -2  -8  -6   17.65    3.92
  -2  -8  -6   11.94    4.11
  -2  -8  -6   20.70    4.93
  -2  -8  -7   10.22    5.16
  -2  -8  -7   12.95    3.93
  -2  -8  -7    8.33    3.73
  -2  -8  -8   82.45    7.13
  -2  -9  14   67.02    6.29
  -2  -9  14   57.93    6.84
  -2  -9  13   15.49    3.95
  -2  -9  13   20.46    4.72
  -2  -9  12   33.75    4.94
   2   9 -12   29.45    5.11
  -2  -9  12   40.42    6.08
   2   9 -11   39.74    5.09
  -2  -9  11   45.94    5.61
  -2  -9  11   41.88    6.06
   2   9 -10   16.77    3.65
  -2  -9  10   12.45    3.95
  -2  -9  10   15.49    4.43
  -2  -9   9  141.80   10.41
  -2  -9   9  145.17    9.55
   2   9  -9  136.26    7.75
  -2  -9   8   23.14    4.35
  -2  -9   8   15.89    4.40
   2   9  -8   22.44    3.05
   2   9  -7  126.96    6.59
  -2  -9   7  147.00   10.45
  -2  -9   7  146.39    9.86
  -2  -9   7  136.59    9.35
  -2  -9   6   32.96    4.78
  -2  -9   6   39.84    5.48
  -2  -9   6   35.30    5.61
   2   9  -6   37.71    2.72
  -2  -9   5   27.03    4.53
  -2  -9   5   28.90    3.34
   2   9  -5   29.64    2.20
  -2  -9   4  411.69   16.78
  -2  -9   4  504.48   19.07
  -2  -9   4  440.49   19.17
   2   9  -4  357.76   14.02
  -2  -9   4  437.39   20.45
  -2  -9   4  411.06   19.44
  -2  -9   3   44.78    6.27
  -2  -9   3   40.93    4.48
  -2  -9   3   49.36    5.10
  -2  -9   3   46.42    5.59
   2   9  -3   37.30    2.25
  -2  -9   3   42.00    5.55
  -2  -9   2   14.93    4.47
  -2  -9   2   15.42    3.90
  -2  -9   2   13.68    3.28
  -2  -9   2   13.12    3.03
  -2  -9   2   11.67    3.73
   2   9  -2   11.63    1.77
  -2  -9   1   79.45    5.92
  -2  -9   1   53.12    5.70
  -2  -9   1   71.33    7.58
  -2  -9   1   72.47    7.05
  -2  -9   1   62.58    6.57
  -2  -9   0   33.87    5.11
  -2  -9   0   26.18    4.60
  -2  -9   0   38.75    4.27
  -2  -9   0   43.10    5.43
  -2  -9   0   33.60    5.46
  -2  -9  -1   -2.46    2.59
  -2  -9  -1   -2.38    3.27
  -2  -9  -1    1.09    3.13
  -2  -9  -1   -1.29    3.21
  -2  -9  -2  173.46   11.29
  -2  -9  -2  182.07    8.94
  -2  -9  -2  178.61   10.70
  -2  -9  -2  157.09    6.54
  -2  -9  -3  234.15   13.37
  -2  -9  -3  248.19   14.07
  -2  -9  -3  247.94   12.84
  -2  -9  -3  241.62   11.01
  -2  -9  -3  234.41   13.88
  -2  -9  -3  214.33    8.43
  -2  -9  -4    8.44    3.81
  -2  -9  -4   15.73    3.97
  -2  -9  -4   12.95    3.26
  -2  -9  -4   14.05    4.63
  -2  -9  -4   10.87    3.97
  -2  -9  -5    6.09    3.19
  -2  -9  -5    8.04    4.22
  -2  -9  -5    8.61    4.15
  -2  -9  -5    9.69    3.94
  -2  -9  -6  132.88    8.95
  -2  -9  -6  135.17   10.99
  -2  -9  -6  132.23   10.03
  -2  -9  -6  137.04    9.76
  -2  -9  -7    1.39    3.72
  -2  -9  -8    1.78    3.86
   2  10 -14   40.62    6.07
   2  10 -13   -2.34    3.99
   2  10 -12   56.69    5.81
   2  10 -11  100.95    7.00
   2  10 -10   39.81    4.38
   2  10  -9  424.51   16.91
  -2 -10   8   35.79    5.44
  -2 -10   8   47.33    6.90
   2  10  -8   39.74    3.38
   2  10  -7   94.33    4.95
  -2 -10   7  102.35    9.35
  -2 -10   7   99.93    8.30
  -2 -10   6  305.23   15.16
   2  10  -6  255.57   10.17
  -2 -10   6  266.24   15.82
  -2 -10   6  303.14   15.30
  -2 -10   5   -2.84    4.16
  -2 -10   5    1.84    2.32
   2  10  -5   -0.72    1.25
  -2 -10   4    0.30    2.42
  -2 -10   4   -0.96    3.40
  -2 -10   4    1.29    3.64
  -2 -10   4    1.21    3.67
   2  10  -4    2.56    1.13
  -2 -10   3  201.62   10.71
  -2 -10   3  188.10   10.79
  -2 -10   3  213.51   13.40
   2  10  -3  180.55    7.50
  -2 -10   3  216.03   12.43
  -2 -10   2   27.13    3.87
  -2 -10   2   24.84    4.94
  -2 -10   2   23.90    4.29
  -2 -10   2   12.70    4.47
  -2 -10   1    6.74    2.60
  -2 -10   1    7.43    2.76
  -2 -10   1    9.03    3.86
  -2 -10   1    5.46    3.34
  -2 -10   1    9.06    4.29
  -2 -10   0  190.98   11.86
  -2 -10   0  181.35    9.97
  -2 -10   0  200.83   11.81
  -2 -10   0  183.43   12.67
  -2 -10  -1  124.23    9.28
  -2 -10  -1  107.56    7.20
  -2 -10  -2   19.86    4.65
  -2 -10  -2   19.85    3.60
  -2 -10  -3    7.60    4.05
  -2 -10  -3    4.58    4.00
  -2 -10  -3   12.94    3.15
  -2 -10  -4   42.51    6.62
  -2 -10  -4   36.95    5.96
  -2 -10  -5   -2.55    5.18
  -2 -10  -5   -1.04    4.16
  -2 -10  -6   -2.03    3.81
  -2 -10  -7   51.42    6.63
   2  11 -13   15.60    4.15
   2  11 -12   61.38    5.71
   2  11 -11  111.83    6.97
   2  11 -10    7.67    2.72
   2  11  -9   11.55    2.47
   2  11  -8   38.87    3.28
   2  11  -7   -0.11    1.43
   2  11  -6   52.39    3.22
  -2 -11   5  332.12   16.79
   2  11  -5  277.26   10.43
  -2 -11   4    1.34    3.99
   2  11  -4    1.48    1.36
  -2 -11   4    1.98    2.74
  -2 -11   3   -0.38    3.15
  -2 -11   3    2.60    2.66
   2  11  -3   -1.27    1.91
  -2 -11   2  147.87    8.99
  -2 -11   2  153.92    9.79
  -2 -11   2  152.81    9.30
  -2 -11   1   44.71    4.73
  -2 -11   1   43.91    5.74
  -2 -11   1   47.77    5.15
  -2 -11   0    1.94    3.31
  -2 -11   0    3.88    2.88
  -2 -11  -1    4.70    3.71
  -2 -11  -1    2.44    2.83
  -2 -11  -2  105.95    9.30
  -2 -11  -3   22.71    5.45
  -2 -11  -3   18.32    5.31
  -2 -11  -4   -1.71    4.05
  -2 -11  -5  101.62    9.19
  -2 -11  -6    2.68    4.39
   2  12 -13   78.85    6.42
   2  12 -12    0.26    2.63
   2  12 -11   29.92    3.73
   2  12 -10   27.54    3.23
   2  12  -9    4.80    2.09
   2  12  -8   18.73    2.31
   2  12  -7  119.09    5.64
   2  12  -6    1.87    1.40
   2  12  -5    4.31    1.58
  -2 -12   4  161.81    9.60
   2  12  -4  139.91    6.66
  -2 -12   4  175.96   10.74
  -2 -12   3   34.52    5.17
  -2 -12   3   35.94    5.22
  -2 -12   2   10.02    3.75
  -2 -12   2   10.57    3.69
  -2 -12   1    2.37    3.50
  -2 -12   1   14.27    3.69
  -2 -12   0   51.31    5.09
  -2 -12   0   54.10    6.77
  -2 -12  -1   16.44    5.03
  -2 -12  -2   -0.63    4.42
  -2 -12  -3   29.72    6.17
   2  13 -12   23.71    3.43
   2  13 -11   18.48    3.07
   2  13 -10   14.77    2.61
   2  13  -9   29.01    2.78
   2  13  -8    1.66    1.97
   2  13  -7   12.11    1.95
   2  13  -6   42.18    3.12
   2  13  -5    4.76    1.98
  -2 -13   3   46.00    6.05
  -2 -13   2   29.31    5.34
  -2 -13   1    0.50    3.72
   3 -14   1   -1.59    3.14
   3 -14   2    6.38    3.37
  -3  14  -2   -3.87    4.17
  -3  14  -3   58.85    5.50
   3 -14   3   55.28    5.97
   3 -14   4   -0.76    4.42
  -3  14  -4   -4.02    2.76
   3 -14   4    1.49    3.53
   3 -14   5   40.42    6.19
  -3  14  -5   31.41    3.70
   3 -14   5   31.79    5.24
  -3  14  -6   44.04    3.99
   3 -14   6   47.62    6.89
   3 -14   7   54.71    7.43
  -3  13   3   21.59    5.75
  -3  13   2   55.23    7.68
  -3  13   1    1.35    4.14
   3 -13   0   -0.79    2.43
  -3  13   0    4.72    4.14
   3 -13   1   50.35    5.25
   3 -13   1   47.05    4.77
   3 -13   2    8.27    3.95
  -3  13  -2    6.19    3.03
   3 -13   2    7.90    3.20
  -3  13  -3   -0.91    2.65
   3 -13   3    2.26    3.11
   3 -13   3    2.70    3.68
  -3  13  -3    1.34    4.29
  -3  13  -4  261.98   15.79
   3 -13   4  254.28   12.82
  -3  13  -4  222.55   10.29
   3 -13   4  223.34   11.96
   3 -13   5   74.49    6.83
   3 -13   5   81.21    7.62
  -3  13  -5   68.01    4.72
  -3  13  -6   -0.34    2.08
  -3  13  -6    6.70    4.66
   3 -13   6    3.81    4.67
  -3  13  -7   33.43    3.57
  -3  13  -7   40.85    6.77
  -3  13  -8   36.23    4.13
  -3  13  -8   46.14    7.22
  -3  13  -9    2.00    4.78
  -3  12   8   11.16    4.98
  -3  12   7    0.60    4.41
  -3  12   6   29.08    5.95
  -3  12   5   52.62    7.40
  -3  12   4   55.15    7.36
  -3  12   3    5.53    4.32
  -3  12   2    9.21    4.33
   3 -12  -1  106.35    6.17
  -3  12   1  100.44    9.30
   3 -12   0    4.22    2.74
   3 -12   0    4.16    2.35
   3 -12   0    7.98    3.07
  -3  12   0    9.14    4.37
   3 -12   1   -1.79    3.04
   3 -12   1    4.23    2.39
   3 -12   1    3.94    3.10
  -3  12  -1    1.36    3.03
  -3  12  -2  159.52   11.80
  -3  12  -2  159.77    8.25
   3 -12   2  185.41    9.65
   3 -12   2  162.97    8.82
  -3  12  -3    7.62    2.30
   3 -12   3    6.81    3.74
  -3  12  -3    7.88    4.27
   3 -12   3    7.86    3.06
   3 -12   4   47.01    4.90
   3 -12   4   49.30    5.68
  -3  12  -4   39.96    6.06
  -3  12  -5   44.22    5.57
   3 -12   5   49.63    6.06
  -3  12  -5   41.37    3.40
  -3  12  -6   48.09    6.69
   3 -12   6   49.04    6.26
  -3  12  -6   29.27    3.26
  -3  12  -6   37.41    5.19
  -3  12  -7    1.83    4.16
   3 -12   7    3.03    4.62
  -3  12  -7   -0.76    2.08
  -3  12  -7   -0.38    3.18
  -3  12  -8   11.57    4.65
  -3  12  -8    5.42    3.37
   3 -12   8   16.42    5.38
  -3  12  -8    6.80    2.24
  -3  12  -9  112.07    8.04
   3 -12   9  141.70   10.35
  -3  12  -9  107.27    6.38
  -3  12  -9  140.27   10.82
  -3  12 -10   15.87    3.74
   3 -12  10   25.03    6.03
  -3  12 -10   26.07    5.64
  -3  12 -11    6.61    4.62
  -3  12 -12   87.84    8.95
  -3  11   9    5.78    4.42
  -3  11   8   10.19    4.33
  -3  11   7   32.77    5.89
  -3  11   6   35.23    5.97
  -3  11   5   -2.22    3.62
  -3  11   4   36.71    5.86
   3 -11  -4   31.20    3.02
   3 -11  -3  144.36    7.08
  -3  11   3  169.57   11.20
  -3  11   2   24.11    5.16
   3 -11  -2   25.54    2.94
   3 -11  -2   25.96    2.95
  -3  11   1   -0.54    3.51
   3 -11  -1    4.48    2.27
   3 -11  -1    1.45    2.36
  -3  11   0  162.88   11.51
  -3  11   0  172.00    9.39
   3 -11   0  183.90    8.84
   3 -11   0  180.19    8.87
  -3  11  -1    0.89    2.98
   3 -11   1    1.08    1.99
   3 -11   1    4.24    2.96
   3 -11   1   -0.80    2.59
  -3  11  -1    0.45    2.30
  -3  11  -2    1.71    3.16
   3 -11   2   -0.31    3.08
  -3  11  -2   -1.07    3.45
   3 -11   2    3.36    2.27
   3 -11   2    0.28    2.98
  -3  11  -2    0.19    1.88
   3 -11   3  186.60    9.19
  -3  11  -3  183.13   10.69
  -3  11  -3  184.38   11.82
  -3  11  -3  149.68    7.52
   3 -11   3  195.39   10.02
   3 -11   3  159.81    9.85
   3 -11   4  306.89   12.96
  -3  11  -4  296.05   14.04
   3 -11   4  307.27   13.76
  -3  11  -4  283.27   15.33
  -3  11  -5   34.94    4.65
   3 -11   5   46.19    5.61
  -3  11  -5   32.95    3.17
  -3  11  -5   35.03    5.71
  -3  11  -6   82.11    6.71
   3 -11   6   92.39    7.50
  -3  11  -6   72.12    4.67
  -3  11  -6   99.90    8.38
  -3  11  -7   10.90    3.99
   3 -11   7   10.74    4.48
  -3  11  -7    7.55    2.12
  -3  11  -7    7.07    3.17
  -3  11  -8    5.48    3.89
   3 -11   8   -0.87    4.05
  -3  11  -8   -0.38    1.97
  -3  11  -8    0.33    2.70
  -3  11  -9   -0.55    3.67
  -3  11  -9   -0.31    2.69
   3 -11   9   -0.92    4.41
  -3  11  -9   -3.43    2.50
  -3  11 -10  108.39    7.57
   3 -11  10  139.18   10.19
  -3  11 -10  117.92    7.06
  -3  11 -10  124.56    9.90
  -3  11 -11    1.09    4.04
   3 -11  11    2.52    4.91
  -3  11 -11    6.17    2.87
  -3  11 -11   -0.29    2.63
  -3  11 -12    1.07    3.98
  -3  10  10   12.85    4.35
  -3  10   9   44.21    6.02
  -3  10   8   30.64    5.30
  -3  10   8   23.81    4.92
  -3  10   7    1.48    3.49
  -3  10   7    3.32    3.56
   3 -10  -6   75.22    4.96
  -3  10   6   93.77    8.21
   3 -10  -5   79.23    4.62
  -3  10   5   86.43    7.72
   3 -10  -4   23.08    2.41
  -3  10   4   25.27    4.89
  -3  10   4   27.87    4.99
  -3  10   3   22.18    4.72
   3 -10  -3   19.72    2.44
   3 -10  -3   18.97    2.07
   3 -10  -3   21.72    2.10
  -3  10   3   21.62    4.44
  -3  10   2  133.23    9.43
   3 -10  -2  117.87    6.07
   3 -10  -2  127.78    6.06
  -3  10   2  128.45    9.14
  -3  10   1    1.36    2.79
  -3  10   1    8.44    3.53
   3 -10  -1    6.81    2.51
   3 -10  -1    3.44    1.77
  -3  10   1    1.91    3.22
   3 -10   0    3.04    2.53
  -3  10   0   -0.96    2.53
   3 -10   0    3.06    2.07
  -3  10   0    2.95    2.78
   3 -10   1  239.30   10.58
  -3  10  -1  253.40   13.14
   3 -10   1  267.20   11.51
   3 -10   1  269.22   11.50
  -3  10  -2  155.44   10.04
   3 -10   2  147.82    7.63
  -3  10  -2  153.41    9.34
  -3  10  -2  139.19    9.79
   3 -10   2  151.75    8.38
  -3  10  -2  145.87    6.90
   3 -10   2  147.89    8.40
  -3  10  -3   41.29    5.29
  -3  10  -3   39.01    4.70
   3 -10   3   35.20    3.74
  -3  10  -3   31.22    2.75
   3 -10   3   40.56    4.68
   3 -10   3   38.10    4.90
  -3  10  -3   50.00    5.81
  -3  10  -4   31.47    4.77
  -3  10  -4   30.70    4.84
  -3  10  -4   26.47    4.13
   3 -10   4   27.53    3.58
   3 -10   4   23.68    4.22
  -3  10  -4   26.17    2.63
  -3  10  -5  312.22   15.49
  -3  10  -5  328.21   14.19
   3 -10   5  354.06   14.87
  -3  10  -5  309.28   15.59
  -3  10  -6   -0.45    2.97
  -3  10  -6    2.51    2.67
   3 -10   6    2.94    3.51
  -3  10  -6    0.15    1.65
  -3  10  -6    3.33    3.41
  -3  10  -7   10.07    3.44
  -3  10  -7   11.83    3.10
   3 -10   7   14.52    4.61
  -3  10  -7    6.39    2.02
  -3  10  -7    7.19    3.42
  -3  10  -8   82.46    7.55
  -3  10  -8   85.35    6.14
   3 -10   8   92.49    7.76
  -3  10  -8   75.89    5.18
  -3  10  -8   83.17    7.57
  -3  10  -9   26.38    4.89
  -3  10  -9   23.96    4.67
   3 -10   9   27.27    5.57
  -3  10  -9   23.45    3.27
  -3  10  -9   27.64    3.87
  -3  10 -10    1.39    2.50
   3 -10  10   -0.46    4.44
  -3  10 -10    0.47    3.05
  -3  10 -10    1.47    3.20
  -3  10 -11  148.71    8.56
   3 -10  11  161.19   11.09
  -3  10 -11  161.24   10.60
  -3  10 -11  158.38   10.65
  -3  10 -12    6.22    3.77
  -3  10 -12    6.59    2.85
  -3   9  10   11.08    3.89
  -3   9   9    3.83    3.05
  -3   9   9    6.59    3.49
   3  -9  -9    6.20    4.17
  -3   9   8   49.89    5.87
  -3   9   8   50.20    5.94
   3  -9  -8   51.19    6.38
  -3   9   7   89.96    7.46
  -3   9   7   95.73    7.63
   3  -9  -7   80.37    4.67
  -3   9   6    4.63    3.21
  -3   9   6    1.74    3.10
   3  -9  -6    5.42    1.73
  -3   9   5  138.64    9.39
  -3   9   5  141.27    9.54
   3  -9  -5  147.71    6.58
  -3   9   4  163.03   10.83
   3  -9  -4  171.44    7.47
  -3   9   4  155.04    9.97
  -3   9   3   49.73    5.50
  -3   9   3   52.70    5.84
  -3   9   3   42.14    5.58
   3  -9  -3   47.79    2.77
   3  -9  -3   54.26    2.85
   3  -9  -3   45.01    3.05
  -3   9   2  252.00   13.58
   3  -9  -2  251.37   10.26
   3  -9  -2  274.16   10.38
  -3   9   2  260.70   13.49
   3  -9  -1   18.55    2.71
  -3   9   1   11.98    3.28
  -3   9   1    8.80    3.00
   3  -9  -1   13.18    2.16
  -3   9   0   19.51    3.92
   3  -9   0   22.18    3.09
  -3   9   0   18.62    2.71
   3  -9   0   24.49    2.75
  -3   9  -1   54.49    5.67
   3  -9   1   56.16    3.81
  -3   9  -1   56.03    5.37
  -3   9  -1   50.59    5.68
   3  -9   1   53.15    4.47
  -3   9  -1   49.41    3.56
   3  -9   1   53.90    4.28
  -3   9  -2   25.03    4.25
   3  -9   2   27.55    2.96
  -3   9  -2   21.05    3.74
  -3   9  -2   26.92    4.44
   3  -9   2   18.46    3.47
   3  -9   2   30.46    3.83
  -3   9  -2   21.52    2.29
  -3   9  -3  503.04   21.10
  -3   9  -3  506.34   20.07
   3  -9   3  503.55   18.70
  -3   9  -3  422.66   17.13
   3  -9   3  529.76   20.32
   3  -9   3  515.83   19.67
  -3   9  -3  451.42   20.87
  -3   9  -4  385.95   17.01
  -3   9  -4  377.70   17.19
  -3   9  -4  393.89   15.84
   3  -9   4  368.22   14.85
   3  -9   4  380.06   15.86
  -3   9  -5  225.45   11.79
  -3   9  -5  250.07   10.97
   3  -9   5  230.28   11.37
  -3   9  -5  216.38   11.89
  -3   9  -6   48.03    5.44
  -3   9  -6   52.24    4.71
   3  -9   6   62.64    5.92
  -3   9  -6   40.90    3.46
  -3   9  -6   62.59    5.91
  -3   9  -7   29.48    4.53
   3  -9   7   24.94    4.76
  -3   9  -7   27.08    4.23
  -3   9  -7   26.10    3.56
  -3   9  -8   -0.82    2.75
  -3   9  -8    0.42    2.86
   3  -9   8    1.98    3.77
  -3   9  -9  289.36   14.55
   3  -9   9  277.19   14.66
  -3   9  -9  277.61   14.43
  -3   9 -10    7.73    2.31
  -3   9 -10   10.50    3.80
  -3   9 -10    6.05    3.17
   3  -9  10   10.16    4.73
  -3   9 -11    4.24    2.41
   3  -9  11    3.69    4.72
  -3   9 -11    2.51    3.19
  -3   9 -11    0.43    2.96
   3  -9  12  103.51    9.05
  -3   9 -12  112.10    7.66
  -3   9 -12   93.25    7.80
  -3   8  11    3.77    3.07
   3  -8 -11    6.69    4.42
  -3   8  10   39.92    4.94
  -3   8  10   39.89    5.07
   3  -8 -10   51.31    6.56
  -3   8   9   66.10    6.16
  -3   8   9   60.71    5.95
   3  -8  -9   69.50    7.00
   3  -8  -8   35.85    3.43
   3  -8  -8   47.79    3.80
  -3   8   8   34.64    4.79
  -3   8   8   36.97    4.88
  -3   8   7   21.93    4.18
   3  -8  -7   31.38    4.89
   3  -8  -7   25.35    2.70
  -3   8   7   25.66    4.18
  -3   8   6   76.04    6.50
  -3   8   6   74.45    7.40
   3  -8  -6   78.62    4.36
  -3   8   6   89.16    6.72
  -3   8   5   48.14    5.16
  -3   8   5   53.06    5.96
  -3   8   5   53.70    5.28
   3  -8  -5   44.65    3.10
  -3   8   4   23.59    3.93
  -3   8   4   24.66    4.16
   3  -8  -4   20.82    2.12
  -3   8   4   25.32    3.82
  -3   8   3  261.28   13.18
   3  -8  -3  247.27    8.92
   3  -8  -3  228.79    9.59
  -3   8   3  259.41   12.86
   3  -8  -2   44.01    2.99
  -3   8   2   51.63    5.35
   3  -8  -1   29.33    2.57
  -3   8   1   33.11    3.64
   3  -8  -1   29.34    2.85
  -3   8   0   69.41    5.75
  -3   8   0   65.34    4.25
   3  -8   0   71.15    4.58
   3  -8   0   67.39    4.09
  -3   8  -1   60.97    5.23
   3  -8   1   60.00    3.77
  -3   8  -1   66.47    5.87
  -3   8  -1   58.02    3.61
   3  -8   1   67.22    4.69
   3  -8   1   68.88    4.48
  -3   8  -2   18.10    3.15
  -3   8  -2   10.64    3.43
   3  -8   2   16.39    2.24
   3  -8   2   16.65    3.12
   3  -8   2    6.21    2.62
  -3   8  -2   11.82    1.72
   3  -8   3  283.49   11.60
  -3   8  -3  304.71   12.89
   3  -8   3  295.39   12.67
   3  -8   3  326.81   13.36
  -3   8  -3  274.61   13.65
   3  -8   4  564.87   22.03
  -3   8  -4  549.43   23.02
  -3   8  -4  538.46   21.60
  -3   8  -5   15.36    3.49
   3  -8   5   18.15    3.70
  -3   8  -6   15.36    3.37
  -3   8  -6   14.15    3.41
   3  -8   6   16.70    3.96
  -3   8  -7  309.25   15.00
   3  -8   7  325.20   15.21
  -3   8  -7  317.74   14.95
  -3   8  -8    9.18    2.12
  -3   8  -8   11.06    3.29
   3  -8   8   14.63    4.54
  -3   8  -8   16.05    3.51
  -3   8  -9    8.97    2.78
  -3   8  -9   10.74    3.47
  -3   8  -9    8.47    2.29
   3  -8   9    7.18    4.01
  -3   8  -9   12.21    3.39
  -3   8 -10  274.81   12.60
  -3   8 -10  254.17   13.12
  -3   8 -10  240.95   11.30
   3  -8  10  265.97   14.00
  -3   8 -10  275.12   13.35
  -3   8 -11   92.07    6.73
  -3   8 -11   73.71    5.62
  -3   8 -11   93.96    7.13
   3  -8  11  102.77    8.34
  -3   8 -11   80.28    6.69
  -3   8 -12    4.58    2.91
   3  -8  12    6.53    4.99
  -3   8 -12    0.36    3.22
  -3   8 -12    4.38    3.08
  -3   8 -13   24.62    4.78
   3  -7 -12   65.68    7.47
   3  -7 -11    9.98    4.38
  -3   7  11   12.17    3.15
  -3   7  10  161.44    9.05
  -3   7  10  143.96    8.78
   3  -7 -10  169.78   10.70
   3  -7  -9    8.91    1.45
   3  -7  -9   19.28    4.39
   3  -7  -9   12.73    3.01
  -3   7   9   12.84    3.27
  -3   7   9   19.55    3.56
   3  -7  -8   87.58    4.80
  -3   7   8   97.21    6.83
   3  -7  -8  103.07    7.82
  -3   7   8  110.56    8.76
   3  -7  -8   94.91    5.66
  -3   7   8  100.84    6.86
  -3   7   7    8.71    2.90
  -3   7   7   10.00    3.59
   3  -7  -7   13.09    3.66
   3  -7  -7   13.13    2.43
  -3   7   7   12.56    3.05
  -3   7   6   25.07    3.87
   3  -7  -6   29.10    4.44
  -3   7   6   31.59    4.81
   3  -7  -6   22.69    2.54
  -3   7   6   18.47    3.35
   3  -7  -5   82.22    4.31
  -3   7   5   80.87    6.71
  -3   7   5   79.02    6.12
  -3   7   4   16.06    3.55
   3  -7  -4   16.79    1.91
  -3   7   4   14.20    3.09
  -3   7   3   62.61    5.44
   3  -7  -3   58.09    2.80
   3  -7  -3   63.96    3.42
  -3   7   2  387.97   16.32
  -3   7   2  345.17   15.86
   3  -7  -2  360.59   13.01
   3  -7  -2  350.21   13.02
   3  -7  -1  107.62    5.00
  -3   7   1   98.83    5.69
   3  -7   0  170.84    7.54
  -3   7   0  163.45    7.22
   3  -7   0  155.32    7.00
  -3   7  -1  491.04   18.87
  -3   7  -1  437.76   19.28
   3  -7   1  419.63   16.59
   3  -7   1  493.83   17.81
   3  -7   1  494.60   17.67
  -3   7  -2  725.05   27.72
   3  -7   2  717.79   26.25
   3  -7   2  767.41   27.40
   3  -7   2  789.75   27.95
  -3   7  -2  737.02   28.79
   3  -7   3  146.83    7.13
  -3   7  -3  141.75    8.62
   3  -7   3  164.48    8.44
   3  -7   3  148.89    8.00
  -3   7  -4  504.58   21.24
   3  -7   4  529.23   20.71
  -3   7  -5  384.85   17.34
   3  -7   5  418.23   17.28
  -3   7  -6   -0.32    2.45
   3  -7   6    2.15    3.14
  -3   7  -6    1.99    1.62
  -3   7  -7   23.32    3.58
  -3   7  -7   17.19    2.35
   3  -7   7   15.59    3.81
  -3   7  -7   18.91    2.79
  -3   7  -8   81.57    5.50
  -3   7  -8   70.67    4.66
  -3   7  -8   75.52    5.92
   3  -7   8   75.55    6.58
  -3   7  -8   69.59    5.72
  -3   7  -9    0.29    2.50
  -3   7  -9    2.52    2.23
  -3   7  -9    1.27    2.43
   3  -7   9    3.40    3.58
  -3   7  -9    1.86    2.45
  -3   7 -10   -0.63    2.61
  -3   7 -10    0.64    2.60
  -3   7 -10    1.43    2.44
   3  -7  10    1.20    3.98
  -3   7 -10   -0.94    2.32
  -3   7 -11  120.58    7.92
  -3   7 -11  113.01    7.10
  -3   7 -11  115.10    7.50
   3  -7  11  107.13    8.61
  -3   7 -11  119.60    7.54
  -3   7 -12   19.51    3.46
  -3   7 -12   29.97    3.91
  -3   7 -12   22.59    3.84
  -3   7 -12   26.22    4.62
  -3   7 -13   -1.23    3.81
   3  -6 -14   30.80    5.61
   3  -6 -13    2.78    3.76
  -3   6  12   10.30    2.64
   3  -6 -12   17.11    4.38
  -3   6  11   46.79    4.38
   3  -6 -11   53.82    6.07
  -3   6  11   40.35    4.24
  -3   6  10   35.53    3.95
  -3   6  10   41.45    4.21
   3  -6 -10   46.17    5.45
   3  -6  -9   36.88    4.95
  -3   6   9   29.93    3.76
  -3   6   9   37.73    4.00
   3  -6  -9   31.38    4.19
   3  -6  -8   34.56    2.30
  -3   6   8   39.16    5.43
   3  -6  -8   51.87    5.18
   3  -6  -8   35.81    3.93
  -3   6   8   37.22    4.04
  -3   6   8   42.75    4.25
   3  -6  -7  284.40   11.40
  -3   6   7  276.88   13.79
   3  -6  -7  236.01   10.02
   3  -6  -7  261.57   13.13
  -3   6   7  260.16   12.12
   3  -6  -6   21.24    3.67
  -3   6   6   19.58    3.75
   3  -6  -6   20.08    2.60
  -3   6   6   11.65    2.82
   3  -6  -5   27.76    2.58
  -3   6   5   24.95    3.91
  -3   6   5   28.85    3.55
   3  -6  -4  596.87   20.72
  -3   6   4  582.52   23.68
  -3   6   4  562.74   22.90
  -3   6   3    3.63    2.33
   3  -6  -3    3.96    1.13
  -3   6   3    2.74    1.97
  -3   6   2   50.09    4.38
   3  -6  -2   44.67    2.61
   3  -6  -2   41.72    2.74
  -3   6   2   52.07    4.40
  -3   6   1  384.73   15.40
   3  -6  -1  388.86   13.34
  -3   6   0  267.28   12.29
   3  -6   0  277.05   10.75
   3  -6   0  257.36   10.18
  -3   6  -1    2.42    2.15
   3  -6   1    1.44    1.01
   3  -6   1    2.96    1.82
   3  -6   1    2.37    1.50
   3  -6   2  838.16   30.00
   3  -6   2  863.39   31.11
  -3   6  -2  815.20   32.04
   3  -6   3 1309.88   43.93
  -3   6  -3 1190.92   41.96
   3  -6   3 1323.74   44.08
  -3   6  -3 1231.79   44.55
   3  -6   4   14.67    2.96
  -3   6  -4    9.61    1.68
  -3   6  -4   11.12    2.57
  -3   6  -5   82.10    4.22
   3  -6   5  100.52    6.41
  -3   6  -5   89.47    4.82
  -3   6  -5   82.94    5.90
  -3   6  -6  412.69   15.06
   3  -6   6  399.02   17.09
  -3   6  -6  393.25   15.74
  -3   6  -6  381.84   16.72
  -3   6  -7   89.38    5.20
  -3   6  -7   91.84    6.21
   3  -6   7   89.47    6.73
  -3   6  -7   90.19    5.73
  -3   6  -8   -0.20    2.05
  -3   6  -8    2.19    2.12
   3  -6   8    4.03    3.40
  -3   6  -8    1.05    2.39
  -3   6  -9  103.11    6.67
  -3   6  -9   88.86    5.83
  -3   6  -9   88.34    6.06
   3  -6   9   90.51    7.40
  -3   6  -9   95.00    6.15
  -3   6 -10   21.07    3.26
  -3   6 -10   20.01    3.44
  -3   6 -10   17.69    3.12
  -3   6 -10   17.31    3.77
  -3   6 -11   93.55    7.30
  -3   6 -11   97.25    6.32
  -3   6 -11  100.65    6.38
  -3   6 -12  117.50    8.29
  -3   6 -12  110.45    6.74
   3  -6  12  109.42    8.69
  -3   6 -12  111.97    6.68
  -3   6 -13   91.41    7.54
   3  -6  13   79.45    7.62
   3  -6  14    5.33    4.67
  -3   6 -14    8.14    4.25
   3  -5 -15    5.30    4.19
   3  -5 -14   15.18    4.40
   3  -5 -13   39.72    5.65
   3  -5 -12   23.29    4.52
  -3   5  12   21.10    2.75
   3  -5 -11   82.87    6.90
   3  -5 -11   62.65    4.50
  -3   5  11   78.31    5.03
  -3   5  11   75.80    4.97
  -3   5  10  122.70    6.79
  -3   5  10  110.38    6.50
   3  -5 -10  131.80    8.52
  -3   5   9   21.21    2.99
  -3   5   9   20.51    2.91
   3  -5  -9   20.91    3.97
  -3   5   8    1.23    2.80
   3  -5  -8    4.00    2.73
  -3   5   8    4.20    2.15
   3  -5  -7   52.45    2.72
  -3   5   7   55.54    5.35
   3  -5  -7   62.77    5.30
  -3   5   7   56.97    4.47
  -3   5   6  667.63   26.05
  -3   5   6  678.31   27.37
   3  -5  -6  718.60   27.07
   3  -5  -6  723.13   25.60
  -3   5   5  124.14    7.22
  -3   5   5  131.59    7.93
   3  -5  -5  145.21    6.59
  -3   5   4   71.99    5.01
   3  -5  -4   69.29    3.88
  -3   5   4   76.14    5.49
   3  -5  -3  892.10   26.32
  -3   5   3  878.19   29.05
  -3   5   3  863.04   28.52
  -3   5   2    1.62    1.73
   3  -5  -2    1.74    0.88
   3  -5  -2    1.32    0.91
  -3   5   1  290.10   12.44
   3  -5  -1  291.12   10.91
   3  -5  -1  284.97   10.53
   3  -5   0  180.20    7.56
   3  -5   0  170.46    7.01
  -3   5   0  181.92    8.83
   3  -5   1  100.28    4.50
   3  -5   1  104.65    5.48
   3  -5   1  114.15    5.51
  -3   5  -1  104.07    4.52
  -3   5  -1  106.95    6.27
   3  -5   2   76.24    3.85
   3  -5   2   78.96    4.80
  -3   5  -2   70.86    3.53
   3  -5   2   84.89    4.95
  -3   5  -2   69.65    5.04
   3  -5   3  587.17   22.01
   3  -5   3  623.44   22.18
  -3   5  -3  580.67   20.54
  -3   5  -3  553.99   22.29
  -3   5  -4  613.75   21.42
   3  -5   4  645.93   23.58
  -3   5  -4  633.61   22.14
  -3   5  -4  589.18   23.42
  -3   5  -5   80.31    4.19
   3  -5   5   81.62    5.67
  -3   5  -5   82.96    4.75
  -3   5  -5   73.50    5.14
  -3   5  -6   95.31    5.14
  -3   5  -6   96.00    5.94
   3  -5   6   95.23    6.58
  -3   5  -6  100.36    5.71
  -3   5  -7   74.24    4.62
   3  -5   7   66.06    5.79
  -3   5  -7   71.31    5.07
  -3   5  -7   66.35    4.90
   3  -5   8    5.18    2.99
  -3   5  -8    1.37    2.34
  -3   5  -8    0.92    2.00
  -3   5  -9    1.56    2.66
  -3   5  -9    1.81    2.01
  -3   5 -10  409.62   17.35
  -3   5 -10  388.42   15.49
  -3   5 -10  357.28   15.33
  -3   5 -11  173.41   10.09
  -3   5 -11  157.76    8.06
   3  -5  11  155.16   10.15
  -3   5 -11  169.96    8.15
   3  -5  12   -2.52    3.41
   3  -5  12    0.37    1.80
  -3   5 -12    1.15    1.79
  -3   5 -12    0.77    1.87
  -3   5 -12   -4.16    3.82
   3  -5  12   -1.28    3.78
   3  -5  13    3.33    1.71
   3  -5  13    1.34    3.97
  -3   5 -13    0.89    4.17
  -3   5 -14  146.79    9.91
   3  -5  14   95.37    8.79
   3  -4 -16    7.26    4.13
   3  -4 -15   76.37    7.24
   3  -4 -14   16.06    4.27
   3  -4 -13   29.27    4.75
   3  -4 -12   80.93    6.52
  -3   4  12   74.23    3.98
   3  -4 -11   26.74    2.80
  -3   4  11   34.09    3.07
   3  -4 -11   33.64    4.41
  -3   4  11   30.02    2.93
   3  -4 -10    3.56    1.85
  -3   4  10    4.46    1.89
  -3   4  10    5.50    1.88
   3  -4 -10    5.30    2.71
   3  -4  -9   22.41    3.67
  -3   4   9   19.65    2.52
  -3   4   8  133.90    8.57
   3  -4  -8  140.46    8.23
  -3   4   8  140.60    7.12
  -3   4   7   13.37    3.04
   3  -4  -7   19.46    3.05
  -3   4   7   17.43    2.52
  -3   4   6   82.06    5.82
   3  -4  -6   84.05    5.63
  -3   4   6   80.27    5.04
  -3   4   5  988.71   36.22
   3  -4  -5 1076.32   36.07
  -3   4   5 1004.42   37.24
   3  -4  -4   20.06    2.19
  -3   4   4   26.32    3.16
   3  -4  -3  115.75    5.01
  -3   4   3  122.11    6.43
   3  -4  -3  105.43    4.16
   3  -4  -2  213.06    7.78
  -3   4   2  186.43    9.15
   3  -4  -1  191.17    7.73
  -3   4   1  198.43    8.04
   3  -4  -1  206.01    7.99
   3  -4   0  187.19    7.07
  -3   4   0  181.75    7.06
   3  -4   0  175.68    7.56
  -3   4   0  173.55    7.64
   3  -4   1  202.63    7.38
  -3   4  -1  198.52    7.63
   3  -4   1  186.72    8.31
   3  -4   1  195.55    8.48
  -3   4  -1  194.37    8.55
  -3   4  -2  313.99   11.61
   3  -4   2  334.35   12.79
   3  -4   2  340.91   13.05
  -3   4  -2  308.93   12.93
  -3   4  -3   34.73    2.00
  -3   4  -3   34.25    2.40
   3  -4   3   37.70    3.49
  -3   4  -4   69.82    3.52
   3  -4   4   61.89    4.64
  -3   4  -4   64.85    3.83
  -3   4  -5  473.36   17.28
  -3   4  -5  441.37   18.08
  -3   4  -5  480.56   17.89
   3  -4   5  499.87   19.01
  -3   4  -6   15.06    2.40
  -3   4  -6   12.29    2.31
   3  -4   6   17.10    2.99
  -3   4  -7  191.61    9.04
  -3   4  -7  202.81    9.73
   3  -4   7  197.64   10.29
  -3   4  -8  185.14    8.82
  -3   4  -8  206.91   10.17
  -3   4  -9  273.08   11.69
  -3   4  -9  297.46   13.67
  -3   4 -10  195.63   10.40
   3  -4  10  170.82    8.03
  -3   4 -10  164.83    7.85
   3  -4  10  168.24   10.15
  -3   4 -10  169.74    7.91
  -3   4 -11  157.84    9.63
   3  -4  11  137.07    9.16
  -3   4 -11  146.44    6.86
  -3   4 -11  144.78    6.85
   3  -4  11  148.71    9.45
   3  -4  11  137.30    6.87
   3  -4  12   33.26    4.99
  -3   4 -12   26.71    2.41
   3  -4  12   22.81    4.88
  -3   4 -12   25.03    4.87
   3  -4  12   24.15    2.50
  -3   4 -13   -1.81    4.43
   3  -4  13   -0.43    4.01
  -3   4 -14   -0.95    4.16
   3  -4  14    1.78    4.22
   3  -3 -16    2.16    3.55
   3  -3 -15   -1.78    3.10
   3  -3 -14   69.93    6.09
  -3   3  14   41.79    3.17
   3  -3 -13   23.52    4.07
  -3   3  13   17.80    2.12
   3  -3 -12   65.67    5.49
  -3   3  12   56.80    2.95
  -3   3  12   62.45    3.03
   3  -3 -11   95.82    6.65
  -3   3  11   88.44    4.48
  -3   3  11   90.95    4.52
   3  -3 -10   60.00    5.00
  -3   3  10   59.32    3.68
   3  -3  -9    5.35    2.46
  -3   3   9    3.82    2.76
  -3   3   9    3.89    1.78
  -3   3   9    3.81    1.10
   3  -3  -9    6.17    1.82
  -3   3   8  174.00    7.33
  -3   3   8  170.29    9.00
   3  -3  -8  158.72    8.18
   3  -3  -8  164.24    7.40
  -3   3   7  513.35   18.94
  -3   3   7  587.10   18.96
  -3   3   7  763.53   23.57
   3  -3  -7  788.87   22.99
  -3   3   6    7.49    2.11
  -3   3   5   51.84    4.01
   3  -3  -5   45.88    2.18
  -3   3   4  681.12   24.93
   3  -3  -4  703.64   24.36
  -3   3   4  674.17   22.55
  -3   3   3    6.82    1.88
  -3   3   3    7.65    1.07
   3  -3  -3    6.93    1.41
   3  -3  -2  477.65   16.26
  -3   3   2  468.00   16.25
   3  -3  -2  453.72   16.27
  -3   3   1   92.87    4.56
  -3   3   1   78.52    4.03
   3  -3  -1   85.93    3.68
  -3   3   0   16.97    2.01
   3  -3   0   16.73    1.46
  -3   3   0   18.34    1.42
   3  -3   0   16.71    1.82
  -3   3  -1   85.22    3.70
  -3   3  -1   78.08    4.44
   3  -3   1   79.42    4.50
  -3   3  -2  396.74   13.35
   3  -3   2  416.55   15.32
  -3   3  -2  379.98   13.89
   3  -3   3  805.18   28.54
  -3   3  -3  771.72   27.22
  -3   3  -3  798.62   26.78
  -3   3  -4   99.43    5.08
   3  -3   4  105.12    6.01
  -3   3  -4   93.23    5.94
  -3   3  -5   31.40    2.90
   3  -3   5   36.20    3.65
  -3   3  -5   29.64    3.46
  -3   3  -6  397.32   15.68
  -3   3  -6  359.34   16.11
   3  -3   6  402.63   16.35
  -3   3  -7  104.43    5.64
  -3   3  -7  111.58    7.14
  -3   3  -7  111.26    6.68
  -3   3  -8   53.63    3.72
  -3   3  -8   61.90    5.26
   3  -3   8   55.85    5.21
   3  -3   8   56.55    3.97
  -3   3  -9  226.89    9.47
   3  -3   9  229.14   11.81
   3  -3   9  231.88   11.83
   3  -3   9  224.83    9.84
  -3   3 -10  127.90    5.91
   3  -3  10  129.69    8.44
   3  -3  10  126.27    8.46
   3  -3  10  125.45    6.26
  -3   3 -11    1.44    1.27
   3  -3  11   -1.54    2.93
   3  -3  11   -1.48    3.61
   3  -3  11    1.04    1.46
  -3   3 -11   -0.41    1.22
   3  -3  12   -1.17    3.71
   3  -3  12    4.06    3.37
   3  -3  13  135.39    9.53
   3  -3  13  142.28    9.57
   3  -3  14   -5.04    4.49
  -3   3 -16   43.13    6.52
   3  -2 -16    6.93    3.39
   3  -2 -15    5.91    3.18
  -3   2  14   12.23    2.53
   3  -2 -14   22.66    3.68
  -3   2  13   88.34    5.30
   3  -2 -13  114.66    6.97
  -3   2  12   39.30    3.36
  -3   2  12   39.05    2.14
  -3   2  12   39.92    2.19
   3  -2 -11   53.01    4.45
  -3   2  11   43.18    3.32
  -3   2  11   45.30    2.73
   3  -2 -10    4.11    2.20
  -3   2  10    4.10    1.75
   3  -2 -10    2.88    1.44
  -3   2  10    3.13    1.43
   3  -2  -9  168.16    8.14
   3  -2  -9  145.74    7.10
  -3   2   9  152.16    6.59
  -3   2   8   15.14    2.76
   3  -2  -8   20.07    2.60
   3  -2  -8   18.23    2.35
  -3   2   8   17.86    1.89
   3  -2  -7    0.51    1.38
  -3   2   7    1.14    1.73
   3  -2  -6  391.83   15.26
  -3   2   6  392.15   15.64
  -3   2   5   76.34    3.48
  -3   2   5   80.63    4.76
  -3   2   4  166.47    6.51
  -3   2   4  185.83    7.88
   3  -2  -4  175.25    6.64
   3  -2  -3  345.56   12.61
  -3   2   3  327.87   11.87
   3  -2  -3  337.33   12.26
   3  -2  -2   81.40    3.89
   3  -2  -2   85.94    4.24
  -3   2   1  967.56   35.43
   3  -2  -1 1013.77   35.57
  -3   2   0  174.73    6.37
   3  -2   0  158.17    7.07
  -3   2  -1  879.85   29.39
  -3   2  -2  149.27    5.87
   3  -2   2  147.45    6.94
  -3   2  -3  184.52    7.43
  -3   2  -3  178.12    8.43
   3  -2   3  180.64    8.39
  -3   2  -4 1052.49   36.58
  -3   2  -4 1042.74   37.49
   3  -2   4 1094.89   37.60
  -3   2  -5   55.98    4.02
  -3   2  -5   56.19    4.59
   3  -2   5   52.50    4.30
   3  -2   5   64.81    4.11
   3  -2   6    0.28    1.90
  -3   2  -6    0.99    2.48
   3  -2   6    0.36    1.35
  -3   2  -6   -0.89    1.81
   3  -2   7  381.50   16.53
   3  -2   7  399.35   15.11
  -3   2  -7  356.56   16.17
   3  -2   8  349.63   15.37
   3  -2   8  331.01   14.98
  -3   2  -8  322.86   15.09
   3  -2   8  334.35   13.34
   3  -2   9  258.41   12.58
  -3   2  -9  247.66    9.68
   3  -2   9  233.24   12.07
  -3   2  -9  235.03   12.40
   3  -2   9  251.61   10.33
   3  -2  10  378.84   16.54
  -3   2 -10  368.17   13.08
   3  -2  10  361.18   16.62
   3  -2  10  346.25   13.55
   3  -2  11    5.46    3.16
   3  -2  11    0.35    3.30
   3  -2  12   19.76    4.26
   3  -2  13   -0.86    3.31
  -3   2 -15   -1.14    4.19
  -3   2 -16    0.57    4.20
  -3   1  16   -0.22    3.00
  -3   1  15  114.37    6.81
   3  -1 -15  122.64    7.42
  -3   1  14   26.96    3.64
   3  -1 -14   22.16    3.42
  -3   1  13   39.59    3.91
   3  -1 -13   52.00    4.40
  -3   1  12   81.26    5.17
   3  -1 -12   90.34    5.62
  -3   1  12   79.04    3.53
  -3   1  12   75.73    3.30
   3  -1 -11  118.67    6.52
  -3   1  11  115.47    6.15
   3  -1 -11  104.48    5.19
  -3   1  11  112.52    4.95
   3  -1 -10    9.65    2.21
   3  -1 -10    6.43    1.70
  -3   1  10    7.99    2.28
   3  -1  -9   10.18    2.03
   3  -1  -9    6.74    1.74
  -3   1   9    6.98    2.01
   3  -1  -8  206.45    9.25
  -3   1   8  220.09    9.98
   3  -1  -7   49.72    3.65
  -3   1   7   51.39    3.80
   3  -1  -6   55.33    3.89
  -3   1   6   55.73    3.70
   3  -1  -5 1528.54   53.01
  -3   1   5 1562.82   52.36
  -3   1   4  972.69   33.43
   3  -1  -4 1006.85   34.68
  -3   1   3   44.07    2.70
   3  -1  -3   51.74    2.95
   3  -1  -3   49.26    3.50
   3  -1  -2  124.00    5.48
  -3   1   2  118.04    5.30
   3  -1  -2  124.33    5.69
   3  -1  -2  123.93    6.19
   3  -1  -1  719.94   25.64
   3  -1  -1  720.16   26.03
  -3   1   1  776.92   25.27
   3  -1  -1  710.43   26.42
   3  -1   0    0.89    1.08
   3  -1   0    3.60    1.40
   3  -1   0    2.78    0.77
  -3   1   0    3.08    0.72
   3  -1   0    2.05    1.49
   3  -1   1  970.23   32.51
   3  -1   1  916.01   32.94
  -3   1  -1  938.74   30.96
   3  -1   1  908.92   31.53
   3  -1   2 2688.83   89.54
  -3   1  -2 2641.79   87.51
   3  -1   2 2690.32   89.18
  -3   1  -2 2661.98   88.93
  -3   1  -3    3.91    1.17
   3  -1   3    1.80    1.49
  -3   1  -3    2.29    1.96
  -3   1  -4   12.86    1.97
  -3   1  -4   19.33    2.82
   3  -1   4   16.74    2.29
  -3   1  -5  465.93   17.28
  -3   1  -5  437.59   17.72
   3  -1   5  449.84   17.25
   3  -1   5  433.48   18.21
  -3   1  -6  153.86    8.25
   3  -1   6  153.02    7.48
   3  -1   6  158.00    8.56
  -3   1  -7  186.52   10.11
   3  -1   7  209.46    9.16
   3  -1   7  216.44   10.70
  -3   1  -8  241.89   12.39
   3  -1   8  264.43   10.89
   3  -1   8  268.67   12.83
   3  -1   9    3.19    2.72
  -3   1  -9   -0.64    3.56
   3  -1   9    0.72    1.44
   3  -1  10   -0.38    2.91
  -3   1 -10    1.04    3.85
  -3   1 -10    0.66    0.77
  -3   1 -10    0.06    0.80
   3  -1  11   38.17    5.01
   3  -1  12  266.48   14.01
   3  -1  13    4.33    3.38
   3  -1  14    5.45    3.88
  -3   1 -15   37.71    6.60
   3  -1  15   30.17    5.37
  -3   0  17   12.63    3.71
  -3   0  16   13.03    3.59
  -3   0  15   14.94    3.65
  -3   0  14   25.51    3.79
  -3   0  13  122.49    7.14
  -3   0  12   54.60    4.65
  -3   0  12   59.40    3.14
  -3   0  11   -0.63    2.38
   3   0 -10  132.70    6.56
   3   0  -9   -0.37    1.51
   3   0  -8   15.84    2.28
  -3   0   8   12.08    1.97
   3   0  -7  286.82   12.35
  -3   0   7  303.57   11.76
  -3   0   7  298.06   10.78
  -3   0   6   77.58    4.16
   3   0  -6   85.67    5.08
  -3   0   6   81.01    3.84
  -3   0   5    6.42    1.38
  -3   0   5    6.43    1.78
   3   0  -5    4.64    1.76
  -3   0   5    3.24    1.11
  -3   0   4 1294.81   45.15
   3   0  -4 1295.47   45.44
  -3   0   4 1328.61   44.32
  -3   0   3  284.93   11.05
   3   0  -3  288.72   12.01
  -3   0   3  285.67   11.14
   3   0  -2  147.82    6.64
   3   0  -2  136.34    5.45
   3   0  -2  139.92    5.59
   3   0  -2  138.18    7.02
  -3   0   2  147.02    6.99
   3   0  -1   58.40    3.53
   3   0  -1   54.01    3.78
   3   0  -1   59.94    2.41
   3   0  -1   56.13    4.01
  -3   0   1   54.35    3.89
   3   0   0  530.76   16.44
  -3   0   0  475.92   16.15
   3   0   0  467.81   18.22
  -3   0   0  463.04   17.55
   3   0   0  489.83   17.78
  -3   0   0  464.61   16.34
  -3   0   0  459.30   18.14
   3   0   1    1.38    1.54
  -3   0  -1    0.38    1.31
   3   0   1    1.83    0.95
   3   0   1    2.91    1.33
  -3   0  -1    2.11    0.55
  -3   0  -1    2.03    1.43
  -3   0  -2   46.84    3.52
   3   0   2   53.57    3.74
  -3   0  -2   50.35    2.51
   3   0   2   54.40    3.94
  -3   0  -2   51.89    3.66
   3   0   2   53.12    4.11
  -3   0  -2   44.19    3.79
  -3   0  -3 3141.94  103.73
  -3   0  -3 3088.46  105.01
   3   0   3 3212.36  105.36
  -3   0  -3 3154.59  105.70
  -3   0  -4  265.49   10.44
  -3   0  -4  244.52   11.12
   3   0   4  257.34   11.18
  -3   0  -5    0.66    1.88
   3   0   5    1.62    1.54
   3   0   5   -0.56    2.05
  -3   0  -6  239.79   11.39
   3   0   6  255.02   10.87
   3   0   6  249.63   12.02
  -3   0  -7   16.79    3.47
   3   0   7   16.32    2.47
   3   0   7   10.65    2.95
   3   0   8  162.75    9.23
   3   0   8  158.22    7.32
  -3   0  -9  154.57    6.53
  -3   0  -9  143.71    8.97
   3   0   9  152.14    9.25
  -3   0 -10   68.46    6.48
   3   0  10   77.18    6.56
   3   0  10   79.37    6.17
  -3   0 -11   21.14    4.69
   3   0  11   23.53    4.34
   3   0  11   21.76    4.14
   3   0  12    1.28    3.10
   3   0  12   -2.95    3.29
   3   0  13   52.93    6.25
   3   0  13   42.69    5.40
  -3   0 -14   -1.88    4.22
   3   0  14    1.59    3.55
  -3   0 -15    4.29    4.27
   3   0  15    3.32    3.61
  -3  -1  17    0.94    3.71
  -3  -1  16   19.91    4.25
  -3  -1  15   31.68    4.55
  -3  -1  14    1.59    0.90
  -3  -1  14    3.66    3.26
  -3  -1  13   94.16    3.53
  -3  -1  13   86.81    6.22
  -3  -1  12  158.79    8.84
  -3  -1  12  168.20    7.38
  -3  -1  12  175.29    7.34
  -3  -1  11   12.98    2.26
   3   1 -10   22.56    2.73
   3   1  -9  634.86   23.75
  -3  -1   8  291.75   11.76
   3   1  -8  275.32   12.20
  -3  -1   7 1095.37   37.04
  -3  -1   7 1020.04   35.52
   3   1  -7 1067.34   37.51
  -3  -1   6 2893.97   95.18
  -3  -1   6 2809.61   93.28
   3   1  -6 2848.17   95.64
   3   1  -5  128.49    6.92
  -3  -1   5  121.44    6.59
   3   1  -4  130.68    7.10
  -3  -1   3    0.34    1.34
   3   1  -3    2.02    1.68
   3   1  -3    1.03    1.07
   3   1  -2  340.56   11.78
   3   1  -2  310.65   13.77
  -3  -1   2  333.30   13.85
  -3  -1   1  452.44   17.37
  -3  -1   1  447.56   18.15
   3   1  -1  429.43   18.28
  -3  -1   1  442.81   16.22
   3   1  -1  495.29   15.72
   3   1   0  131.15    6.88
  -3  -1   0  123.33    6.77
   3   1   0  133.55    4.89
   3   1   0  131.52    6.44
  -3  -1   0  124.03    6.26
  -3  -1   0  138.54    4.86
  -3  -1   0  121.55    6.79
   3   1   1 1948.57   69.49
  -3  -1  -1 1920.97   69.28
  -3  -1  -1 2165.60   67.45
  -3  -1  -1 1853.90   70.04
   3   1   1 1980.86   70.32
  -3  -1  -1 1911.78   69.91
  -3  -1  -2    2.40    0.79
  -3  -1  -2    1.58    1.59
   3   1   2    2.30    1.81
  -3  -1  -2    0.92    1.69
  -3  -1  -3  171.86    9.10
  -3  -1  -3  186.57    7.37
  -3  -1  -3  180.36    8.45
   3   1   3  186.51    9.06
  -3  -1  -3  187.90    8.66
   3   1   4  126.17    6.77
   3   1   4  119.08    6.52
   3   1   4  114.17    7.00
  -3  -1  -4  107.00    6.65
  -3  -1  -4  116.59    6.41
  -3  -1  -4  102.73    5.90
   3   1   5   18.20    2.69
   3   1   5   20.66    3.19
  -3  -1  -5   19.94    3.04
  -3  -1  -5   16.98    2.93
   3   1   5   20.67    2.74
  -3  -1  -5   16.87    2.25
   3   1   6   60.88    5.12
  -3  -1  -6   53.86    4.76
   3   1   6   50.53    4.08
   3   1   6   45.60    4.21
   3   1   7  159.17    9.03
   3   1   7  143.23    8.04
  -3  -1  -7  139.08    8.23
   3   1   7  144.79    7.41
   3   1   8   20.87    3.44
  -3  -1  -8   25.56    2.65
  -3  -1  -8   27.73    4.27
   3   1   8   26.49    4.26
   3   1   9   11.90    3.30
  -3  -1  -9   12.93    1.75
   3   1   9   10.91    3.03
  -3  -1  -9   17.44    4.06
  -3  -1  -9   12.13    1.71
  -3  -1 -10    2.67    3.61
   3   1  10    2.82    2.97
   3   1  10    1.29    2.59
  -3  -1 -11  169.10   10.16
   3   1  11  166.85   10.38
   3   1  11  159.62    9.47
   3   1  12    1.73    3.19
  -3  -1 -12    3.75    3.84
   3   1  12    2.18    3.06
  -3  -1 -13   28.22    6.10
   3   1  13   18.53    4.31
  -3  -1 -14   75.75    8.71
   3   1  14   74.72    7.07
   3   1  15   -2.48    3.82
  -3  -2  18   16.98    4.69
  -3  -2  17   24.40    5.00
  -3  -2  16    0.34    3.68
  -3  -2  15    0.26    1.60
  -3  -2  15   -0.65    3.49
  -3  -2  14   28.06    4.51
  -3  -2  14   29.53    1.60
  -3  -2  13   36.16    4.67
  -3  -2  13   35.35    2.64
  -3  -2  13   32.53    2.62
  -3  -2  12    3.98    1.74
  -3  -2  12    3.16    1.77
  -3  -2  11  479.57   19.03
  -3  -2  11  506.40   18.54
  -3  -2  11  489.11   18.92
  -3  -2  10   22.17    2.95
  -3  -2  10   18.24    2.59
   3   2  -9   10.84    2.46
  -3  -2   9   10.94    2.21
   3   2  -8  620.19   23.88
  -3  -2   8  619.55   23.32
  -3  -2   7    7.82    2.14
   3   2  -7   10.69    2.44
   3   2  -6  195.53    9.67
  -3  -2   6  190.50    6.84
  -3  -2   6  187.42    9.27
  -3  -2   5  890.16   32.52
   3   2  -5  890.41   32.78
   3   2  -4   94.25    6.05
   3   2  -4   85.34    4.53
   3   2  -3   89.27    6.01
   3   2  -3   92.77    4.31
  -3  -2   2   55.24    3.96
  -3  -2   2   65.03    4.83
   3   2  -2   57.95    4.69
  -3  -2   2   59.77    3.32
  -3  -2   1  335.99   13.76
  -3  -2   1  347.14   15.71
  -3  -2   1  353.71   15.99
  -3  -2   1  344.88   14.97
   3   2  -1  328.95   15.92
   3   2   0  103.45    5.63
  -3  -2   0  104.02    5.47
  -3  -2   0   95.80    6.11
  -3  -2   0   87.92    5.86
  -3  -2  -1   28.69    2.94
   3   2   1   24.84    3.27
  -3  -2  -1   28.46    3.33
  -3  -2  -1   38.03    1.45
  -3  -2  -1   26.27    3.25
  -3  -2  -2 1362.66   50.16
  -3  -2  -2 1460.36   49.97
  -3  -2  -2 1440.87   49.06
  -3  -2  -2 1416.76   46.91
   3   2   2 1454.61   50.40
   3   2   3   -0.21    1.59
  -3  -2  -3   -0.23    1.63
   3   2   3    0.54    1.72
   3   2   3    0.87    2.09
  -3  -2  -3    1.37    1.76
   3   2   4    1.79    1.72
  -3  -2  -4    2.19    1.62
   3   2   4    2.14    1.80
  -3  -2  -4    2.47    2.06
   3   2   4   -0.31    2.07
  -3  -2  -4    0.28    1.70
  -3  -2  -5  349.21   14.72
   3   2   5  366.13   16.24
  -3  -2  -5  359.39   15.82
   3   2   5  384.61   15.49
  -3  -2  -5  351.69   15.08
   3   2   5  380.26   15.56
  -3  -2  -6   31.37    3.81
   3   2   6   32.81    4.17
  -3  -2  -6   30.48    3.28
   3   2   6   32.18    3.59
  -3  -2  -6   26.71    3.69
  -3  -2  -6   29.80    2.98
  -3  -2  -7    3.02    1.95
  -3  -2  -7    3.81    1.80
   3   2   7    6.56    2.98
   3   2   7    6.04    2.32
  -3  -2  -7    6.53    3.11
  -3  -2  -7    6.96    1.71
  -3  -2  -8   74.18    4.62
   3   2   8   90.03    6.92
   3   2   8   69.07    5.73
  -3  -2  -8   80.24    6.39
  -3  -2  -8   87.91    4.97
   3   2   9  285.77   13.70
  -3  -2  -9  298.10   11.48
  -3  -2  -9  295.83   11.38
  -3  -2  -9  300.61   14.07
   3   2  10    9.26    3.22
  -3  -2 -10    9.21    3.80
  -3  -2 -10    8.10    1.17
   3   2  11    0.69    2.88
  -3  -2 -11   -2.55    4.57
  -3  -2 -11   -1.76    4.10
  -3  -2 -12  198.07   13.30
   3   2  12  163.90   10.03
  -3  -2 -13   16.31    5.15
   3   2  13    6.04    3.52
   3   2  14    3.13    3.66
  -3  -3  18   -2.68    4.34
  -3  -3  17   14.40    4.87
  -3  -3  16   29.16    5.21
  -3  -3  15   -0.72    3.78
  -3  -3  14   80.40    6.86
  -3  -3  14   91.52    4.58
  -3  -3  13  185.48    8.43
  -3  -3  13  185.73    8.32
  -3  -3  12   54.08    4.18
  -3  -3  12   53.51    4.09
  -3  -3  12   51.76    4.02
  -3  -3  11   23.74    3.17
  -3  -3  11   26.02    3.22
  -3  -3  11   21.14    3.01
  -3  -3  10  312.92   13.61
  -3  -3  10  315.93   13.73
  -3  -3   9   -0.27    2.04
  -3  -3   9   -0.52    1.77
  -3  -3   8  124.38    7.37
  -3  -3   8  125.93    7.45
  -3  -3   7  358.38   15.62
   3   3  -7  365.28   15.93
  -3  -3   6  131.63    7.71
   3   3  -6  128.03    7.84
   3   3  -5  157.69    8.89
  -3  -3   5  160.73    8.77
   3   3  -4   28.04    2.35
   3   3  -4   29.89    3.67
   3   3  -3  759.33   28.21
  -3  -3   3  697.38   27.66
  -3  -3   3  717.73   25.60
  -3  -3   2   92.80    6.33
   3   3  -2   94.28    6.49
  -3  -3   2   87.56    4.47
  -3  -3   1   20.88    2.63
  -3  -3   1   22.21    3.25
  -3  -3   1   15.92    2.76
  -3  -3   0  707.33   25.58
  -3  -3   0  709.09   27.09
  -3  -3   0  683.53   26.87
  -3  -3  -1   69.09    4.56
  -3  -3  -1   70.46    5.38
  -3  -3  -1   68.32    5.32
   3   3   1   71.51    5.63
  -3  -3  -2  151.70    5.52
  -3  -3  -2  155.34    8.73
  -3  -3  -2  164.38    7.78
   3   3   2  164.52    8.10
   3   3   2  171.80    9.15
  -3  -3  -2  152.88    8.50
  -3  -3  -3 1144.24   44.02
  -3  -3  -3 1178.94   43.77
   3   3   3 1306.67   43.41
   3   3   3 1236.77   44.26
  -3  -3  -3 1223.47   43.81
   3   3   4  148.51    7.83
  -3  -3  -4  136.44    8.00
  -3  -3  -4  145.56    8.47
  -3  -3  -4  143.94    7.94
  -3  -3  -5  136.45    8.19
  -3  -3  -5  133.29    7.61
   3   3   5  148.99    7.81
  -3  -3  -5  130.46    7.49
  -3  -3  -5  124.45    7.33
  -3  -3  -6    0.98    2.17
  -3  -3  -6    0.26    2.02
  -3  -3  -6   -0.33    2.36
   3   3   6   -2.17    2.38
  -3  -3  -6   -0.27    2.75
  -3  -3  -6    0.46    1.88
  -3  -3  -7  160.96    8.24
  -3  -3  -7  158.52    9.25
   3   3   7  156.35    8.75
  -3  -3  -7  160.21    7.97
  -3  -3  -7  154.92    8.95
  -3  -3  -7  162.54    8.07
  -3  -3  -8   13.30    2.41
  -3  -3  -8   15.02    2.41
   3   3   8   12.07    3.08
  -3  -3  -8   18.86    4.11
  -3  -3  -8   15.38    2.40
   3   3   9   24.16    3.84
  -3  -3  -9   17.94    4.96
  -3  -3  -9   23.43    4.39
  -3  -3  -9   19.76    2.40
   3   3  10  116.51    7.78
  -3  -3 -10  130.11   10.51
  -3  -3 -10  113.75    8.10
   3   3  11   -0.35    3.07
  -3  -3 -11   -2.65    4.65
  -3  -3 -11   -1.72    4.09
  -3  -3 -12   47.80    7.23
   3   3  12   31.85    4.87
   3   3  13   44.36    5.48
   3   3  14    1.17    3.56
  -3  -4  18   15.48    5.31
  -3  -4  17   16.89    5.27
  -3  -4  16   10.46    4.63
  -3  -4  15   86.48    7.82
  -3  -4  15  109.42    5.28
  -3  -4  14    7.65    2.22
  -3  -4  14    6.20    2.06
  -3  -4  13    2.67    2.02
  -3  -4  13    2.29    2.15
  -3  -4  13    0.63    2.03
  -3  -4  12  257.51   12.05
  -3  -4  12  269.61   12.13
  -3  -4  12  264.85   11.92
  -3  -4  11   29.39    3.64
  -3  -4  11   33.67    3.95
  -3  -4  11   30.06    3.86
  -3  -4  10    3.16    2.39
  -3  -4  10    4.62    2.37
  -3  -4  10    7.24    2.66
  -3  -4   9  218.70   11.54
  -3  -4   9  238.57   11.75
  -3  -4   9  250.95   11.76
  -3  -4   8   24.70    3.47
  -3  -4   8   25.91    3.78
  -3  -4   7   10.31    2.72
  -3  -4   7    5.61    2.48
  -3  -4   6  518.98   20.58
  -3  -4   6  475.41   16.66
  -3  -4   6  509.45   20.59
  -3  -4   5  330.66   15.87
  -3  -4   5  381.10   16.40
  -3  -4   5  358.39   13.39
  -3  -4   4    5.76    1.73
  -3  -4   3   28.22    3.92
   3   4  -3   34.69    4.15
  -3  -4   3   27.30    2.69
  -3  -4   2  320.47   12.26
   3   4  -2  313.29   10.75
  -3  -4   2  310.21   14.71
  -3  -4   2  332.86   14.96
   3   4  -2  332.93   15.22
  -3  -4   1   -0.44    1.71
  -3  -4   1    1.02    2.36
  -3  -4   1   -0.34    2.14
  -3  -4   0   88.45    6.37
  -3  -4   0   80.38    5.22
  -3  -4   0   88.26    6.27
  -3  -4   0   78.86    6.16
  -3  -4  -1  956.95   34.26
  -3  -4  -1  975.66   36.04
  -3  -4  -1 1010.56   36.23
  -3  -4  -1  897.82   35.81
  -3  -4  -2   60.87    4.41
  -3  -4  -2   64.88    5.42
  -3  -4  -2   62.67    5.37
  -3  -4  -2   60.59    5.26
  -3  -4  -3   46.68    3.94
  -3  -4  -3   51.83    4.77
  -3  -4  -3   44.44    4.55
  -3  -4  -3   50.49    4.84
  -3  -4  -4  745.45   29.63
  -3  -4  -4  741.20   28.95
   3   4   4  769.66   28.64
  -3  -4  -4  765.15   29.42
  -3  -4  -4  779.82   29.35
  -3  -4  -5  933.07   36.79
  -3  -4  -5  977.78   36.08
   3   4   5 1038.78   36.29
  -3  -4  -5  958.03   35.49
  -3  -4  -5  987.51   36.44
  -3  -4  -5  989.81   36.29
  -3  -4  -6    8.94    2.82
  -3  -4  -6   14.26    2.87
  -3  -4  -6   14.87    3.24
   3   4   6   10.61    2.86
  -3  -4  -6   13.80    3.49
  -3  -4  -6   11.39    2.91
  -3  -4  -7   44.88    4.07
  -3  -4  -7   34.55    4.71
  -3  -4  -7   39.41    3.94
   3   4   7   44.71    4.60
  -3  -4  -7   40.64    4.83
  -3  -4  -7   30.68    3.68
  -3  -4  -8   77.21    5.35
  -3  -4  -8   98.80    8.85
  -3  -4  -8   85.53    6.76
   3   4   8   96.11    6.64
  -3  -4  -8   85.16    5.50
  -3  -4  -8   74.80    6.47
  -3  -4  -8   94.90    5.49
  -3  -4  -9   30.53    3.11
  -3  -4  -9   36.07    6.31
  -3  -4  -9   30.28    4.92
  -3  -4  -9   37.17    3.41
   3   4   9   34.16    4.41
   3   4  10   -1.05    2.85
  -3  -4 -10   -1.97    4.62
  -3  -4 -10   -0.65    3.81
  -3  -4 -11   78.82    8.95
   3   4  11   86.89    7.06
   3   4  12   -0.37    3.51
   3   4  13    0.77    3.52
  -3  -5  17   12.37    5.29
  -3  -5  16    5.70    4.57
  -3  -5  15    7.94    2.43
  -3  -5  15    8.85    2.37
  -3  -5  14   88.15    6.06
  -3  -5  14   85.72    5.72
  -3  -5  13   85.27    5.78
  -3  -5  13   88.05    5.90
  -3  -5  13   82.32    6.17
   3   5 -12   56.21    5.69
  -3  -5  12   70.88    5.47
  -3  -5  12   68.65    5.66
  -3  -5  12   63.43    5.21
  -3  -5  11    2.31    2.46
  -3  -5  11    3.06    2.44
  -3  -5  11    2.75    2.60
  -3  -5  10   58.86    5.31
  -3  -5  10   62.14    5.81
  -3  -5  10   58.27    5.38
  -3  -5   9   46.72    4.75
  -3  -5   9   38.92    4.72
  -3  -5   9   37.84    4.53
  -3  -5   8  494.34   20.75
  -3  -5   8  498.14   21.16
  -3  -5   8  480.27   20.97
  -3  -5   7  332.85   15.49
  -3  -5   7  340.34   15.92
  -3  -5   7  328.04   15.74
  -3  -5   6  206.22   10.86
  -3  -5   6  190.45    7.58
  -3  -5   6  188.09   10.79
  -3  -5   5  477.64   17.66
  -3  -5   4  788.26   28.31
  -3  -5   4  776.13   28.49
  -3  -5   3  180.90    8.42
  -3  -5   3  190.10    9.25
  -3  -5   3  173.71   10.48
   3   5  -3  182.24    6.92
  -3  -5   2   26.82    4.10
  -3  -5   2   25.73    3.42
  -3  -5   2   30.72    2.67
  -3  -5   2   22.82    3.70
   3   5  -2   28.78    1.23
  -3  -5   1  192.06   10.60
  -3  -5   1  192.34   10.33
  -3  -5   1  189.50   10.85
  -3  -5   1  183.40    9.22
  -3  -5   0   50.50    5.04
  -3  -5   0   47.60    4.01
  -3  -5   0   42.46    4.79
  -3  -5   0   52.87    5.26
  -3  -5  -1    5.32    2.75
  -3  -5  -1    8.98    2.85
  -3  -5  -1   11.29    2.34
  -3  -5  -1   11.07    3.16
  -3  -5  -1   12.53    2.94
  -3  -5  -1    9.21    2.87
  -3  -5  -2  440.86   19.54
  -3  -5  -2  449.45   19.27
  -3  -5  -2  453.55   17.80
  -3  -5  -2  420.74   20.13
  -3  -5  -2  449.24   19.56
  -3  -5  -2  437.88   19.48
  -3  -5  -3  325.94   16.72
  -3  -5  -3  320.73   15.48
  -3  -5  -3  319.55   15.09
  -3  -5  -3  308.77   13.72
  -3  -5  -3  330.06   10.95
  -3  -5  -3  318.13   15.34
  -3  -5  -3  320.35   15.41
  -3  -5  -4   18.96    3.60
  -3  -5  -4   18.40    4.22
  -3  -5  -4   19.14    1.57
  -3  -5  -4   24.06    4.00
  -3  -5  -4   23.31    3.81
  -3  -5  -4   20.03    3.90
  -3  -5  -5   28.93    4.08
  -3  -5  -5   15.86    3.53
  -3  -5  -5   32.56    5.55
  -3  -5  -5   20.68    3.49
  -3  -5  -5   28.04    3.87
  -3  -5  -5   23.07    3.57
  -3  -5  -6   28.54    4.01
  -3  -5  -6   28.38    5.29
  -3  -5  -6   27.45    4.20
  -3  -5  -6   22.09    3.49
  -3  -5  -6   31.65    4.38
  -3  -5  -6   37.56    4.12
  -3  -5  -7  132.03    7.42
  -3  -5  -7   98.07    7.67
  -3  -5  -7  111.43    6.89
   3   5   7  132.54    7.89
  -3  -5  -7  111.33    7.97
  -3  -5  -7  116.82    7.33
  -3  -5  -8   -1.55    2.73
   3   5   8   -1.00    2.81
  -3  -5  -8   -1.32    2.46
  -3  -5  -8   -2.35    3.83
  -3  -5  -8   -1.39    2.21
   3   5   9  119.95    7.96
  -3  -5  -9  125.48   10.45
  -3  -5  -9  117.58    8.19
  -3  -5 -10   10.17    4.77
   3   5  10    7.82    3.55
   3   5  11   19.37    4.04
   3   5  12   44.81    5.51
  -3  -6  16   25.46    5.82
  -3  -6  15    4.30    2.69
  -3  -6  15    2.61    2.44
  -3  -6  14   43.66    4.85
  -3  -6  14   52.90    4.89
  -3  -6  13  281.83   13.00
  -3  -6  13  270.17   13.16
  -3  -6  13  283.51   13.79
   3   6 -12   32.29    4.34
  -3  -6  12   30.67    4.19
  -3  -6  12   36.17    4.31
  -3  -6  12   28.33    4.42
   3   6 -11   18.09    3.55
  -3  -6  11   20.83    3.72
  -3  -6  11   22.70    4.07
  -3  -6  11   17.19    3.58
  -3  -6  10  143.60    9.26
  -3  -6  10  142.16    9.11
  -3  -6  10  128.89    8.53
  -3  -6   9   58.91    5.92
  -3  -6   9   53.71    5.66
  -3  -6   9   58.88    5.64
  -3  -6   8   -1.25    2.99
  -3  -6   8    0.76    2.57
  -3  -6   8    0.86    2.98
  -3  -6   7  664.24   26.80
  -3  -6   7  657.38   27.26
  -3  -6   7  643.86   27.23
  -3  -6   6  415.16   18.55
  -3  -6   6  393.47   14.98
  -3  -6   6  437.78   19.26
  -3  -6   6  417.59   19.02
  -3  -6   5   54.77    4.65
  -3  -6   5   60.31    3.96
  -3  -6   4  102.62    6.02
  -3  -6   4  102.58    6.20
  -3  -6   4  110.78    8.12
   3   6  -4  103.60    4.69
  -3  -6   3  603.32   23.74
  -3  -6   3  580.98   22.83
   3   6  -3  621.97   20.57
  -3  -6   3  615.95   26.02
  -3  -6   3  594.57   25.75
  -3  -6   3  624.59   25.58
  -3  -6   2    0.43    2.67
  -3  -6   2   -0.18    1.47
  -3  -6   2   -0.31    1.91
  -3  -6   2    0.40    2.40
  -3  -6   2    1.74    2.64
   3   6  -2    1.63    0.49
  -3  -6   1   12.96    3.00
  -3  -6   1   12.20    2.71
  -3  -6   1   15.16    3.65
  -3  -6   1   16.47    3.72
  -3  -6   1   13.03    3.58
  -3  -6   0  243.79   12.75
  -3  -6   0  224.57   12.89
  -3  -6   0  241.49   13.16
  -3  -6   0  241.90   12.84
  -3  -6   0  250.66   11.38
  -3  -6  -1   89.12    7.04
  -3  -6  -1   96.70    6.00
  -3  -6  -1   97.45    7.45
  -3  -6  -1   92.28    7.28
  -3  -6  -1   90.54    7.41
  -3  -6  -1   80.90    7.02
  -3  -6  -2    9.94    3.42
  -3  -6  -2   16.03    3.60
  -3  -6  -2   17.64    2.92
  -3  -6  -2   15.85    3.63
  -3  -6  -2   13.73    3.43
  -3  -6  -2    8.50    3.30
  -3  -6  -3  201.85   11.97
  -3  -6  -3  203.68   11.14
  -3  -6  -3  229.24   11.05
  -3  -6  -3  210.33    9.40
  -3  -6  -3  211.31   11.19
  -3  -6  -3  203.68   11.05
  -3  -6  -4   68.55    6.27
  -3  -6  -4   75.31    7.33
  -3  -6  -4   59.20    5.59
  -3  -6  -4   60.36    2.43
  -3  -6  -4   65.52    5.86
  -3  -6  -4   56.93    5.73
  -3  -6  -5  122.29    8.55
  -3  -6  -5  110.71    9.44
  -3  -6  -5  130.35    7.99
  -3  -6  -5  122.70    4.73
  -3  -6  -5  117.46    8.23
  -3  -6  -5  108.00    7.70
  -3  -6  -6   37.80    4.65
  -3  -6  -6   38.10    4.96
  -3  -6  -6   34.15    5.57
  -3  -6  -6   31.27    4.19
  -3  -6  -6   38.06    2.48
  -3  -6  -6   41.32    5.00
  -3  -6  -6   45.49    4.67
  -3  -6  -7  139.15    7.87
  -3  -6  -7  127.51    9.20
  -3  -6  -7  123.73    8.78
  -3  -6  -7  121.00    8.10
  -3  -6  -8   30.95    4.89
  -3  -6  -8   34.04    5.17
  -3  -6  -9    2.06    3.23
  -3  -6  -9    0.69    4.62
  -3  -7  16   34.72    6.70
  -3  -7  15   98.67    7.59
  -3  -7  15  115.47    7.31
  -3  -7  14    5.49    3.26
  -3  -7  14    7.78    3.02
  -3  -7  13   14.26    4.04
  -3  -7  13   17.98    3.72
  -3  -7  12    0.76    2.47
  -3  -7  12    3.50    3.41
  -3  -7  12    0.35    2.72
  -3  -7  11  154.16    9.46
  -3  -7  11  151.97   10.20
  -3  -7  11  148.06    9.51
   3   7 -11  149.10    8.52
   3   7 -10    7.16    2.73
  -3  -7  10   16.52    4.02
  -3  -7  10   15.33    4.16
  -3  -7  10   13.18    3.54
  -3  -7   9  214.23   12.66
  -3  -7   9  208.89   12.08
  -3  -7   9  215.97   11.94
  -3  -7   8  209.99   12.53
  -3  -7   8  221.22   12.58
  -3  -7   8  214.79   12.02
  -3  -7   7   60.35    6.33
  -3  -7   7   73.31    6.90
  -3  -7   7   67.17    6.27
  -3  -7   6   99.22    7.69
  -3  -7   6   99.29    5.28
  -3  -7   6  106.02    8.31
  -3  -7   6  109.24    8.49
   3   7  -6   95.86    5.49
  -3  -7   5  470.80   19.85
  -3  -7   5  499.28   18.97
   3   7  -5  494.22   17.64
  -3  -7   4    9.69    3.67
  -3  -7   4    6.72    2.44
  -3  -7   4   10.03    2.45
  -3  -7   4   10.00    3.49
  -3  -7   4   10.07    3.51
   3   7  -4    8.53    1.14
  -3  -7   3   21.80    4.50
  -3  -7   3   19.95    3.08
  -3  -7   3   19.57    3.03
  -3  -7   3   20.46    4.16
  -3  -7   3   15.84    4.07
   3   7  -3   13.17    1.10
  -3  -7   2  141.55    7.40
  -3  -7   2  145.37    9.54
  -3  -7   2  169.38   10.49
  -3  -7   2  161.89   10.35
  -3  -7   1    9.87    3.31
  -3  -7   1    9.99    3.36
  -3  -7   1    9.50    3.46
  -3  -7   1    6.26    3.43
  -3  -7   1   10.13    2.91
  -3  -7   0   12.57    3.40
  -3  -7   0   15.20    2.94
  -3  -7   0    9.38    3.51
  -3  -7   0   11.08    3.35
  -3  -7   0   11.04    3.86
  -3  -7  -1  384.60   17.56
  -3  -7  -1  367.59   17.95
  -3  -7  -1  377.74   17.86
  -3  -7  -1  360.74   17.71
  -3  -7  -1  363.10   17.76
  -3  -7  -1  347.40   15.38
  -3  -7  -2   61.89    6.12
  -3  -7  -2   68.88    5.10
  -3  -7  -2   58.16    6.34
  -3  -7  -2   55.97    5.90
  -3  -7  -2   59.88    6.50
  -3  -7  -2   60.37    6.38
  -3  -7  -3   53.22    5.97
  -3  -7  -3   48.40    5.46
  -3  -7  -3   57.61    4.76
  -3  -7  -3   54.90    5.78
  -3  -7  -3   59.75    6.28
  -3  -7  -3   58.46    6.61
  -3  -7  -4  119.49    9.46
  -3  -7  -4  127.50    8.29
  -3  -7  -4  120.99    8.66
  -3  -7  -4  123.66    8.75
  -3  -7  -4  142.07    8.75
  -3  -7  -4  107.68    4.04
  -3  -7  -5  103.23    8.79
  -3  -7  -5   89.16    7.55
  -3  -7  -5   87.48    6.76
  -3  -7  -5   74.52    3.23
  -3  -7  -5   89.87    7.40
  -3  -7  -5  101.58    7.24
  -3  -7  -6   30.01    4.96
  -3  -7  -6   25.29    5.44
  -3  -7  -6   16.74    3.72
  -3  -7  -6   31.20    5.11
  -3  -7  -6   21.15    4.19
  -3  -7  -7    1.33    3.33
  -3  -7  -7   -4.67    4.80
  -3  -7  -7    4.24    3.31
  -3  -7  -7   -0.66    4.27
  -3  -7  -8   72.79    6.89
  -3  -7  -9    8.22    3.93
  -3  -8  15   -0.42    3.44
  -3  -8  15    1.95    3.10
  -3  -8  14  106.63    8.67
  -3  -8  14  105.79    7.71
  -3  -8  13    5.21    3.87
  -3  -8  13    6.74    3.22
  -3  -8  12    1.70    2.96
  -3  -8  12   -0.49    3.49
  -3  -8  12    0.39    3.06
  -3  -8  11  136.71    9.45
  -3  -8  11  142.29   10.24
  -3  -8  11  150.97    9.59
   3   8 -10   35.29    3.73
  -3  -8  10   39.84    5.85
  -3  -8  10   28.11    4.85
  -3  -8  10   37.37    5.24
   3   8  -9   22.35    3.03
  -3  -8   9   19.92    4.46
  -3  -8   9   25.50    4.62
  -3  -8   9   20.89    4.79
   3   8  -8  177.86    8.99
  -3  -8   8  170.46   10.89
  -3  -8   8  189.59   11.60
  -3  -8   8  181.21   11.82
   3   8  -7  155.57    7.66
  -3  -8   7  175.40   11.26
  -3  -8   7  174.36   11.37
  -3  -8   7  164.74   10.61
  -3  -8   6    2.41    1.70
  -3  -8   6    3.42    2.99
  -3  -8   6    7.36    3.68
  -3  -8   6    0.53    3.47
   3   8  -6    4.37    1.62
  -3  -8   5   23.21    3.83
  -3  -8   5   27.09    3.39
   3   8  -5   33.26    2.20
  -3  -8   4  261.88   12.66
  -3  -8   4  267.21   12.89
  -3  -8   4  275.09   14.74
   3   8  -4  279.59    9.74
  -3  -8   4  290.30   15.47
  -3  -8   4  283.26   15.56
  -3  -8   3   40.04    5.81
  -3  -8   3   45.46    4.64
  -3  -8   3   45.66    4.29
  -3  -8   3   38.10    5.42
   3   8  -3   34.63    1.86
  -3  -8   3   33.53    5.30
  -3  -8   2   10.24    3.18
  -3  -8   2    7.72    3.04
  -3  -8   2    9.77    2.57
  -3  -8   2   15.28    4.36
  -3  -8   2   14.91    4.52
  -3  -8   2   12.28    3.98
  -3  -8   1  109.18    7.00
  -3  -8   1   98.21    8.01
  -3  -8   1   99.37    7.51
  -3  -8   1   78.68    7.76
  -3  -8   1  104.93    8.55
  -3  -8   0   -0.45    2.69
  -3  -8   0    0.89    2.37
  -3  -8   0   -1.80    3.73
  -3  -8   0   -1.58    3.16
  -3  -8   0    2.47    2.96
  -3  -8  -1    6.35    3.20
  -3  -8  -1    6.84    2.57
  -3  -8  -1    8.78    3.38
  -3  -8  -1    6.82    3.66
  -3  -8  -1    7.24    3.40
  -3  -8  -2   93.95    7.52
  -3  -8  -2   90.08    6.31
  -3  -8  -2   95.85    8.05
  -3  -8  -2   96.34    8.04
  -3  -8  -2   86.38    8.06
  -3  -8  -2   80.68    7.33
  -3  -8  -3  233.52   13.37
  -3  -8  -3  224.82   12.48
  -3  -8  -3  230.43   11.07
  -3  -8  -3  234.65   13.98
  -3  -8  -3  220.81   12.82
  -3  -8  -3  220.06   13.24
  -3  -8  -4   11.96    4.08
  -3  -8  -4   17.83    4.42
  -3  -8  -4   14.67    3.90
  -3  -8  -4   17.33    4.92
  -3  -8  -4   20.88    4.10
  -3  -8  -5   30.59    4.75
  -3  -8  -5   30.53    5.28
  -3  -8  -5   42.58    5.75
  -3  -8  -5   32.78    5.99
  -3  -8  -6  288.59   16.91
  -3  -8  -6  260.72   13.59
  -3  -8  -6  297.63   14.57
  -3  -8  -6  278.55   14.76
  -3  -8  -6  263.77   14.81
  -3  -8  -7    2.75    4.58
  -3  -8  -7    1.91    3.63
  -3  -8  -8   25.93    5.02
  -3  -9  13   38.39    6.21
  -3  -9  12   19.20    4.57
  -3  -9  12   13.07    4.64
  -3  -9  11   52.82    6.19
   3   9 -11   50.51    5.52
  -3  -9  11   56.60    6.44
  -3  -9  11   49.68    6.47
  -3  -9  10   32.86    5.42
   3   9 -10   21.26    3.65
  -3  -9  10   22.93    4.64
  -3  -9  10   21.51    5.28
  -3  -9   9   66.57    6.62
  -3  -9   9   65.43    6.83
  -3  -9   9   51.33    6.86
   3   9  -9   59.92    4.88
  -3  -9   8    0.95    3.42
  -3  -9   8    1.05    3.09
  -3  -9   8    4.02    4.04
   3   9  -8    3.66    2.25
   3   9  -7  196.05    8.33
  -3  -9   7  178.96   11.91
  -3  -9   7  177.51   12.38
  -3  -9   7  205.37   12.12
  -3  -9   6  379.64   16.93
   3   9  -6  356.97   13.12
  -3  -9   6  347.30   14.65
  -3  -9   5   -1.44    2.97
  -3  -9   5    2.60    2.21
   3   9  -5    2.35    1.00
  -3  -9   4    2.33    3.49
  -3  -9   4    1.22    2.38
  -3  -9   4    1.96    3.61
  -3  -9   4    1.36    3.09
   3   9  -4    3.52    0.97
  -3  -9   4    5.97    3.66
  -3  -9   3  221.50   11.14
  -3  -9   3  218.12   10.70
  -3  -9   3  206.91   12.73
  -3  -9   3  228.11   13.48
   3   9  -3  178.71    7.22
  -3  -9   3  222.37   12.60
  -3  -9   2   15.98    3.88
  -3  -9   2   12.31    3.00
  -3  -9   2   10.61    3.21
  -3  -9   2   17.93    4.54
  -3  -9   2   17.71    4.31
  -3  -9   2    9.88    4.30
  -3  -9   1    4.84    3.07
  -3  -9   1    7.55    2.41
  -3  -9   1    5.32    2.86
  -3  -9   1    1.44    3.57
  -3  -9   1    5.32    3.55
  -3  -9   1    2.89    3.37
  -3  -9   0  182.65   11.38
  -3  -9   0  183.89   11.76
  -3  -9   0  182.57   12.29
  -3  -9   0  179.55   11.27
  -3  -9   0  171.38    9.60
  -3  -9  -1  147.21    9.84
  -3  -9  -1  146.89    8.45
  -3  -9  -1  135.33    9.89
  -3  -9  -1  138.05   10.62
  -3  -9  -1  130.71    9.85
  -3  -9  -2    1.65    3.12
  -3  -9  -2   -1.65    3.15
  -3  -9  -2   -1.35    3.35
  -3  -9  -2   -0.30    2.60
  -3  -9  -2    1.49    3.18
  -3  -9  -2    1.13    3.34
  -3  -9  -3   56.20    6.83
  -3  -9  -3   52.75    6.17
  -3  -9  -3   54.46    5.10
  -3  -9  -3   54.00    6.58
  -3  -9  -3   42.10    6.53
  -3  -9  -4  151.49   10.19
  -3  -9  -4  161.47   11.16
  -3  -9  -4  163.76   11.74
  -3  -9  -4  152.31   11.09
  -3  -9  -5    3.26    4.21
  -3  -9  -5    1.59    3.69
  -3  -9  -6   -1.55    4.08
  -3  -9  -7   22.20    4.94
   3  10 -14   -0.42    4.49
   3  10 -13   -4.22    4.34
   3  10 -12  223.71   11.70
   3  10 -11   83.47    6.30
   3  10 -10   42.21    4.28
  -3 -10   9   16.50    4.58
   3  10  -9    9.34    2.57
  -3 -10   8   11.73    4.10
   3  10  -8   15.42    2.32
  -3 -10   7    7.92    4.14
   3  10  -7    8.44    1.74
  -3 -10   6   97.22    8.10
  -3 -10   6   98.39    6.22
   3  10  -6   99.40    4.39
  -3 -10   5  148.99    8.46
  -3 -10   5  158.26   11.13
   3  10  -5  141.28    5.70
  -3 -10   4   11.91    3.35
  -3 -10   4    8.04    4.02
   3  10  -4   12.33    1.48
  -3 -10   4   17.05    4.06
  -3 -10   3    4.22    3.18
  -3 -10   3    2.29    3.57
  -3 -10   3    1.50    2.81
  -3 -10   2  102.66    7.51
  -3 -10   2   97.96    7.02
  -3 -10   2   96.27    7.80
  -3 -10   2  119.37    9.63
  -3 -10   1    2.29    2.32
  -3 -10   1    2.44    2.68
  -3 -10   1   -5.58    3.52
  -3 -10   1   -0.56    3.09
  -3 -10   0    9.95    3.03
  -3 -10   0    5.55    3.46
  -3 -10   0    1.52    3.46
  -3 -10  -1    4.93    3.79
  -3 -10  -1   13.09    4.59
  -3 -10  -1   14.33    3.39
  -3 -10  -2  215.05   13.78
  -3 -10  -2  199.15   13.27
  -3 -10  -2  212.89   11.05
  -3 -10  -3    8.72    4.38
  -3 -10  -3    3.51    3.95
  -3 -10  -3    4.34    3.04
  -3 -10  -4    6.86    4.11
  -3 -10  -4   16.41    5.45
  -3 -10  -5   26.98    5.41
  -3 -10  -6   14.21    5.01
   3  11 -14   88.22    7.46
   3  11 -13   14.69    3.72
   3  11 -12   29.59    4.49
   3  11 -11    8.44    3.00
   3  11 -10   60.27    4.68
   3  11  -9   13.82    2.37
   3  11  -8  118.76    5.63
   3  11  -7  180.78    7.16
  -3 -11   6   38.50    4.29
   3  11  -6   34.75    2.35
  -3 -11   6   44.26    6.48
  -3 -11   5   16.36    3.41
  -3 -11   5   13.29    4.78
  -3 -11   5    9.80    4.32
   3  11  -5   10.57    1.51
  -3 -11   4  203.00   11.41
  -3 -11   4  216.66   14.16
  -3 -11   4  234.91   12.65
  -3 -11   3   -0.80    3.04
  -3 -11   3   -3.12    3.52
  -3 -11   2    3.09    3.31
  -3 -11   2    6.38    3.12
  -3 -11   1   65.60    6.89
  -3 -11   1   75.53    6.05
  -3 -11   0   46.67    6.31
  -3 -11   0   42.50    4.69
  -3 -11  -1   24.82    5.35
  -3 -11  -1   20.98    5.29
  -3 -11  -2   57.64    7.68
  -3 -11  -2   50.43    7.21
  -3 -11  -3   74.29    8.37
  -3 -11  -4    2.42    4.20
   3  12 -13   20.43    3.87
   3  12 -12    4.57    2.79
   3  12 -11   -0.40    2.26
   3  12 -10   56.85    4.15
   3  12  -9   38.72    3.19
   3  12  -8    1.35    1.38
   3  12  -7   50.58    3.05
  -3 -12   6   43.74    6.93
   3  12  -6   35.67    2.50
  -3 -12   5   64.10    7.42
  -3 -12   5   58.14    5.65
   3  12  -5   42.11    2.98
  -3 -12   4   70.02    7.42
  -3 -12   4   67.84    6.59
  -3 -12   3   36.61    5.56
  -3 -12   3   38.07    5.50
  -3 -12   2   -0.78    3.38
  -3 -12   2   -2.32    3.36
  -3 -12   1   26.59    5.34
  -3 -12   0   10.83    4.60
   3  13 -12   48.03    4.26
   3  13 -11   20.49    2.90
   3  13 -10    3.72    2.02
  -3 -13   5  191.42   11.02
  -3 -13   4    2.40    3.57
  -3 -13   3   18.16    4.73
  -3 -13   2   10.13    3.99
   4 -14   0   -1.47    2.83
   4 -14   1   31.14    4.61
  -4  14  -2   -1.01    3.94
   4 -14   2    2.28    3.22
  -4  14  -3    3.45    3.24
   4 -14   3    6.52    3.61
   4 -14   4  100.74    8.22
   4 -14   4   85.91    7.39
   4 -14   5   27.41    5.55
   4 -14   6   62.67    7.43
   4 -14   7   21.79    5.92
   4 -13  -1   25.08    3.54
  -4  13   1   25.16    5.99
  -4  13   0   -1.98    4.32
   4 -13   0    1.55    2.53
   4 -13   1   42.62    4.59
  -4  13  -1   37.61    5.26
  -4  13  -2  166.79   12.65
  -4  13  -2  154.77    9.00
   4 -13   2  161.10    9.19
   4 -13   3    5.32    3.15
  -4  13  -3    9.22    5.07
   4 -13   3    9.14    4.07
  -4  13  -3    9.29    3.00
   4 -13   4    0.99    3.27
   4 -13   4    0.36    4.22
  -4  13  -4   -0.65    2.23
  -4  13  -4    1.32    4.34
   4 -13   5    9.33    4.56
  -4  13  -5    2.91    2.29
  -4  13  -5    4.61    3.94
   4 -13   6  119.65    9.03
  -4  13  -6  113.54   10.18
   4 -13   7    3.10    4.82
   4 -13   8   22.47    5.89
  -4  12   8   -0.59    4.15
  -4  12   7   46.43    7.12
  -4  12   6   30.12    6.04
  -4  12   5    7.27    4.51
  -4  12   4   21.13    5.29
  -4  12   3    7.80    4.58
  -4  12   2   13.73    5.14
  -4  12   1   -1.19    4.56
  -4  12   0  125.58   10.51
   4 -12   0  137.23    7.40
   4 -12   0  129.90    7.18
   4 -12   1    4.16    2.57
   4 -12   1    6.73    3.17
  -4  12  -1   -0.85    3.10
   4 -12   2   26.57    3.68
  -4  12  -2   22.93    5.49
   4 -12   2   28.15    4.44
  -4  12  -2   23.88    3.52
  -4  12  -3   35.67    3.65
   4 -12   3   35.83    5.01
   4 -12   3   31.14    4.10
  -4  12  -3   42.28    6.33
  -4  12  -4  209.22    9.78
   4 -12   4  247.34   12.37
   4 -12   4  244.93   11.67
  -4  12  -4  244.53   14.58
   4 -12   5   37.66    5.62
  -4  12  -5   27.38    3.03
  -4  12  -5   31.80    6.07
  -4  12  -6  183.56    8.95
  -4  12  -6  221.80   13.81
   4 -12   7   19.73    5.37
  -4  12  -7   11.68    2.92
  -4  12  -7   13.07    5.15
   4 -12   8    1.81    4.72
  -4  12  -8    2.71    2.21
  -4  12  -8    2.39    3.86
   4 -12   9   10.98    5.51
  -4  12  -9    8.41    4.63
  -4  12 -10  116.33   10.15
  -4  12 -11    2.37    4.29
  -4  11   9    9.47    4.52
  -4  11   8    4.30    4.10
  -4  11   7   11.47    4.58
  -4  11   6   32.71    5.68
  -4  11   5   11.38    4.60
  -4  11   4   20.41    4.92
  -4  11   3   66.80    7.40
  -4  11   2   53.70    6.61
   4 -11  -2   55.43    3.60
  -4  11   1   -1.59    3.50
   4 -11  -1    3.22    2.39
   4 -11  -1    1.53    2.25
   4 -11   0   23.91    2.94
   4 -11   0   25.08    3.57
  -4  11   0   19.70    3.75
   4 -11   0   26.75    3.55
   4 -11   1  141.82    7.58
   4 -11   1  168.69    8.43
  -4  11  -1  137.32    7.81
   4 -11   1  159.48    8.55
  -4  11  -2   95.57    7.78
   4 -11   2   90.54    5.97
   4 -11   2  105.25    7.21
   4 -11   2  103.77    6.80
  -4  11  -2   92.22    5.61
  -4  11  -2   84.38    8.02
  -4  11  -3   -3.15    3.73
  -4  11  -3    2.03    3.25
   4 -11   3    1.78    2.37
   4 -11   3    3.04    3.45
  -4  11  -3    2.61    1.90
  -4  11  -4   72.66    7.41
  -4  11  -4   57.85    6.03
   4 -11   4   74.49    5.59
   4 -11   4   81.68    6.54
  -4  11  -4   60.28    4.12
  -4  11  -5   68.83    6.51
   4 -11   5   99.32    7.58
  -4  11  -5   78.15    4.73
  -4  11  -5   91.22    8.07
  -4  11  -6   31.53    4.63
   4 -11   6   35.64    5.54
  -4  11  -6   26.07    3.41
  -4  11  -6   39.18    5.94
  -4  11  -7   11.39    3.66
   4 -11   7   14.02    4.85
  -4  11  -7    8.76    2.26
  -4  11  -7   17.01    4.63
  -4  11  -8   68.20    6.16
   4 -11   8   70.82    7.29
  -4  11  -8   60.82    4.46
  -4  11  -8   73.12    7.57
  -4  11  -9    5.40    3.04
   4 -11   9   -0.46    4.82
  -4  11  -9   -1.06    2.26
  -4  11  -9   -2.69    3.96
  -4  11 -10   18.73    3.81
   4 -11  10   15.99    5.78
  -4  11 -10   22.19    4.89
  -4  11 -11  109.36    9.38
  -4  11 -12    0.53    3.90
  -4  10  10    6.04    3.61
  -4  10   9    4.79    3.80
  -4  10   8   56.81    6.67
  -4  10   7   10.65    4.17
  -4  10   6   17.32    4.50
  -4  10   5   71.69    7.07
  -4  10   5   78.67    7.40
   4 -10  -4  101.43    5.18
  -4  10   4  100.61    8.16
  -4  10   4  108.08    8.51
   4 -10  -3   18.54    2.53
  -4  10   3   30.25    4.94
  -4  10   3   24.21    4.77
   4 -10  -2    2.27    1.96
   4 -10  -2    3.99    1.80
  -4  10   2    5.87    3.36
  -4  10   2    4.74    3.53
  -4  10   1  389.26   18.38
   4 -10  -1  381.24   14.86
   4 -10  -1  392.30   15.14
  -4  10   1  365.94   18.40
  -4  10   0    1.26    3.07
   4 -10   0    3.35    2.40
  -4  10   0    3.00    2.52
   4 -10   0    4.30    2.20
  -4  10  -1    2.38    3.12
  -4  10  -1    0.47    3.23
   4 -10   1    0.56    1.80
   4 -10   1    1.83    2.54
   4 -10   1    0.25    2.31
  -4  10  -1   -0.20    2.17
   4 -10   2  323.61   13.48
  -4  10  -2  330.82   15.55
  -4  10  -2  349.02   16.88
   4 -10   2  335.83   14.35
  -4  10  -2  296.26   12.81
   4 -10   2  353.13   14.84
   4 -10   3  224.58    9.97
  -4  10  -3  194.93   10.97
   4 -10   3  232.40   10.92
   4 -10   3  208.24   11.40
  -4  10  -3  174.37    8.44
  -4  10  -3  222.66   12.42
  -4  10  -4   87.50    6.66
   4 -10   4   85.00    6.67
  -4  10  -4   67.70    4.36
  -4  10  -4   92.18    7.66
  -4  10  -5   74.55    6.81
  -4  10  -5   73.87    6.06
   4 -10   5   89.36    6.97
  -4  10  -5   72.20    6.96
  -4  10  -6    1.35    3.00
  -4  10  -6    1.99    2.82
   4 -10   6    7.77    4.00
  -4  10  -6    1.59    1.72
  -4  10  -6    0.94    3.28
  -4  10  -7   26.94    4.16
   4 -10   7   27.28    4.97
  -4  10  -7   22.51    4.54
  -4  10  -7   17.96    4.53
  -4  10  -8   51.76    5.12
   4 -10   8   53.21    6.44
  -4  10  -8   36.73    5.39
  -4  10  -8   41.91    5.70
   4 -10   9   45.80    6.37
  -4  10  -9   36.27    5.53
   4 -10  10    6.11    4.63
  -4  10 -10    2.89    3.65
  -4  10 -11   10.75    2.94
   4 -10  11   17.34    5.74
  -4  10 -11   14.00    4.50
  -4  10 -12  151.57   10.54
  -4   9  11    0.80    3.30
  -4   9  10   39.88    5.49
  -4   9  10   35.24    5.17
  -4   9   9    3.33    3.25
  -4   9   9    3.43    3.35
  -4   9   8   21.76    4.40
  -4   9   8   17.51    4.25
  -4   9   7   41.75    5.41
  -4   9   7   49.08    5.87
  -4   9   6   30.17    4.57
   4  -9  -6   25.73    2.70
  -4   9   6   28.01    4.66
  -4   9   5   72.72    6.44
   4  -9  -5   53.02    3.80
  -4   9   5   65.24    6.28
  -4   9   4    0.92    3.18
   4  -9  -4    5.60    1.82
  -4   9   4    5.12    3.23
  -4   9   3  219.13   11.95
   4  -9  -3  179.26    7.90
  -4   9   3  214.45   11.81
   4  -9  -2    0.35    1.58
   4  -9  -2    1.25    1.59
  -4   9   2   -0.85    2.85
  -4   9   1   -0.83    2.74
   4  -9  -1    0.95    1.70
   4  -9  -1    5.75    2.20
  -4   9   0   83.43    6.68
   4  -9   0   79.84    5.07
  -4   9   0   70.63    4.99
   4  -9   0   79.32    4.86
  -4   9  -1    7.79    3.05
  -4   9  -1    2.54    2.83
   4  -9   1    7.47    1.89
   4  -9   1    8.40    2.77
   4  -9   1    5.22    2.37
  -4   9  -1    5.67    1.99
   4  -9   2   24.81    2.84
  -4   9  -2   21.67    3.69
  -4   9  -2   21.54    4.13
   4  -9   2   26.69    3.65
  -4   9  -2   23.44    2.54
   4  -9   2   23.58    3.63
   4  -9   3  253.20   10.61
  -4   9  -3  233.35   12.84
  -4   9  -3  253.02   12.10
   4  -9   3  254.63   11.63
   4  -9   3  287.25   12.97
  -4   9  -4  187.50   11.11
  -4   9  -4  175.02    9.93
   4  -9   4  178.82   10.03
   4  -9   4  209.33   11.72
   4  -9   5   17.65    4.11
  -4   9  -5   18.41    3.89
  -4   9  -5   18.49    3.48
   4  -9   6  103.98    7.69
  -4   9  -6   95.34    7.70
   4  -9   7  114.00    8.34
  -4   9  -7  118.09    8.41
  -4   9  -8    1.26    2.18
   4  -9   8    3.22    3.91
  -4   9  -8    3.24    2.90
  -4   9  -8    4.64    3.42
  -4   9  -9   -0.71    2.14
  -4   9  -9    2.12    3.09
   4  -9   9    1.29    3.98
  -4   9  -9    0.81    2.85
  -4   9 -10  182.27    9.07
  -4   9 -10  152.05    7.79
  -4   9 -10  190.88   10.90
   4  -9  10  164.91   11.06
  -4   9 -10  167.91   10.35
  -4   9 -11   16.88    3.52
  -4   9 -11   15.75    3.98
   4  -9  11   13.52    5.18
  -4   9 -11   10.00    2.62
  -4   9 -11   13.60    3.85
  -4   9 -12   -1.26    3.10
  -4   8  11    2.15    3.20
  -4   8  10   46.55    5.39
  -4   8  10   46.15    5.35
  -4   8   9  136.95    8.86
  -4   8   9  126.59    8.54
  -4   8   8    2.63    3.09
  -4   8   8    2.53    2.76
   4  -8  -8    1.66    1.58
  -4   8   7    2.91    2.75
   4  -8  -7    0.15    1.64
  -4   8   7   -1.13    2.70
  -4   8   6  142.32    9.84
   4  -8  -6  136.36    6.44
  -4   8   6  152.28    9.15
  -4   8   5  447.44   20.01
   4  -8  -5  416.36   15.74
  -4   8   5  468.64   19.56
  -4   8   4    7.04    3.19
   4  -8  -4    7.46    1.78
  -4   8   4    3.01    2.86
  -4   8   3  128.23    8.66
   4  -8  -3  123.51    5.74
  -4   8   3  132.66    8.62
  -4   8   2   73.62    6.10
  -4   8   2   68.39    6.05
   4  -8  -2   71.66    3.77
   4  -8  -2   56.30    3.60
   4  -8  -1   46.74    3.39
  -4   8   1   48.60    4.38
   4  -8  -1   35.74    3.02
   4  -8   0    3.53    2.18
   4  -8   0    1.30    1.53
  -4   8   0    0.54    1.83
  -4   8  -1  525.32   21.27
  -4   8  -1  520.87   22.15
   4  -8   1  502.40   18.76
   4  -8   1  515.38   19.85
   4  -8   1  533.17   19.80
  -4   8  -2   44.00    4.40
   4  -8   2   45.56    3.48
  -4   8  -2   50.08    5.36
   4  -8   2   48.93    4.34
   4  -8   2   43.31    4.37
   4  -8   3    3.87    2.91
  -4   8  -3    7.14    2.94
   4  -8   3   -0.75    3.51
   4  -8   3    3.39    1.90
   4  -8   4  290.63   13.70
   4  -8   4  331.99   15.33
  -4   8  -4  292.13   14.55
   4  -8   5  216.27   10.82
  -4   8  -5  179.25    8.20
  -4   8  -5  205.83   11.12
   4  -8   6   31.26    4.86
  -4   8  -6   27.13    2.92
  -4   8  -6   40.17    4.86
   4  -8   7    5.09    3.60
  -4   8  -7    2.69    2.00
  -4   8  -7    4.54    2.91
  -4   8  -8  181.59    8.18
  -4   8  -8  194.39   10.89
  -4   8  -8  195.13    9.19
  -4   8  -9   13.05    2.76
  -4   8  -9    8.40    2.26
  -4   8  -9   12.29    3.65
   4  -8   9    9.56    4.32
  -4   8  -9   10.09    3.23
  -4   8 -10   -1.41    2.45
  -4   8 -10    0.74    2.74
  -4   8 -10    1.40    2.08
   4  -8  10    4.42    3.91
  -4   8 -10    1.08    2.74
  -4   8 -11  114.84    7.36
  -4   8 -11  105.48    6.49
  -4   8 -11  104.03    7.69
   4  -8  11   96.32    8.60
  -4   8 -11   99.20    7.45
  -4   8 -12   35.37    4.71
   4  -8  12   35.14    6.10
  -4   8 -12   33.60    4.06
  -4   8 -12   28.53    4.42
  -4   7  12   33.46    4.26
  -4   7  11   72.83    5.98
  -4   7  11   70.60    5.98
  -4   7  10   13.76    3.23
  -4   7  10   14.46    3.47
  -4   7   9    7.28    2.81
  -4   7   9    3.57    2.87
  -4   7   8   20.91    3.76
   4  -7  -8   13.61    1.66
  -4   7   8   24.74    4.67
   4  -7  -8   22.10    3.05
   4  -7  -7   32.13    3.07
  -4   7   7   39.73    5.34
  -4   7   7   28.10    4.15
   4  -7  -6   72.62    4.36
  -4   7   6   77.92    6.16
  -4   7   6   87.85    7.20
  -4   7   5   -1.34    2.52
   4  -7  -5   -0.25    1.49
  -4   7   5    0.78    2.85
  -4   7   4  131.03    8.12
  -4   7   4  129.50    8.39
   4  -7  -4  121.02    5.58
   4  -7  -3   13.98    1.43
  -4   7   3   19.75    3.63
   4  -7  -3   19.27    2.20
  -4   7   2    2.22    2.58
   4  -7  -2    0.10    1.29
   4  -7  -2    0.92    1.19
  -4   7   2    0.99    2.30
  -4   7   1  396.62   16.91
   4  -7  -1  412.98   14.82
   4  -7  -1  367.75   14.28
   4  -7   0   30.03    3.06
   4  -7   0   33.88    2.76
  -4   7   0   34.01    4.21
   4  -7   1   41.95    2.81
   4  -7   1   41.99    3.71
   4  -7   1   43.71    3.49
  -4   7  -1   33.58    4.27
   4  -7   2  570.80   20.44
  -4   7  -2  535.48   22.85
   4  -7   2  610.95   22.32
   4  -7   2  544.13   21.66
  -4   7  -3  421.87   18.88
  -4   7  -3  403.53   16.23
  -4   7  -4    3.63    2.58
   4  -7   4   -3.71    3.34
  -4   7  -4    3.76    1.46
   4  -7   4    0.27    2.70
  -4   7  -5   55.06    5.12
  -4   7  -5   47.97    3.50
   4  -7   5   59.01    5.44
  -4   7  -6  166.28    9.28
   4  -7   6  167.03    9.51
  -4   7  -6  142.86    7.27
  -4   7  -7    6.61    2.92
   4  -7   7    6.30    3.48
  -4   7  -7    3.84    1.83
  -4   7  -7    4.09    1.54
  -4   7  -8    3.32    2.58
  -4   7  -8    2.29    1.75
   4  -7   8    1.89    3.34
  -4   7  -8    3.96    2.23
  -4   7  -9  262.63   12.91
  -4   7  -9  268.37   11.38
   4  -7   9  265.27   13.88
  -4   7  -9  268.12   12.25
  -4   7 -10  221.31   10.81
  -4   7 -10  215.89    9.86
  -4   7 -10  196.38   10.69
   4  -7  10  210.13   12.34
  -4   7 -10  200.16   10.72
  -4   7 -11   10.16    3.40
  -4   7 -11   10.18    3.08
  -4   7 -11    9.61    3.00
   4  -7  11    6.86    4.40
  -4   7 -11    8.38    2.87
  -4   7 -12  222.06   11.36
  -4   7 -12  217.46   11.00
  -4   7 -12  244.34   12.14
   4  -7  13    5.14    2.73
  -4   6  12   16.25    3.02
  -4   6  12   15.82    3.10
   4  -6 -11   14.38    3.01
  -4   6  11   13.46    2.88
  -4   6  11   18.82    3.28
  -4   6  10  127.32    7.50
  -4   6  10  122.95    9.59
  -4   6  10  124.88    7.49
  -4   6   9    3.74    3.68
   4  -6  -9    1.29    2.87
  -4   6   9    4.03    2.55
  -4   6   8    2.98    2.91
   4  -6  -8    4.72    2.56
  -4   6   8    7.53    2.63
   4  -6  -7   48.79    3.85
  -4   6   7   35.04    4.96
  -4   6   7   47.93    4.64
   4  -6  -6  179.63    8.10
  -4   6   6  182.40    9.70
  -4   6   6  182.53   10.37
  -4   6   5   18.77    3.17
   4  -6  -5   17.75    2.13
  -4   6   5   12.83    3.27
  -4   6   4    8.70    2.81
  -4   6   4    8.58    2.84
   4  -6  -4    7.37    1.53
  -4   6   3  705.54   25.55
   4  -6  -3  679.39   22.46
  -4   6   3  656.96   25.25
   4  -6  -2   18.58    2.01
  -4   6   2   19.70    3.13
   4  -6  -1    3.09    1.43
   4  -6  -1    2.10    1.15
  -4   6   0  734.49   25.03
   4  -6   0  741.47   25.51
   4  -6   0  667.43   24.71
  -4   6   0  691.30   27.11
   4  -6   1  220.99    8.22
  -4   6  -1  204.01   10.54
   4  -6   1  221.78    9.58
  -4   6  -1  190.58    8.13
   4  -6   1  207.07    9.01
   4  -6   2    0.80    1.17
  -4   6  -2    1.73    2.21
   4  -6   2    0.26    2.28
  -4   6  -2    0.66    1.06
   4  -6   2    0.43    1.87
  -4   6  -3  360.14   16.33
  -4   6  -3  358.32   13.90
   4  -6   3  404.56   16.03
  -4   6  -4  348.80   15.46
  -4   6  -4  344.59   13.23
   4  -6   4  372.19   15.41
  -4   6  -5    1.44    2.30
   4  -6   5    2.02    2.63
  -4   6  -5    0.74    1.44
  -4   6  -6   16.39    1.99
  -4   6  -6    8.97    2.66
   4  -6   6   17.32    3.75
  -4   6  -6   18.66    2.51
  -4   6  -7    1.35    1.65
  -4   6  -7    3.79    2.61
   4  -6   7    3.75    3.44
  -4   6  -7    5.30    2.09
  -4   6  -8   14.64    2.54
  -4   6  -8   14.48    3.15
   4  -6   8   10.68    4.03
  -4   6  -8   13.31    2.88
  -4   6  -9    0.42    2.10
  -4   6  -9    6.87    2.71
   4  -6   9    5.91    3.92
  -4   6  -9    6.69    2.68
  -4   6 -10  242.93   11.36
  -4   6 -10  250.19   11.87
   4  -6  10  253.35   13.53
  -4   6 -10  262.76   12.38
  -4   6 -11   22.89    3.46
  -4   6 -11   25.76    3.84
  -4   6 -11   22.42    4.11
  -4   6 -11   24.89    3.45
  -4   6 -12   16.09    3.74
   4  -6  12   12.13    2.92
  -4   6 -12   14.47    3.93
   4  -6  13   -6.72    4.98
   4  -6  13    2.10    2.34
  -4   6 -13   -0.77    3.43
  -4   5  13   10.27    2.32
  -4   5  12   62.05    4.68
  -4   5  12   66.60    4.85
   4  -5 -11    8.90    2.50
  -4   5  11   15.72    2.90
  -4   5  10    2.74    3.27
   4  -5 -10    4.34    2.32
  -4   5  10    5.11    2.26
  -4   5   9  132.55    8.89
  -4   5   9  126.88    7.32
  -4   5   8  147.49    8.21
   4  -5  -8  169.41    8.61
  -4   5   8  144.80    9.29
   4  -5  -7    5.48    0.76
  -4   5   7    2.44    2.51
   4  -5  -7    3.06    2.23
  -4   5   6   60.61    4.86
   4  -5  -6   57.98    4.19
  -4   5   6   62.86    5.36
   4  -5  -5  385.00   14.66
  -4   5   5  386.94   16.68
   4  -5  -4   16.55    1.87
  -4   5   4    8.41    2.41
  -4   5   3   26.48    3.37
   4  -5  -3   31.66    2.20
   4  -5  -3   26.52    2.05
  -4   5   2  464.03   18.16
   4  -5  -2  430.86   15.92
   4  -5  -2  460.79   16.15
   4  -5  -1  167.62    7.06
  -4   5   1  181.75    7.91
   4  -5   0   27.83    2.32
  -4   5   0   30.94    3.03
   4  -5   0   33.43    2.89
   4  -5   1  441.53   15.26
  -4   5  -1  411.14   15.41
   4  -5   1  446.59   16.39
  -4   5  -1  434.58   16.88
   4  -5   1  451.83   16.83
  -4   5  -2  338.11   13.12
  -4   5  -2  372.43   14.78
   4  -5   2  380.77   14.76
  -4   5  -3    1.02    1.00
  -4   5  -3    1.65    2.33
   4  -5   3   -0.23    2.01
  -4   5  -4    5.63    1.45
   4  -5   4   10.46    2.70
  -4   5  -4    4.97    2.63
  -4   5  -5  337.47   12.42
   4  -5   5  332.60   14.83
  -4   5  -5  335.01   13.10
  -4   5  -6    6.09    2.40
   4  -5   6    7.95    3.18
  -4   5  -6    6.69    1.98
  -4   5  -6    5.89    1.69
  -4   5  -7  101.00    6.41
   4  -5   7   93.49    7.23
  -4   5  -7  102.59    6.06
  -4   5  -7  107.43    5.65
  -4   5  -8  405.99   17.20
  -4   5  -8  454.57   17.49
   4  -5   8  400.07   18.47
  -4   5  -9   31.64    3.65
   4  -5   9   24.91    4.63
  -4   5  -9   34.56    4.16
  -4   5 -10  267.38   12.09
   4  -5  10  266.08   12.25
  -4   5 -10  291.53   13.25
   4  -5  10  270.56   14.18
  -4   5 -11  373.96   15.10
  -4   5 -11  387.77   16.71
   4  -5  11  344.29   15.12
  -4   5 -11  363.88   14.99
   4  -5  12   15.53    4.72
  -4   5 -12   15.94    4.20
   4  -5  12   11.50    2.66
   4  -5  13   -2.31    4.37
   4  -5  13   -0.18    2.11
  -4   5 -13   -2.76    3.54
  -4   4  13   -1.07    1.71
  -4   4  13    1.67    1.67
  -4   4  12   27.01    3.03
   4  -4 -12   22.62    3.01
  -4   4  11   84.21    5.09
   4  -4 -11   61.76    4.87
  -4   4  10   40.15    3.63
  -4   4  10   43.77    5.28
   4  -4 -10   35.46    3.72
  -4   4   9    2.39    2.12
   4  -4  -9   -0.24    2.10
  -4   4   9    2.50    2.66
  -4   4   8   56.42    5.19
  -4   4   7  214.77   10.88
  -4   4   6   -0.84    2.33
   4  -4  -6   -0.60    2.04
   4  -4  -6   -0.32    0.82
   4  -4  -5   71.61    3.76
   4  -4  -5   80.33    4.55
  -4   4   5   77.10    5.36
  -4   4   4  777.67   26.35
   4  -4  -4  792.15   27.30
  -4   4   4  783.05   28.92
   4  -4  -3   84.55    3.98
  -4   4   3   84.31    3.94
  -4   4   3   85.52    5.36
   4  -4  -3   75.80    3.91
  -4   4   2  329.21   11.90
   4  -4  -2  312.02   11.37
   4  -4  -2  304.02   11.87
  -4   4   1    3.36    1.60
   4  -4  -1    1.47    0.91
  -4   4   1    1.73    1.42
   4  -4  -1    0.65    1.20
   4  -4   0   68.79    2.85
  -4   4   0   75.77    4.47
  -4   4   0   67.59    3.54
  -4   4  -1   16.24    1.48
  -4   4  -1   20.30    2.65
   4  -4   1   14.81    2.27
  -4   4  -2  285.11   10.65
  -4   4  -2  289.96   12.25
   4  -4   2  299.19   12.34
  -4   4  -3  453.66   16.65
   4  -4   3  491.58   18.54
  -4   4  -3  475.91   18.44
  -4   4  -4   57.24    2.92
  -4   4  -4   49.76    3.27
   4  -4   4   59.03    4.68
  -4   4  -5   16.16    1.93
   4  -4   5   18.78    3.34
  -4   4  -5   17.77    2.17
   4  -4   6  142.81    8.51
  -4   4  -6  137.56    8.52
  -4   4  -6  151.85    7.39
  -4   4  -7    5.89    3.36
   4  -4   7    7.61    3.47
  -4   4  -7   10.16    2.47
  -4   4  -8  295.28   13.05
   4  -4   8  322.99   15.22
  -4   4  -8  329.67   13.79
   4  -4   8  304.11   13.46
  -4   4  -9  339.77   14.24
   4  -4   9  323.60   16.19
  -4   4  -9  378.26   15.48
   4  -4   9  341.87   14.59
   4  -4  10   32.72    5.07
   4  -4  10   39.12    3.80
  -4   4 -10   32.55    3.43
  -4   4 -10   37.22    4.62
   4  -4  11    3.95    3.51
   4  -4  11   -0.22    2.06
  -4   4 -11    3.61    1.98
  -4   4 -11    5.98    3.36
   4  -4  11    3.67    3.50
   4  -4  12   18.26    2.69
   4  -4  12   22.05    4.80
  -4   4 -12   15.93    4.10
  -4   4 -13   93.03    7.75
   4  -4  13   74.29    7.58
  -4   4 -14    0.85    4.24
  -4   3  14    5.52    1.54
  -4   3  13   92.65    4.66
  -4   3  13   87.42    4.61
   4  -3 -12  156.48    8.12
  -4   3  12  210.94    8.36
  -4   3  11    1.57    2.00
  -4   3  11   -1.57    1.29
   4  -3 -11   -0.85    1.86
  -4   3  10   53.49    5.22
  -4   3  10   46.73    2.59
  -4   3  10   54.71    3.96
  -4   3  10   49.57    2.66
   4  -3 -10   53.79    4.29
  -4   3   9   32.44    4.00
  -4   3   9   37.91    2.16
   4  -3  -9   37.24    3.66
  -4   3   9   32.50    2.04
  -4   3   8   44.23    4.18
  -4   3   8   38.52    2.15
  -4   3   8   33.78    1.97
   4  -3  -8   41.62    3.80
  -4   3   7    4.00    0.92
  -4   3   7    4.96    2.17
   4  -3  -7    6.83    2.13
  -4   3   6  447.72   17.45
  -4   3   6  424.85   14.83
  -4   3   5    1.27    1.67
   4  -3  -5    3.17    1.74
   4  -3  -5    4.17    1.16
  -4   3   4  149.15    6.13
  -4   3   4  156.39    7.72
   4  -3  -4  156.44    6.85
   4  -3  -4  158.86    6.72
  -4   3   3  349.56   12.71
   4  -3  -3  339.57   12.86
   4  -3  -3  349.20   13.32
  -4   3   2   -0.11    1.25
   4  -3  -2    0.12    1.15
   4  -3  -2    0.65    1.32
   4  -3  -1   16.29    1.99
  -4   3   1   18.93    2.29
  -4   3   1   17.15    2.17
   4  -3   0  501.21   19.13
  -4   3   0  534.73   18.15
  -4   3   0  506.02   19.05
  -4   3  -1  571.69   21.39
  -4   3  -1  586.33   20.03
  -4   3  -2   57.27    2.94
   4  -3   2   67.51    4.17
   4  -3   3   64.84    4.64
  -4   3  -3   65.33    3.01
  -4   3  -3   74.90    3.61
   4  -3   4 1461.37   49.49
  -4   3  -4 1372.83   47.61
   4  -3   4 1434.51   50.21
  -4   3  -5   17.83    2.18
  -4   3  -5   14.16    3.08
   4  -3   5   16.22    3.01
  -4   3  -6   31.77    3.17
   4  -3   6   25.60    3.72
  -4   3  -6   32.87    4.35
   4  -3   6   29.66    3.41
  -4   3  -7  266.15   11.46
  -4   3  -7  245.25   12.53
   4  -3   7  245.53   11.56
   4  -3   7  267.48   12.96
  -4   3  -8   43.15    4.14
   4  -3   8   35.04    4.71
  -4   3  -8   37.53    4.93
   4  -3   8   38.29    3.92
   4  -3   9    6.71    3.32
  -4   3  -9   -0.29    2.64
  -4   3  -9    6.68    2.11
  -4   3  -9    1.86    3.78
   4  -3   9    3.47    3.19
   4  -3   9    2.11    2.00
   4  -3  10  340.70   16.41
  -4   3 -10  336.76   13.29
   4  -3  10  345.74   15.94
  -4   3 -10  342.33   15.36
   4  -3  10  320.98   13.84
   4  -3  11  103.64    8.32
  -4   3 -11  122.30    8.02
   4  -3  11   93.52    5.74
  -4   3 -11  114.13    5.44
   4  -3  12    1.49    1.58
  -4   3 -12   -5.78    4.01
  -4   3 -13   31.00    5.22
  -4   3 -14   45.21    6.09
  -4   2  15   20.75    2.82
  -4   2  14    0.30    2.11
  -4   2  13   14.40    2.50
   4  -2 -13    9.83    1.92
  -4   2  12   51.24    3.58
   4  -2 -12   41.34    3.60
  -4   2  12   52.09    3.48
   4  -2 -11   18.22    2.81
  -4   2  11   27.08    2.73
  -4   2  10   35.58    4.17
   4  -2 -10   38.91    3.59
  -4   2  10   39.05    3.01
   4  -2  -9    1.61    1.87
  -4   2   9    2.40    2.13
   4  -2  -8  481.36   19.27
  -4   2   8  500.36   19.52
  -4   2   7   24.80    2.11
   4  -2  -7   23.04    2.90
  -4   2   7   24.50    2.90
  -4   2   6    1.50    1.05
   4  -2  -6    3.47    1.66
  -4   2   6    2.87    1.59
  -4   2   5  305.84   11.38
  -4   2   5  315.92   12.51
   4  -2  -5  299.23   11.35
   4  -2  -5  302.54   13.12
  -4   2   4    9.08    1.45
   4  -2  -4    9.50    1.61
   4  -2  -4    8.92    2.19
  -4   2   3    1.53    1.15
   4  -2  -3    1.28    1.28
   4  -2  -3    2.34    1.34
   4  -2  -3    1.14    1.59
   4  -2  -2  289.63   11.23
   4  -2  -2  272.73   11.46
   4  -2  -2  282.50   12.34
   4  -2  -1  205.59    8.24
  -4   2   1  222.98    9.16
   4  -2  -1  233.97    9.42
   4  -2  -1  221.24    9.80
  -4   2   1  239.31    9.19
   4  -2  -1  228.77   10.39
   4  -2   0  119.09    6.05
   4  -2   0  112.72    6.40
  -4   2   0  110.73    5.88
  -4   2   0  122.49    4.96
   4  -2   0  119.32    4.98
  -4   2  -1  413.65   14.21
   4  -2   1  421.85   15.01
   4  -2   1  381.74   15.66
   4  -2   1  378.23   16.21
   4  -2   2 2350.23   80.57
  -4   2  -2 2321.12   77.82
   4  -2   2 2405.62   79.11
   4  -2   2 2458.39   80.45
   4  -2   3   12.98    2.59
  -4   2  -3   13.08    2.80
  -4   2  -3   10.83    1.42
   4  -2   3    8.91    2.26
  -4   2  -4  253.41   11.46
  -4   2  -4  256.14    9.96
   4  -2   4  238.55   11.35
  -4   2  -5  202.77   10.15
  -4   2  -5  204.41    8.83
   4  -2   5  206.90    9.94
   4  -2   6   18.86    3.35
   4  -2   6   21.15    2.90
  -4   2  -6   21.91    3.92
  -4   2  -6   24.61    2.81
  -4   2  -7    4.54    2.21
  -4   2  -7    6.11    3.49
   4  -2   7    6.36    2.83
   4  -2   7    4.85    2.31
   4  -2   8  173.52   10.28
   4  -2   8  173.39    8.82
  -4   2  -8  185.89   10.24
  -4   2  -8  181.93    9.28
  -4   2  -9    3.58    2.89
   4  -2   9    6.15    2.19
  -4   2  -9    4.01    3.64
   4  -2   9    0.81    3.00
  -4   2 -10   -2.65    3.29
  -4   2 -10    1.76    1.62
   4  -2  10   -0.81    1.84
  -4   2 -10    0.39    3.82
   4  -2  10    2.57    3.19
   4  -2  11   31.06    2.94
  -4   2 -11   29.54    4.71
  -4   2 -11   35.10    2.50
   4  -2  11   34.05    5.18
  -4   2 -12  158.42    9.94
  -4   2 -13    0.82    4.24
  -4   2 -14    7.25    4.43
  -4   1  16   -2.33    2.83
  -4   1  15    4.14    2.77
  -4   1  14   16.18    1.34
  -4   1  14   17.83    1.30
  -4   1  14   19.80    1.46
  -4   1  13   32.82    3.58
   4  -1 -13   24.45    2.72
  -4   1  13   33.90    2.56
  -4   1  12   45.65    3.90
   4  -1 -12   42.63    3.61
  -4   1  11   19.77    2.93
   4  -1 -11   18.13    2.75
  -4   1  10  508.79   20.03
   4  -1 -10  494.93   19.56
  -4   1   9   30.02    3.20
   4  -1  -9   25.48    3.17
  -4   1   8    3.52    1.69
   4  -1  -8    1.21    1.67
  -4   1   7  802.42   28.65
   4  -1  -7  796.66   29.60
  -4   1   6   38.41    3.06
   4  -1  -6   35.52    3.58
   4  -1  -5    4.31    1.85
  -4   1   5    4.30    1.45
  -4   1   4  863.92   30.64
   4  -1  -4  868.37   30.85
   4  -1  -4  889.52   32.31
  -4   1   4  915.33   30.77
  -4   1   3    5.76    1.51
   4  -1  -3    3.88    1.52
  -4   1   3    6.53    1.62
   4  -1  -3    4.52    1.28
   4  -1  -3    6.92    2.12
  -4   1   2   11.55    1.84
   4  -1  -2    8.56    1.85
   4  -1  -2   11.59    2.09
  -4   1   2   14.63    2.22
   4  -1  -2   12.83    1.25
   4  -1  -2   10.51    2.27
   4  -1  -1  404.07   14.45
   4  -1  -1  420.14   15.97
  -4   1   1  403.80   15.68
   4  -1  -1  402.81   16.33
  -4   1   1  457.05   15.27
   4  -1  -1  409.89   16.89
   4  -1   0  849.90   30.25
   4  -1   0  820.18   30.80
  -4   1   0  868.47   28.73
   4  -1   0  843.28   28.71
   4  -1   1  104.53    6.04
   4  -1   1  100.77    6.47
   4  -1   1  107.31    5.13
  -4   1  -2  188.84    6.81
   4  -1   2  171.37    8.49
   4  -1   2  179.38    9.23
  -4   1  -2  169.24    8.45
   4  -1   2  167.49    8.88
  -4   1  -3 1454.55   49.59
   4  -1   3 1483.94   51.66
   4  -1   3 1511.84   52.61
  -4   1  -3 1489.66   51.64
   4  -1   3 1552.63   52.15
  -4   1  -4   10.11    1.57
   4  -1   4    8.52    2.27
  -4   1  -4    8.91    2.56
   4  -1   4    9.76    2.25
  -4   1  -5    1.53    1.46
  -4   1  -5    2.78    2.60
   4  -1   5    0.76    1.73
   4  -1   5    1.62    2.30
  -4   1  -6  199.46    8.97
   4  -1   6  177.62   10.36
  -4   1  -6  197.21   10.20
   4  -1   6  204.10    9.76
   4  -1   7    4.42    2.99
  -4   1  -7    1.21    3.27
   4  -1   7    3.26    2.05
  -4   1  -7    2.96    2.35
   4  -1   8   12.89    3.67
  -4   1  -8   18.47    3.25
  -4   1  -8   17.11    4.33
   4  -1   8   18.70    2.92
  -4   1  -9  147.60    8.30
   4  -1   9  125.77    8.42
   4  -1   9  147.67    9.34
  -4   1  -9  138.37    9.02
   4  -1   9  126.64    7.09
  -4   1 -10  106.92    7.06
   4  -1  10   90.92    7.10
   4  -1  10   95.10    7.80
  -4   1 -10   88.81    7.65
   4  -1  10   89.45    5.30
   4  -1  11   40.70    5.22
   4  -1  11   35.70    5.39
   4  -1  12    2.07    3.43
  -4   1 -12   -3.80    3.95
   4  -1  13   64.15    6.85
  -4   1 -13   78.74    7.31
  -4   1 -14    2.09    4.42
  -4   0  16    9.90    3.69
  -4   0  15    1.51    3.04
  -4   0  14   33.97    2.48
  -4   0  14   28.70    2.40
  -4   0  14   35.23    4.22
  -4   0  13   58.10    4.04
  -4   0  13   48.81    4.73
   4   0 -12  138.68    7.21
   4   0 -11   35.18    3.62
   4   0 -10   29.33    3.46
  -4   0   9  163.85    6.32
  -4   0   9  162.76    7.78
   4   0  -9  176.87    8.85
  -4   0   8    1.54    1.34
   4   0  -8    1.31    1.67
  -4   0   8    0.54    0.93
  -4   0   7   18.86    2.09
   4   0  -7   18.68    2.95
  -4   0   7   21.30    2.03
  -4   0   6 1043.43   37.15
   4   0  -6 1054.80   39.17
  -4   0   6 1155.13   37.44
  -4   0   5  100.23    5.46
  -4   0   5  103.24    6.17
   4   0  -5  100.27    6.35
  -4   0   5  112.20    5.49
  -4   0   4  241.61   10.14
   4   0  -4  225.07   11.12
  -4   0   4  252.66   10.28
   4   0  -3   20.44    1.84
  -4   0   3   25.64    2.53
   4   0  -3   23.22    2.05
  -4   0   3   27.70    2.81
   4   0  -3   24.89    3.13
  -4   0   2  729.49   26.26
   4   0  -2  727.76   24.13
   4   0  -2  713.02   26.37
   4   0  -2  706.98   24.16
   4   0  -2  702.98   27.05
  -4   0   2  718.52   26.76
   4   0  -1   46.35    3.64
   4   0  -1   50.71    4.11
   4   0  -1   48.79    2.30
   4   0  -1   45.85    4.21
  -4   0   1   44.24    4.02
   4   0   0  856.28   27.38
   4   0   0  865.64   29.38
  -4   0   0  796.77   27.02
   4   0   0  822.80   29.94
  -4   0   0  772.37   27.28
  -4   0   0  791.80   29.70
   4   0   1 2305.60   77.95
   4   0   1 2202.54   78.60
  -4   0  -1 2144.43   78.49
  -4   0  -1 2460.29   75.53
   4   0   1 2172.12   76.21
  -4   0  -1 2192.17   78.16
   4   0   1 2208.91   78.64
  -4   0  -2    0.73    0.69
   4   0   2    0.43    1.54
  -4   0  -2    0.19    1.87
   4   0   2    1.07    1.69
  -4   0  -2    3.69    1.94
   4   0   2    1.11    1.92
  -4   0  -3   57.94    2.95
   4   0   3   59.28    4.78
  -4   0  -3   57.85    4.46
  -4   0  -4  399.28   14.60
  -4   0  -4  392.35   16.39
   4   0   4  399.02   16.76
   4   0   5    1.02    2.18
  -4   0  -5    0.89    1.39
  -4   0  -5   -2.58    2.42
   4   0   5    2.18    1.99
  -4   0  -6   69.57    4.50
   4   0   6   59.24    5.13
   4   0   6   76.21    6.12
  -4   0  -6   54.69    5.24
   4   0   6   65.65    5.04
  -4   0  -7   41.72    3.96
   4   0   7   45.70    4.75
   4   0   7   41.18    5.02
  -4   0  -7   38.37    4.72
   4   0   7   39.16    3.90
  -4   0  -8   46.24    4.39
   4   0   8   53.97    5.52
  -4   0  -8   50.38    5.44
   4   0   8   44.64    4.12
   4   0   8   41.01    4.60
   4   0   9   45.27    5.51
   4   0   9   44.60    5.00
  -4   0  -9   50.80    5.83
   4   0   9   49.20    4.01
   4   0  10   30.42    4.47
  -4   0 -10   37.43    3.10
  -4   0 -10   30.86    5.39
   4   0  10   45.65    5.61
   4   0  11  125.56    9.24
   4   0  11  108.95    8.12
   4   0  12   -3.66    3.58
   4   0  13   -2.58    4.01
  -4   0 -14  119.80    9.12
  -4  -1  17    7.21    3.92
  -4  -1  16   11.65    3.97
  -4  -1  15   37.40    4.81
  -4  -1  14   96.92    6.77
  -4  -1  14   92.94    4.99
  -4  -1  14   90.64    4.90
  -4  -1  13    7.70    2.21
  -4  -1  12   50.02    2.85
   4   1 -11  592.06   23.00
   4   1 -10    6.34    2.26
  -4  -1   9  145.66    6.80
   4   1  -9  171.75    8.77
  -4  -1   8  181.27    8.01
  -4  -1   8  162.50    7.25
   4   1  -8  188.68    9.55
  -4  -1   8  184.97    8.90
  -4  -1   7  318.59   12.73
  -4  -1   7  299.28   11.59
   4   1  -7  319.49   14.14
  -4  -1   7  327.17   13.65
  -4  -1   6  110.02    5.99
   4   1  -6  105.88    6.88
  -4  -1   6  114.54    6.74
  -4  -1   5  761.08   28.49
   4   1  -5  731.20   28.79
  -4  -1   5  778.99   27.69
  -4  -1   4  167.49    7.91
   4   1  -4  158.70    6.96
  -4  -1   4  159.33    8.04
   4   1  -4  176.10    9.11
   4   1  -3    7.97    1.26
  -4  -1   3   10.49    2.18
   4   1  -3    9.33    2.47
   4   1  -2   18.04    1.26
  -4  -1   2   15.34    2.89
   4   1  -2   10.53    2.47
   4   1  -1  210.05    9.89
  -4  -1   1  214.52   10.58
  -4  -1   1  212.21    8.28
   4   1  -1  224.97    7.66
   4   1   0   81.44    5.69
  -4  -1   0   80.84    5.74
   4   1   0   87.58    3.65
  -4  -1   0   78.96    5.04
   4   1   0   86.67    5.44
  -4  -1   0   85.32    3.63
  -4  -1   0   84.52    5.80
   4   1   1    8.85    2.16
  -4  -1  -1   11.18    2.14
   4   1   1    9.18    2.44
  -4  -1  -1    8.39    2.38
  -4  -1  -1    8.43    0.80
  -4  -1  -1    9.01    2.28
   4   1   1    8.84    2.43
  -4  -1  -2  493.30   16.43
   4   1   2  477.06   19.92
  -4  -1  -2  459.13   19.70
  -4  -1  -2  471.85   19.34
  -4  -1  -3    8.41    2.46
  -4  -1  -3    3.70    2.04
   4   1   3    4.79    2.17
  -4  -1  -3    6.44    1.93
  -4  -1  -3    6.35    1.04
   4   1   4   16.79    3.46
  -4  -1  -4   12.29    2.94
  -4  -1  -4   15.74    1.71
  -4  -1  -4   15.73    2.91
   4   1   4   15.03    2.91
  -4  -1  -4   16.99    2.65
  -4  -1  -5  263.07   10.66
   4   1   5  276.39   13.39
   4   1   5  282.80   12.65
  -4  -1  -5  245.54   12.17
   4   1   5  272.43   12.62
   4   1   6   16.16    3.58
  -4  -1  -6   16.75    2.51
   4   1   6   15.04    3.22
  -4  -1  -6   16.24    3.76
   4   1   6   23.50    3.31
  -4  -1  -7  172.23    8.50
   4   1   7  179.66   10.48
   4   1   7  165.68    9.56
  -4  -1  -7  168.33    9.70
   4   1   7  178.68    9.21
   4   1   8   43.54    5.50
   4   1   8   45.77    4.96
  -4  -1  -8   49.65    4.18
  -4  -1  -8   45.24    5.34
   4   1   8   48.30    4.26
  -4  -1  -9  134.45    6.83
   4   1   9  134.09    8.55
  -4  -1  -9  125.26    8.82
   4   1   9  138.40    9.40
   4   1  10    2.78    3.39
  -4  -1 -10    1.93    4.11
  -4  -1 -10    4.74    1.73
   4   1  10    1.52    3.03
   4   1  11   15.36    4.51
   4   1  11   15.14    3.91
   4   1  12   94.99    7.84
   4   1  13    5.97    3.94
  -4  -2  18   13.43    4.61
  -4  -2  17   16.80    4.70
  -4  -2  16    7.37    4.01
  -4  -2  15    1.35    1.52
  -4  -2  15    2.33    3.66
  -4  -2  15    1.83    1.31
  -4  -2  14   80.59    4.98
  -4  -2  14   79.42    4.93
  -4  -2  13  151.16    8.09
  -4  -2  13  159.08    8.03
  -4  -2  12   41.89    4.21
  -4  -2  11  224.94   10.46
   4   2 -10    4.65    2.53
  -4  -2  10    8.11    2.43
  -4  -2   9    2.90    2.20
   4   2  -9   -0.64    2.13
  -4  -2   8    0.55    1.96
   4   2  -8    1.29    2.22
  -4  -2   8    1.16    0.82
  -4  -2   7 1601.23   53.21
  -4  -2   7 1459.72   49.76
   4   2  -7 1561.95   53.70
   4   2  -6  300.77   12.66
  -4  -2   6  316.71   14.14
   4   2  -6  333.25   14.74
   4   2  -5    6.18    1.71
  -4  -2   5    4.40    2.27
   4   2  -5    7.24    2.43
   4   2  -4   40.17    2.80
  -4  -2   4   41.93    3.93
   4   2  -4   38.47    4.17
  -4  -2   3  382.56   17.08
  -4  -2   3  409.71   16.77
   4   2  -3  410.41   17.59
  -4  -2   2   77.32    4.17
  -4  -2   2   91.10    6.20
  -4  -2   2   89.21    5.32
   4   2  -2   78.48    3.17
   4   2  -2   85.90    6.24
  -4  -2   1   47.92    4.02
  -4  -2   1   50.81    4.77
  -4  -2   1   52.30    3.05
   4   2  -1   61.47    2.35
   4   2   0  174.28    8.91
  -4  -2   0  183.94    8.74
  -4  -2   0  200.58    9.92
  -4  -2   0  173.38    9.57
  -4  -2  -1   35.20    3.29
  -4  -2  -1   30.92    3.69
   4   2   1   28.14    3.78
  -4  -2  -1   28.29    1.41
  -4  -2  -1   29.58    3.71
  -4  -2  -2   39.91    4.31
  -4  -2  -2   44.22    1.85
  -4  -2  -2   39.22    3.69
   4   2   2   41.43    4.49
  -4  -2  -2   43.46    4.18
  -4  -2  -3  713.73   29.30
  -4  -2  -3  758.17   25.60
   4   2   3  791.96   28.78
   4   2   3  792.75   29.71
  -4  -2  -3  774.76   28.95
  -4  -2  -4  179.18    9.38
   4   2   4  192.15   10.50
  -4  -2  -4  171.27    9.95
  -4  -2  -4  175.67    9.19
   4   2   4  198.05    9.77
  -4  -2  -4  180.61    7.23
   4   2   4  186.09   10.11
   4   2   5   -0.39    2.62
  -4  -2  -5    4.20    2.53
  -4  -2  -5    1.04    1.49
   4   2   5    1.16    2.16
  -4  -2  -5   -0.27    2.73
  -4  -2  -5    5.22    2.22
   4   2   5    1.97    2.22
   4   2   6  228.05   11.45
  -4  -2  -6  212.41   10.42
   4   2   6  251.35   12.68
  -4  -2  -6  235.32   12.17
   4   2   6  222.60   11.36
  -4  -2  -6  216.25   11.24
  -4  -2  -6  235.35    9.85
   4   2   7   88.52    6.52
   4   2   7   84.84    7.12
  -4  -2  -7   92.26    6.89
  -4  -2  -7   79.37    5.77
   4   2   8   51.96    5.21
  -4  -2  -8   55.72    4.48
  -4  -2  -8   47.98    5.67
  -4  -2  -8   52.92    4.34
   4   2   9   53.26    5.59
  -4  -2  -9   51.09    4.06
  -4  -2  -9   48.76    4.01
  -4  -2  -9   49.13    6.02
   4   2  10  245.67   12.87
   4   2  11    1.58    3.37
  -4  -2 -12   -0.72    4.49
   4   2  12    0.41    3.57
   4   2  13   38.67    5.80
  -4  -3  18   20.72    5.17
  -4  -3  17    7.92    4.73
  -4  -3  16   36.09    5.64
  -4  -3  15   12.68    2.38
  -4  -3  15   14.21    2.42
  -4  -3  14   25.71    3.22
  -4  -3  14   27.20    3.34
  -4  -3  13   55.87    4.78
  -4  -3  13   63.70    4.70
  -4  -3  13   54.46    4.82
  -4  -3  12   80.55    5.97
  -4  -3  12   80.79    5.65
  -4  -3  11   54.42    5.35
  -4  -3  11   64.49    5.23
  -4  -3  10    3.54    2.57
  -4  -3  10    4.93    2.69
  -4  -3   9  412.72   17.76
   4   3  -9  414.64   18.26
   4   3  -8   31.14    3.60
  -4  -3   8   35.98    4.31
   4   3  -8   33.79    4.25
   4   3  -7   61.98    4.37
  -4  -3   7   63.20    5.28
   4   3  -7   52.33    5.30
   4   3  -6  295.72   14.55
  -4  -3   6  312.99   14.40
   4   3  -6  295.85   12.21
   4   3  -5  123.09    5.89
   4   3  -5  117.71    7.94
   4   3  -4   87.94    4.37
   4   3  -4   88.26    6.82
  -4  -3   3   54.82    3.81
  -4  -3   3   68.49    4.88
   4   3  -3   67.99    5.77
  -4  -3   3   63.64    5.58
  -4  -3   2   79.46    4.25
   4   3  -2   64.47    5.87
  -4  -3   2   70.94    5.08
   4   3  -2   76.20    2.81
  -4  -3   2   75.89    6.06
  -4  -3   1  110.42    7.33
  -4  -3   1  110.36    5.13
  -4  -3   1  114.23    7.51
  -4  -3   1  112.68    6.43
  -4  -3   0  127.91    7.06
   4   3   0  125.02    8.37
  -4  -3   0  130.65    8.17
  -4  -3   0  146.58    8.58
  -4  -3  -1  637.11   24.25
   4   3   1  646.77   26.26
  -4  -3  -1  660.34   25.85
  -4  -3  -1  624.75   25.64
   4   3   2   13.89    2.85
  -4  -3  -2   11.16    2.39
   4   3   2   18.11    3.51
  -4  -3  -2   15.91    3.26
  -4  -3  -2   12.95    0.69
  -4  -3  -2   12.71    3.12
   4   3   3    1.46    2.13
  -4  -3  -3    0.73    2.37
  -4  -3  -3    4.09    2.36
   4   3   3    0.75    2.32
  -4  -3  -3    2.84    0.70
  -4  -3  -4  280.86   10.50
  -4  -3  -4  296.99   14.28
  -4  -3  -4  270.96   12.78
   4   3   4  322.92   13.86
   4   3   4  314.76   14.51
  -4  -3  -4  297.13   13.58
  -4  -3  -5   74.05    4.02
  -4  -3  -5   74.58    6.26
  -4  -3  -5   74.30    6.01
   4   3   5   76.99    5.88
  -4  -3  -5   67.77    5.71
  -4  -3  -5   75.93    5.71
  -4  -3  -6   68.64    6.22
  -4  -3  -6   74.99    5.87
   4   3   6   76.39    5.87
  -4  -3  -6   55.28    5.50
  -4  -3  -6   66.81    5.21
  -4  -3  -7  156.66    8.87
  -4  -3  -7  159.93    9.82
   4   3   7  175.66    9.59
  -4  -3  -7  151.60    8.28
  -4  -3  -7  170.75    9.62
  -4  -3  -7  153.29    8.62
   4   3   8  135.75    8.54
  -4  -3  -8  126.33    7.53
  -4  -3  -8  134.28    9.07
  -4  -3  -8  133.07    7.39
  -4  -3  -9   41.44    5.90
  -4  -3  -9   46.53    4.09
   4   3   9   51.01    5.55
  -4  -3 -10    7.78    4.67
   4   3  10    4.66    3.18
  -4  -3 -11   57.09    8.39
   4   3  11   56.06    6.18
   4   3  12    8.35    3.82
   4   3  13    2.15    3.67
  -4  -4  18   48.10    6.72
  -4  -4  17   -0.42    4.42
  -4  -4  16    4.97    4.50
  -4  -4  15   39.41    3.91
  -4  -4  15   38.04    3.81
  -4  -4  14   74.50    5.58
  -4  -4  14   79.28    5.58
  -4  -4  14   77.14    5.74
  -4  -4  13   27.15    3.84
  -4  -4  13   31.24    3.99
  -4  -4  13   29.97    4.06
  -4  -4  12   69.16    5.83
  -4  -4  12   80.81    6.20
  -4  -4  12   72.70    5.92
  -4  -4  11   12.23    3.17
  -4  -4  11   15.55    3.22
  -4  -4  10  227.22   12.02
  -4  -4  10  241.67   12.13
   4   4 -10  231.04   11.36
   4   4  -9   32.51    3.92
  -4  -4   9   38.43    4.71
  -4  -4   9   32.86    4.35
  -4  -4   8  198.53   11.14
  -4  -4   8  210.86   11.24
   4   4  -8  195.04    9.48
  -4  -4   7  114.29    4.95
   4   4  -7  117.78    6.33
  -4  -4   7  120.28    8.06
   4   4  -7  113.82    8.11
   4   4  -6   54.76    3.78
  -4  -4   6   45.91    5.02
   4   4  -6   45.46    5.19
   4   4  -5  497.60   20.83
   4   4  -5  438.87   16.67
  -4  -4   4  592.34   22.48
   4   4  -4  622.58   25.51
  -4  -4   3   19.00    3.59
   4   4  -3   17.62    3.56
  -4  -4   3   13.65    2.12
  -4  -4   3   12.08    2.43
  -4  -4   2   70.04    6.02
  -4  -4   2   54.76    4.57
  -4  -4   2   61.10    3.85
  -4  -4   1  583.41   22.41
  -4  -4   1  576.90   20.69
  -4  -4   1  579.43   23.99
  -4  -4   1  566.04   24.13
  -4  -4   0   13.36    3.33
   4   4   0    7.98    3.08
  -4  -4   0    8.70    2.78
  -4  -4   0   10.71    2.45
  -4  -4  -1  272.72   14.16
  -4  -4  -1  304.92   13.04
  -4  -4  -1  287.79   14.29
   4   4   1  294.73   14.74
  -4  -4  -2 1706.49   59.05
  -4  -4  -2 1748.35   61.04
  -4  -4  -2 1642.97   61.02
  -4  -4  -2 1711.62   61.07
  -4  -4  -3  195.65   11.25
  -4  -4  -3  208.41   11.24
  -4  -4  -3  196.73    6.61
  -4  -4  -3  231.56   11.43
  -4  -4  -4   66.94    6.28
  -4  -4  -4   78.15    6.30
   4   4   4   78.26    5.91
  -4  -4  -4   69.20    3.08
  -4  -4  -4   67.37    5.83
  -4  -4  -5   55.72    5.10
  -4  -4  -5   56.03    3.21
  -4  -4  -5   53.78    5.61
  -4  -4  -5   64.40    5.67
   4   4   5   62.19    5.47
  -4  -4  -5   59.17    5.22
  -4  -4  -5   62.87    5.59
  -4  -4  -6    3.56    2.73
  -4  -4  -6    3.84    2.50
  -4  -4  -6    8.17    3.32
   4   4   6    4.55    2.93
  -4  -4  -6    3.11    3.20
  -4  -4  -6    2.76    2.62
  -4  -4  -7   83.58    6.16
  -4  -4  -7   72.32    6.68
   4   4   7   84.73    6.72
  -4  -4  -7   77.39    5.79
  -4  -4  -7   95.29    7.15
  -4  -4  -7   75.24    5.85
  -4  -4  -8    3.73    2.40
  -4  -4  -8    7.25    2.50
  -4  -4  -8    8.89    4.72
  -4  -4  -8   13.18    4.68
  -4  -4  -8    7.19    2.68
   4   4   8    8.33    3.36
   4   4   9  112.15    8.16
  -4  -4  -9  124.21   10.63
  -4  -4  -9   95.68    8.60
  -4  -4 -10    7.30    4.88
   4   4  10    2.84    3.30
   4   4  11    2.09    3.66
   4   4  12   32.66    5.24
  -4  -5  17    5.46    4.93
  -4  -5  15   45.87    4.45
  -4  -5  15   45.90    4.56
  -4  -5  15   41.65    4.39
  -4  -5  14    2.94    2.70
  -4  -5  14    2.19    2.72
  -4  -5  14    6.96    2.74
  -4  -5  13  199.74   10.63
  -4  -5  13  197.14   10.76
  -4  -5  13  202.39   10.99
  -4  -5  12   14.68    3.81
  -4  -5  12    9.88    3.15
  -4  -5  12   14.99    3.59
   4   5 -11   18.63    3.59
  -4  -5  11   27.52    4.52
  -4  -5  11   31.03    4.63
  -4  -5  11   24.72    4.31
   4   5 -10  199.36   10.37
  -4  -5  10  229.41   11.92
  -4  -5  10  215.06   11.84
  -4  -5  10  209.15   11.95
   4   5  -9   30.03    3.61
  -4  -5   9   21.86    4.31
  -4  -5   9   30.31    4.45
   4   5  -8   -0.87    2.28
  -4  -5   8   -0.41    2.93
  -4  -5   8   -0.42    2.93
   4   5  -7  425.62   16.29
  -4  -5   7  429.20   19.29
  -4  -5   7  400.20   14.86
  -4  -5   7  453.89   19.44
   4   5  -6   34.25    3.01
  -4  -5   6   36.60    4.79
  -4  -5   6   48.37    5.25
  -4  -5   6   38.23    3.03
  -4  -5   5   79.64    5.16
  -4  -5   4   90.89    7.40
  -4  -5   4  104.41    7.77
  -4  -5   4   85.55    5.54
  -4  -5   3  463.40   18.48
  -4  -5   3  513.79   19.94
  -4  -5   3  511.57   21.72
  -4  -5   3  535.14   21.98
   4   5  -3  473.66   16.24
  -4  -5   2   17.89    2.36
  -4  -5   2   22.11    3.31
  -4  -5   2   18.08    3.86
  -4  -5   2   17.19    3.90
  -4  -5   1   89.12    4.85
  -4  -5   1   99.22    7.61
  -4  -5   1   86.92    5.98
  -4  -5   1   87.59    7.14
  -4  -5   1   93.45    7.44
  -4  -5   0  503.47   20.25
  -4  -5   0  499.25   22.09
  -4  -5   0  513.48   22.38
  -4  -5   0  520.05   22.38
  -4  -5  -1    8.51    3.23
  -4  -5  -1   11.23    3.48
  -4  -5  -1   10.12    3.28
  -4  -5  -1    4.51    2.18
  -4  -5  -2   29.63    4.41
  -4  -5  -2   23.06    3.37
  -4  -5  -2   28.08    4.32
  -4  -5  -2   23.59    4.01
  -4  -5  -3   47.80    5.77
  -4  -5  -3   50.61    5.57
  -4  -5  -3   53.52    4.83
  -4  -5  -3   52.04    5.40
  -4  -5  -3   56.22    5.86
  -4  -5  -4   94.27    3.57
  -4  -5  -4  124.53    8.49
  -4  -5  -4  131.69    8.30
  -4  -5  -4  128.16    8.23
  -4  -5  -4  105.36    3.55
  -4  -5  -4  133.87    8.52
  -4  -5  -5   32.82    4.43
  -4  -5  -5   28.63    4.31
  -4  -5  -5   23.49    5.23
  -4  -5  -5   20.59    4.19
  -4  -5  -5   30.06    4.28
  -4  -5  -5   23.51    4.03
  -4  -5  -5   24.43    1.85
  -4  -5  -6   57.69    5.78
  -4  -5  -6   68.32    6.52
  -4  -5  -6   77.29    8.16
  -4  -5  -6   66.45    5.82
  -4  -5  -6   66.90    6.03
  -4  -5  -6   65.93    5.95
  -4  -5  -7  110.28    7.19
  -4  -5  -7  101.27    6.82
  -4  -5  -7   94.79    7.65
  -4  -5  -7   79.17    7.27
  -4  -5  -7   86.91    6.71
  -4  -5  -8   69.65    6.93
  -4  -5  -8   89.85    8.03
  -4  -5  -8   80.14    5.89
  -4  -5  -9   49.84    7.77
   4   5   9   65.49    6.37
   4   5  10   49.43    5.94
  -4  -6  15   55.11    5.66
  -4  -6  15   54.94    5.30
  -4  -6  14   13.52    3.49
  -4  -6  14   17.84    4.01
  -4  -6  14   15.34    3.68
  -4  -6  13    2.88    3.17
  -4  -6  13    5.61    3.28
  -4  -6  13    6.65    3.11
  -4  -6  12  103.46    7.54
  -4  -6  12   83.70    7.46
  -4  -6  12  101.08    7.65
  -4  -6  11   54.56    5.89
  -4  -6  11   55.52    5.99
  -4  -6  11   54.62    5.84
   4   6 -10    4.17    2.49
  -4  -6  10    2.09    3.30
  -4  -6  10   -1.83    3.31
  -4  -6  10    4.53    3.22
  -4  -6   9  186.72   10.91
   4   6  -9  162.70    8.71
  -4  -6   9  195.31   11.48
  -4  -6   9  183.50   11.21
  -4  -6   8   73.59    6.80
  -4  -6   8   82.20    7.34
  -4  -6   8   76.09    7.09
   4   6  -8   86.57    5.36
  -4  -6   7    1.30    1.35
   4   6  -7    4.37    1.90
  -4  -6   7    3.55    3.00
  -4  -6   7    0.48    2.88
  -4  -6   7    2.83    2.86
  -4  -6   6  547.54   23.51
  -4  -6   6  517.03   19.85
  -4  -6   6  557.26   23.90
  -4  -6   5  502.66   20.03
  -4  -6   5  492.53   19.46
  -4  -6   4   45.00    5.48
  -4  -6   4   39.75    3.98
  -4  -6   4   44.37    4.27
  -4  -6   4   47.82    5.59
   4   6  -4   45.69    2.44
  -4  -6   3   45.46    5.67
  -4  -6   3   50.56    4.88
  -4  -6   3   36.84    3.75
  -4  -6   3   48.53    4.81
  -4  -6   3   40.13    5.26
   4   6  -3   49.48    1.82
  -4  -6   2  328.96   14.01
  -4  -6   2  389.07   17.65
  -4  -6   2  363.02   15.72
  -4  -6   2  344.06   16.39
  -4  -6   2  345.66   17.34
  -4  -6   1   18.18    3.92
  -4  -6   1   11.48    3.00
  -4  -6   1   22.48    2.55
  -4  -6   1   15.62    3.80
  -4  -6   1   17.53    4.36
  -4  -6   1   17.18    4.17
  -4  -6   0    3.71    3.13
  -4  -6   0    6.05    3.04
  -4  -6   0    3.70    2.55
  -4  -6   0    5.64    3.49
  -4  -6   0    1.79    2.92
  -4  -6   0    0.97    3.20
  -4  -6  -1   89.61    7.74
  -4  -6  -1  111.84    8.16
  -4  -6  -1  102.26    6.72
  -4  -6  -1   91.69    8.05
  -4  -6  -1  113.87    8.42
  -4  -6  -1  106.92    8.26
  -4  -6  -2   58.24    6.10
  -4  -6  -2   47.98    5.74
  -4  -6  -2   57.19    4.95
  -4  -6  -2   62.03    6.82
  -4  -6  -2   60.42    6.19
  -4  -6  -2   59.49    6.13
  -4  -6  -3    0.58    3.41
  -4  -6  -3    1.89    2.71
  -4  -6  -3    2.87    2.48
  -4  -6  -3    2.94    3.23
  -4  -6  -3    4.61    3.11
  -4  -6  -3    2.24    2.99
  -4  -6  -4   82.71    7.25
  -4  -6  -4   78.87    6.96
  -4  -6  -4   82.69    7.08
  -4  -6  -4   83.12    8.44
  -4  -6  -4   89.07    7.34
  -4  -6  -5   32.71    4.67
  -4  -6  -5   34.88    5.87
  -4  -6  -5   32.86    5.03
  -4  -6  -5   31.48    4.70
  -4  -6  -5   33.38    4.80
  -4  -6  -5   27.71    4.22
  -4  -6  -5   21.01    0.94
  -4  -6  -5   20.26    1.02
  -4  -6  -6   61.93    5.98
  -4  -6  -6   43.50    5.71
  -4  -6  -6   71.07    8.06
  -4  -6  -6   50.72    5.41
  -4  -6  -6   51.49    5.63
  -4  -6  -6   39.49    4.98
  -4  -6  -7   33.11    5.16
  -4  -6  -7   39.99    5.79
  -4  -6  -7   29.88    6.02
  -4  -6  -7   31.37    4.39
  -4  -6  -8   76.32    7.43
  -4  -7  15   10.36    3.81
  -4  -7  15    8.08    3.49
  -4  -7  14  252.19   13.10
  -4  -7  14  253.56   13.82
  -4  -7  14  261.54   13.50
  -4  -7  13   -2.34    3.34
  -4  -7  13   -1.37    3.63
  -4  -7  13    0.43    2.93
  -4  -7  12   30.72    4.82
  -4  -7  12   36.72    5.54
  -4  -7  12   34.65    5.33
  -4  -7  11  205.21   11.76
  -4  -7  11  191.56   11.80
  -4  -7  11  180.46   11.74
  -4  -7  10   10.53    4.16
  -4  -7  10   18.96    4.45
  -4  -7  10   14.98    4.28
   4   7  -9   35.38    3.63
  -4  -7   9   29.51    4.94
  -4  -7   9   33.68    5.42
  -4  -7   9   27.50    5.07
  -4  -7   8  245.50   13.93
  -4  -7   8  261.50   14.57
  -4  -7   8  265.19   14.64
  -4  -7   7  135.54    9.44
  -4  -7   7  119.55    5.97
  -4  -7   7  123.01    9.56
  -4  -7   7  134.32    9.85
  -4  -7   6    8.74    2.12
   4   7  -6    7.48    2.06
  -4  -7   5  128.63    8.16
  -4  -7   5  139.09    7.85
   4   7  -5  151.04    6.03
  -4  -7   4   67.50    5.27
  -4  -7   4   58.65    5.01
   4   7  -4   56.53    2.49
  -4  -7   4   70.44    6.92
  -4  -7   4   75.90    7.30
  -4  -7   4   68.34    6.92
  -4  -7   3   14.54    3.36
  -4  -7   3   23.16    4.64
  -4  -7   3   20.40    4.55
  -4  -7   3   19.75    4.37
  -4  -7   3   17.63    2.99
  -4  -7   3   20.51    3.85
  -4  -7   2    1.17    2.76
  -4  -7   2    1.12    1.89
  -4  -7   2    0.99    2.54
  -4  -7   2   -0.52    3.34
  -4  -7   2   -0.48    3.37
  -4  -7   2   -0.53    3.36
  -4  -7   1  154.09    7.78
  -4  -7   1  159.43   10.48
  -4  -7   1  148.18    8.89
  -4  -7   1  152.22    9.90
  -4  -7   1  168.05   11.18
  -4  -7   1  168.33   11.05
  -4  -7   0    0.96    2.94
  -4  -7   0    3.35    2.58
  -4  -7   0   -0.51    3.13
  -4  -7   0    1.03    3.37
  -4  -7   0   -0.95    3.20
  -4  -7   0    1.05    3.10
  -4  -7  -1   12.94    3.93
  -4  -7  -1   11.79    3.99
  -4  -7  -1    9.63    2.88
  -4  -7  -1   12.73    4.12
  -4  -7  -1   12.15    3.81
  -4  -7  -1    5.17    3.24
  -4  -7  -2  109.63    8.78
  -4  -7  -2  125.48    9.07
  -4  -7  -2  112.56    7.29
  -4  -7  -2  130.58    9.75
  -4  -7  -2  122.79    9.25
  -4  -7  -2  113.50    8.87
  -4  -7  -3  173.69   11.38
  -4  -7  -3  173.10   10.90
  -4  -7  -3  168.24    9.44
  -4  -7  -3  175.64   11.95
  -4  -7  -3  184.21   11.57
  -4  -7  -3  182.00   11.42
  -4  -7  -4   36.22    5.25
  -4  -7  -4   39.53    5.67
  -4  -7  -4   39.59    5.36
  -4  -7  -4   42.87    6.42
  -4  -7  -4   39.71    5.38
  -4  -7  -5   52.73    7.22
  -4  -7  -5   45.60    5.97
  -4  -7  -5   44.64    5.83
  -4  -7  -5   41.61    5.35
  -4  -7  -5   38.09    4.99
  -4  -7  -5   46.74    5.67
  -4  -7  -6   45.07    6.46
  -4  -7  -6   34.97    5.45
  -4  -7  -6   35.62    5.16
  -4  -7  -6   40.92    5.16
  -4  -7  -6   36.16    5.24
  -4  -7  -6   33.36    5.03
  -4  -7  -7   15.78    4.58
  -4  -7  -7   12.79    5.11
  -4  -7  -8    6.35    4.00
  -4  -7  -9   73.58    7.61
  -4  -8  15    0.46    3.68
  -4  -8  15    0.75    3.32
  -4  -8  14    8.28    3.59
  -4  -8  14    0.97    3.53
  -4  -8  14    7.15    3.63
  -4  -8  13   82.69    7.73
  -4  -8  13  103.62    8.72
  -4  -8  13  102.23    8.04
  -4  -8  12    3.90    3.03
  -4  -8  12    1.05    3.95
  -4  -8  12   -0.44    3.64
  -4  -8  11   14.77    4.55
  -4  -8  11    9.71    4.06
  -4  -8  11    6.46    3.76
  -4  -8  10  126.41   10.12
  -4  -8  10  138.19   10.18
  -4  -8  10  144.19    9.94
  -4  -8   9   32.37    5.48
  -4  -8   9   26.61    5.03
  -4  -8   9   25.14    5.27
  -4  -8   8   36.97    5.90
  -4  -8   8   42.77    5.78
   4   8  -8   30.17    3.51
  -4  -8   7   50.11    6.66
  -4  -8   7   39.38    3.35
  -4  -8   7   40.18    5.89
  -4  -8   7   35.17    5.67
   4   8  -7   47.13    3.42
  -4  -8   6   77.79    6.45
  -4  -8   6   75.47    5.20
   4   8  -6   79.19    4.02
  -4  -8   5    9.40    3.25
  -4  -8   5    9.25    2.43
  -4  -8   5    5.18    3.63
   4   8  -5    6.21    1.13
  -4  -8   4   -1.72    3.62
  -4  -8   4   -0.65    2.30
  -4  -8   4    0.30    2.47
  -4  -8   4    2.07    4.00
  -4  -8   4    2.88    3.76
   4   8  -4    0.33    0.61
  -4  -8   3  142.41    8.12
  -4  -8   3  148.71   10.38
  -4  -8   3  141.39    8.83
  -4  -8   3  130.86    8.69
  -4  -8   3  140.50   10.59
  -4  -8   3  148.05   10.82
  -4  -8   2   29.99    4.52
  -4  -8   2   42.88    4.84
  -4  -8   2   33.29    3.78
  -4  -8   2   36.58    5.83
  -4  -8   2   39.54    5.78
  -4  -8   2   45.84    6.09
  -4  -8   1    3.21    3.16
  -4  -8   1    2.33    1.98
  -4  -8   1    2.01    2.70
  -4  -8   1    0.57    3.75
  -4  -8   1    4.08    3.79
  -4  -8   1   -1.14    3.62
  -4  -8   0  334.86   17.17
  -4  -8   0  354.18   15.51
  -4  -8   0  348.52   17.30
  -4  -8   0  313.27   17.31
  -4  -8   0  332.68   17.74
  -4  -8   0  312.85   17.42
  -4  -8  -1   83.95    8.12
  -4  -8  -1   82.92    7.69
  -4  -8  -1  103.03    6.98
  -4  -8  -1   99.03    8.48
  -4  -8  -1   93.52    8.63
  -4  -8  -1   98.04    8.41
  -4  -8  -2    2.88    3.40
  -4  -8  -2    3.86    3.12
  -4  -8  -2    0.47    3.34
  -4  -8  -2    1.26    2.58
  -4  -8  -2    3.27    3.55
  -4  -8  -2    3.67    3.35
  -4  -8  -3  249.45   14.88
  -4  -8  -3  260.09   14.19
  -4  -8  -3  259.79   12.75
  -4  -8  -3  296.86   16.23
  -4  -8  -3  268.23   15.05
  -4  -8  -3  259.90   14.66
  -4  -8  -4  101.05    8.91
  -4  -8  -4  112.85    9.25
  -4  -8  -4   98.12    8.31
  -4  -8  -4  102.22    9.33
  -4  -8  -4  122.74    9.09
  -4  -8  -5   12.21    5.18
  -4  -8  -5   12.40    4.32
  -4  -8  -5   10.91    4.49
  -4  -8  -5    7.41    3.82
  -4  -8  -5   10.42    3.72
  -4  -8  -5    8.25    3.76
  -4  -8  -6   -1.06    3.70
  -4  -8  -7    2.59    3.86
  -4  -8  -8    2.54    3.91
  -4  -9  13    4.49    3.58
  -4  -9  12  111.08    9.19
  -4  -9  11   16.25    4.49
  -4  -9  10    7.81    4.25
   4   9 -10   -0.28    2.88
   4   9  -9  191.47    9.21
  -4  -9   9  196.74   12.74
   4   9  -8   47.44    3.69
  -4  -9   8   43.45    6.33
  -4  -9   7   10.82    2.31
  -4  -9   7   10.16    4.38
   4   9  -7   15.53    2.06
  -4  -9   6   98.66    7.92
  -4  -9   6  103.47    6.59
   4   9  -6  123.18    4.90
  -4  -9   5   76.55    5.95
   4   9  -5   78.00    3.32
  -4  -9   5   72.30    6.38
  -4  -9   4  185.59   10.32
  -4  -9   4  186.16   10.38
  -4  -9   4  187.01   12.67
  -4  -9   3   16.39    3.48
  -4  -9   3   14.12    3.88
  -4  -9   3   15.15    4.91
  -4  -9   3   14.27    3.79
  -4  -9   2  231.97   12.25
  -4  -9   2  227.69   11.33
  -4  -9   2  234.67   12.87
  -4  -9   2  242.54   14.67
  -4  -9   1    0.71    2.87
  -4  -9   1    4.77    2.52
  -4  -9   1    0.59    3.57
  -4  -9   1    8.18    3.70
  -4  -9   0   -1.71    3.01
  -4  -9   0    0.60    3.48
  -4  -9   0   -1.15    3.63
  -4  -9   0    2.09    3.17
  -4  -9  -1  212.16   11.21
  -4  -9  -1  215.20   13.69
  -4  -9  -1  204.23   13.14
  -4  -9  -1  218.05   13.44
  -4  -9  -2  125.34    8.06
  -4  -9  -2  145.68   10.30
  -4  -9  -2  128.55   10.27
  -4  -9  -3   44.46    6.27
  -4  -9  -3   54.34    7.30
  -4  -9  -3   39.79    6.19
  -4  -9  -4   17.57    4.83
  -4  -9  -4   16.84    4.82
  -4  -9  -4   21.43    5.55
  -4  -9  -5   41.08    6.39
  -4  -9  -6   -1.69    4.06
   4  10 -14   65.01    6.96
   4  10 -13    3.30    3.66
  -4 -10  12   16.15    4.59
   4  10 -12   17.63    4.05
  -4 -10  11   22.37    5.46
   4  10 -11   22.30    3.85
   4  10 -10    4.01    2.50
  -4 -10  10    5.91    4.39
   4  10  -9    6.72    2.23
  -4 -10   9    7.84    4.57
   4  10  -8  123.67    5.76
  -4 -10   8  115.93   10.00
  -4 -10   7  113.28    6.59
  -4 -10   7  113.58    9.86
   4  10  -7  116.35    5.01
  -4 -10   6   54.43    4.69
   4  10  -6   50.01    2.68
  -4 -10   6   45.09    5.69
  -4 -10   5   12.51    3.42
  -4 -10   5   14.05    4.05
  -4 -10   5   16.94    5.03
   4  10  -5   10.42    1.22
  -4 -10   4  194.86   11.26
  -4 -10   4  205.29   13.68
  -4 -10   4  206.32   11.28
  -4 -10   3    8.12    3.99
  -4 -10   3    9.70    3.65
  -4 -10   3    7.03    3.38
  -4 -10   2    7.42    4.22
  -4 -10   2    3.75    3.33
  -4 -10   2    0.98    2.79
  -4 -10   1  212.20   12.34
  -4 -10   1  189.18   12.82
  -4 -10   0   56.91    5.05
  -4 -10   0   62.78    7.87
  -4 -10   0   76.02    7.66
  -4 -10   0   66.49    7.78
  -4 -10  -1   12.78    4.97
  -4 -10  -1   11.68    4.21
  -4 -10  -1   14.00    4.75
  -4 -10  -2   64.22    7.87
  -4 -10  -2   56.48    7.24
  -4 -10  -2   47.09    6.75
  -4 -10  -3   24.80    5.75
  -4 -10  -4    2.45    4.51
   4  11 -14   -5.19    3.78
   4  11 -13  146.50    8.80
   4  11 -12   83.45    6.18
   4  11 -11   26.28    3.73
   4  11 -10   77.43    4.87
  -4 -11  10   74.14    8.49
   4  11  -9   50.90    3.50
  -4 -11   9   45.01    6.91
   4  11  -8   -0.46    1.40
  -4 -11   8    5.14    4.52
  -4 -11   7   47.65    4.41
   4  11  -7   33.42    2.53
   4  11  -6   36.80    2.19
  -4 -11   6   37.39    4.51
  -4 -11   6   39.80    6.11
  -4 -11   5   16.90    4.51
  -4 -11   5   10.95    3.48
  -4 -11   5   17.04    5.22
  -4 -11   4    3.75    3.64
  -4 -11   4    1.55    3.22
  -4 -11   4    0.65    3.87
  -4 -11   3  196.72   11.63
  -4 -11   3  188.59   13.57
  -4 -11   3  192.74   11.11
  -4 -11   2   -0.36    3.20
  -4 -11   2    1.93    4.20
  -4 -11   2    1.45    3.64
  -4 -11   1   19.69    3.94
  -4 -11   1   15.87    4.74
  -4 -11   1    6.85    4.84
  -4 -11   1   10.54    4.42
  -4 -11   0   57.48    7.62
  -4 -11   0   58.30    5.44
  -4 -11   0   51.09    7.49
  -4 -11   0   64.27    7.52
  -4 -11  -1   22.45    5.65
   4  12 -13    8.92    3.31
   4  12 -12   14.88    3.11
   4  12 -11   34.47    3.41
   4  12 -10    0.66    2.04
   4  12  -9   39.03    2.93
  -4 -12   5  182.59   10.57
  -4 -12   4    6.51    3.68
  -4 -12   3    1.80    3.54
  -4 -12   2   47.88    6.39
  -4 -12   1   -2.14    4.31
  -4 -13   3   18.62    4.80
   5 -14  -1   12.81    3.25
   5 -14   0    1.15    2.79
   5 -14   1   16.32    3.82
   5 -14   2   20.58    3.97
   5 -14   3    0.66    3.38
   5 -14   5   32.87    5.68
   5 -14   6   48.00    6.72
   5 -13  -1    2.85    2.52
   5 -13   0   54.90    4.97
   5 -13   1   51.38    4.86
  -5  13  -1   46.06    5.78
   5 -13   2   -0.86    2.83
   5 -13   3  157.92    8.84
   5 -13   3  142.18    9.18
  -5  13  -3  145.68    8.34
   5 -13   4   47.52    5.94
  -5  13  -4   44.35    4.38
   5 -13   5   20.06    5.12
   5 -13   6   82.99    7.83
   5 -13   7    8.58    4.98
  -5  12   6   13.15    5.18
  -5  12   5   17.84    5.27
  -5  12   4    5.93    4.29
  -5  12   3   13.04    4.97
  -5  12   2   43.07    6.59
  -5  12   1    1.18    3.84
   5 -12  -1    0.41    1.97
   5 -12   0   19.37    3.06
   5 -12   0   19.86    3.34
   5 -12   1  168.35    9.10
  -5  12  -1  183.74    9.74
   5 -12   1  169.35    8.73
   5 -12   2   31.81    3.96
  -5  12  -2   26.40    5.67
   5 -12   2   30.99    4.42
  -5  12  -2   24.44    3.73
   5 -12   3   -1.90    2.94
   5 -12   3   -0.65    3.31
  -5  12  -3   -2.28    2.29
  -5  12  -3    0.59    3.74
   5 -12   4  161.27    9.63
  -5  12  -4  138.19    7.38
  -5  12  -4  148.68   11.23
   5 -12   5   39.88    5.73
  -5  12  -5   35.82    3.53
  -5  12  -5   37.66    6.35
   5 -12   6   14.03    4.73
  -5  12  -6    8.74    2.39
  -5  12  -6    8.26    4.43
  -5  12  -7   46.85    4.32
  -5  12  -7   56.73    7.22
  -5  12  -8   27.79    5.96
   5 -12   8   35.06    6.42
  -5  12  -9   -2.38    4.34
  -5  12 -10   26.84    5.76
  -5  11   9   18.16    5.02
  -5  11   8   65.77    7.55
  -5  11   7   -2.68    4.39
  -5  11   6   -1.61    3.93
  -5  11   5   28.97    5.39
  -5  11   4   58.36    6.97
  -5  11   3   -0.54    3.70
  -5  11   2    7.53    3.82
  -5  11   1  220.60   13.48
   5 -11  -1  221.42    9.59
   5 -11   0    4.87    2.62
  -5  11   0    1.25    3.05
   5 -11   0    4.79    2.08
  -5  11  -1    5.39    3.68
   5 -11   1    2.96    2.31
   5 -11   1    2.51    2.78
  -5  11  -1   -2.06    2.70
  -5  11  -2  152.20   10.63
   5 -11   2  160.66    8.72
  -5  11  -2  137.29    7.57
   5 -11   2  146.27    7.79
   5 -11   3   -0.24    2.53
   5 -11   3   -0.31    3.15
  -5  11  -3   -0.98    1.92
  -5  11  -3    3.22    3.51
   5 -11   4    0.34    3.30
  -5  11  -4   -0.53    1.79
  -5  11  -4    6.44    3.81
  -5  11  -5   98.05    5.51
  -5  11  -5  106.64    9.04
  -5  11  -6   44.90    6.46
   5 -11   6   50.96    6.18
  -5  11  -7   11.20    4.53
   5 -11   7    8.15    4.28
  -5  11  -8   16.06    4.84
   5 -11   8   20.99    5.50
  -5  11  -9   40.24    6.42
   5 -11   9   51.11    6.95
  -5  11 -10    6.45    4.43
  -5  11 -11    0.54    4.00
  -5  10  10   46.61    6.29
  -5  10   9   -0.96    4.01
  -5  10   8    1.44    3.76
  -5  10   7   82.95    7.76
  -5  10   6   40.74    5.92
  -5  10   5    1.46    3.43
  -5  10   4   50.20    6.25
  -5  10   3  109.64    8.27
   5 -10  -3   64.68    3.22
  -5  10   2    8.32    3.61
   5 -10  -1   17.63    2.70
   5 -10  -1    8.18    2.28
   5 -10   0  212.85    9.34
   5 -10   0  223.11   10.05
  -5  10   0  223.90   10.70
   5 -10   0  212.29   10.08
  -5  10  -1    3.89    3.24
  -5  10  -1    4.47    3.17
   5 -10   1    1.84    1.95
   5 -10   1    2.92    2.60
   5 -10   1   -0.27    2.57
  -5  10  -1   -0.67    2.26
  -5  10  -2    3.88    3.74
   5 -10   2    8.01    3.22
  -5  10  -2    6.66    3.24
   5 -10   2   11.66    2.52
   5 -10   2    9.64    3.25
  -5  10  -2    8.23    2.21
   5 -10   3   53.68    5.37
  -5  10  -3   46.74    5.41
  -5  10  -3   49.64    6.20
   5 -10   4   19.93    4.21
  -5  10  -4   16.96    3.98
  -5  10  -4   17.57    4.23
   5 -10   5    7.22    3.92
  -5  10  -5    6.87    3.21
  -5  10  -5    8.33    3.86
   5 -10   6   42.36    5.69
  -5  10  -6   42.68    5.72
   5 -10   7   32.55    5.58
  -5  10  -7   32.14    5.25
   5 -10   8   -1.78    4.11
  -5  10  -8   -1.45    3.66
  -5  10  -8   -1.36    1.96
   5 -10   9   28.73    5.68
  -5  10  -9   24.99    5.00
  -5  10  -9   23.19    3.47
   5 -10  10  178.19   12.12
  -5  10 -10  190.53   12.07
  -5  10 -11   48.53    6.54
  -5   9  11   -1.25    3.29
  -5   9  10   -0.42    3.54
  -5   9   9   88.83    7.65
  -5   9   9   76.58    7.14
  -5   9   8   22.95    4.48
  -5   9   8   24.91    4.71
  -5   9   7   19.33    4.22
  -5   9   6   45.21    5.86
  -5   9   5  136.93    9.42
   5  -9  -4   15.01    2.25
  -5   9   4   18.46    4.14
   5  -9  -3    5.31    1.40
  -5   9   3    8.32    3.56
   5  -9  -3    5.20    1.86
  -5   9   3    3.08    3.16
  -5   9   2  219.06   12.04
   5  -9  -2  196.08    8.90
   5  -9  -1   -1.13    2.04
   5  -9  -1    3.85    1.81
  -5   9   1   -0.87    2.87
  -5   9   0    8.42    3.55
   5  -9   0    4.55    1.65
   5  -9   0    1.80    2.21
   5  -9   0    6.89    2.23
  -5   9  -1  232.04   12.06
   5  -9   1  225.11    9.63
   5  -9   1  230.09   10.66
   5  -9   1  232.55   10.74
  -5   9  -1  221.36   12.77
  -5   9  -2   20.79    4.30
  -5   9  -2   19.44    3.74
   5  -9   2   18.78    2.67
   5  -9   2   26.85    3.85
   5  -9   2   21.07    3.59
   5  -9   3    1.48    2.86
  -5   9  -3    4.82    2.90
   5  -9   3   -2.87    3.28
  -5   9  -3    2.21    2.85
   5  -9   4  179.27   10.12
   5  -9   4  196.79   11.95
  -5   9  -4  169.27   10.80
   5  -9   5    9.14    3.82
  -5   9  -5   10.81    2.43
  -5   9  -5   11.39    3.62
   5  -9   6    8.34    3.91
  -5   9  -6   12.67    2.21
  -5   9  -6    7.45    3.57
   5  -9   7   38.45    5.51
  -5   9  -7   37.82    3.45
  -5   9  -7   38.37    5.28
   5  -9   8   99.33    8.03
  -5   9  -8   73.26    5.05
  -5   9  -8   89.75    7.59
   5  -9   9   10.55    4.68
  -5   9  -9    6.03    2.48
  -5   9  -9   14.82    4.17
  -5   9 -10   -2.21    2.87
   5  -9  10    6.27    4.75
  -5   9 -10    0.83    3.04
  -5   9 -10    2.15    3.38
  -5   9 -11  115.60    8.83
  -5   8  11   80.97    7.03
  -5   8  10    5.11    3.20
  -5   8  10    4.90    3.18
  -5   8   9    1.55    3.00
  -5   8   8  129.64    8.72
  -5   8   7    1.97    3.08
  -5   8   6  261.94   13.15
   5  -8  -6  237.16    9.93
  -5   8   6  251.05   13.64
  -5   8   5   23.57    4.25
   5  -8  -5   18.11    2.28
  -5   8   5   25.15    4.52
  -5   8   4   84.39    6.82
  -5   8   4  104.12    7.50
   5  -8  -3   28.89    2.28
  -5   8   3   38.68    4.88
   5  -8  -3   28.87    2.56
  -5   8   3   37.54    4.83
  -5   8   2   18.42    3.80
  -5   8   2   12.23    3.41
   5  -8  -2   10.26    1.98
   5  -8  -1  161.37    7.41
   5  -8   0    0.34    1.22
  -5   8   0    1.94    2.65
   5  -8   0   -0.58    2.07
   5  -8   0    3.76    1.90
  -5   8  -1    9.85    2.96
  -5   8  -1    8.15    3.36
   5  -8   1    8.55    2.72
   5  -8   1    9.63    2.42
   5  -8   1    7.51    1.80
  -5   8  -2  254.07   13.26
   5  -8   2  280.91   12.12
   5  -8   2  288.80   12.18
  -5   8  -2  226.52   10.12
   5  -8   2  257.04   10.46
   5  -8   3   31.22    4.25
  -5   8  -3   30.01    2.65
   5  -8   3   34.95    4.80
  -5   8  -3   38.36    4.85
   5  -8   4    5.94    3.28
  -5   8  -4    4.27    1.97
   5  -8   4    3.47    4.48
  -5   8  -4    5.11    2.77
   5  -8   5   86.25    6.75
  -5   8  -5   75.13    4.47
  -5   8  -5   85.25    6.85
   5  -8   6  264.12   12.96
  -5   8  -6  231.00   10.03
  -5   8  -6  240.34   12.81
   5  -8   7   12.98    4.32
  -5   8  -7    9.76    2.33
  -5   8  -7    9.10    3.39
   5  -8   8   12.97    4.26
  -5   8  -8   14.50    2.78
  -5   8  -8   13.37    3.55
  -5   8  -9  144.18    7.02
  -5   8  -9  175.18   10.17
  -5   8  -9  158.56    8.17
   5  -8   9  183.23   11.10
  -5   8 -10   41.34    5.17
  -5   8 -10   38.97    4.13
   5  -8  10   35.90    6.01
  -5   8 -11   13.61    4.07
  -5   8 -11   21.14    3.57
   5  -8  11   18.05    5.23
  -5   7  12    0.32    2.83
  -5   7  11    9.87    3.40
   5  -7 -11    9.54    3.31
  -5   7  11   14.41    3.40
  -5   7  10   36.15    4.71
  -5   7   9    6.26    2.97
  -5   7   8   30.17    4.80
  -5   7   8   29.06    4.29
  -5   7   7   16.32    3.53
   5  -7  -7   17.21    2.56
  -5   7   7   14.76    3.76
  -5   7   6  100.06    7.36
   5  -7  -6  102.88    5.30
  -5   7   6  106.72    7.89
  -5   7   5   18.97    3.75
   5  -7  -5   19.87    2.28
  -5   7   5   23.68    4.17
  -5   7   4  179.49   10.34
  -5   7   4  199.49   10.73
   5  -7  -4  181.04    7.75
  -5   7   3  266.76   12.66
   5  -7  -3  219.31    9.02
   5  -7  -3  226.73    9.48
  -5   7   3  273.98   12.59
   5  -7  -2    6.09    1.59
  -5   7   2    9.88    3.12
   5  -7  -2    8.64    1.65
  -5   7   1    3.79    2.43
  -5   7   1    4.30    2.33
   5  -7  -1    4.51    1.67
   5  -7   0  399.71   14.46
  -5   7   0  383.14   17.71
   5  -7   0  412.03   15.87
  -5   7   0  391.02   15.51
   5  -7   0  412.81   15.38
   5  -7   1  144.30    6.13
  -5   7  -1  140.06    8.75
   5  -7   1  133.15    6.98
  -5   7  -1  127.56    6.31
   5  -7   1  144.97    7.52
  -5   7  -2   13.95    3.71
   5  -7   2    7.85    2.69
  -5   7  -2   10.32    1.72
   5  -7   2   12.49    2.98
  -5   7  -3  183.33   10.57
  -5   7  -3  180.34    8.13
   5  -7   3  220.78   11.23
   5  -7   3  211.95   10.32
  -5   7  -4  257.30   12.90
  -5   7  -4  251.43   10.31
   5  -7   4  263.73   12.56
  -5   7  -5    5.58    3.00
  -5   7  -5    1.70    1.54
   5  -7   5    6.52    3.31
  -5   7  -6  162.68    9.63
  -5   7  -6  159.81    7.57
   5  -7   6  170.34    9.96
  -5   7  -7  252.11   12.82
   5  -7   7  268.37   13.42
  -5   7  -7  241.14   10.71
  -5   7  -8    9.97    3.23
  -5   7  -8   15.25    2.17
   5  -7   8   14.12    4.27
  -5   7  -8   19.47    2.93
  -5   7  -9   29.03    2.99
   5  -7   9   36.25    5.48
  -5   7  -9   26.77    3.48
  -5   7  -9   32.81    4.47
  -5   7 -10  293.24   12.28
  -5   7 -10  284.58   14.03
  -5   7 -10  302.58   13.21
   5  -7  10  290.05   15.40
  -5   7 -11    3.99    3.04
  -5   7 -11    7.03    3.06
   5  -7  11    4.74    4.40
   5  -7  12    0.33    2.69
  -5   7 -12    6.35    3.02
  -5   6  12   42.87    4.53
  -5   6  12   40.63    4.47
   5  -6 -11   23.32    3.97
  -5   6  11   25.36    3.86
   5  -6 -10   24.07    4.00
  -5   6  10   33.12    4.24
  -5   6  10   27.46    4.86
  -5   6   9   22.22    3.77
  -5   6   9   18.97    4.15
  -5   6   8   10.03    3.13
  -5   6   8   13.35    3.31
   5  -6  -8   14.39    2.83
  -5   6   7   -0.32    2.51
   5  -6  -7    0.95    1.16
  -5   6   7   -1.17    2.63
   5  -6  -7   -2.37    2.05
   5  -6  -6   84.35    4.74
  -5   6   6   86.71    6.78
  -5   6   6   72.89    6.03
  -5   6   5  234.76   11.72
   5  -6  -5  216.03    9.04
   5  -6  -4   12.51    1.79
  -5   6   4   12.82    3.20
   5  -6  -3   15.98    2.01
   5  -6  -3   17.26    2.04
  -5   6   3   21.06    3.52
   5  -6  -2  675.33   23.82
   5  -6  -2  663.97   23.32
  -5   6   2  674.79   26.13
  -5   6   1   -2.82    2.13
   5  -6  -1    0.23    1.30
   5  -6   0   14.07    1.39
   5  -6   0   12.73    1.94
  -5   6   0   13.15    2.02
   5  -6   1  308.50   11.13
  -5   6  -1  313.27   13.19
  -5   6  -1  283.21   11.48
   5  -6   1  306.87   12.82
   5  -6   2  165.86    8.29
  -5   6  -2  161.91    8.37
  -5   6  -2  137.90    6.31
  -5   6  -3   -0.55    3.12
   5  -6   3    4.20    2.67
  -5   6  -3    3.79    1.60
   5  -6   4    6.34    2.86
  -5   6  -4    8.13    1.64
   5  -6   5  187.34    9.98
  -5   6  -5  164.82    7.50
  -5   6  -5  165.09    9.47
  -5   6  -6   38.04    2.46
   5  -6   6   34.67    4.75
  -5   6  -6   33.12    3.10
  -5   6  -6   39.96    4.44
  -5   6  -7   22.80    2.40
   5  -6   7   22.61    4.07
  -5   6  -7   19.62    2.65
  -5   6  -7   16.02    3.55
  -5   6  -8  187.44    8.20
  -5   6  -8  178.37    8.76
   5  -6   8  182.12   10.78
  -5   6  -8  180.04    9.90
  -5   6  -9    2.06    2.10
  -5   6  -9    1.98    2.15
   5  -6   9    2.07    3.92
  -5   6  -9    2.83    2.71
  -5   6 -10    7.28    2.95
  -5   6 -10    9.14    3.06
  -5   6 -10    3.89    2.55
   5  -6  10    5.68    4.22
   5  -6  10    4.91    2.98
   5  -6  11  158.96    9.21
  -5   6 -11  179.01    9.43
  -5   6 -11  160.26    9.05
   5  -6  12    2.42    2.66
  -5   6 -12    5.59    3.24
  -5   5  13    2.06    2.37
   5  -5 -12   -0.28    2.47
  -5   5  12    0.51    2.34
   5  -5 -11  103.36    7.18
  -5   5  11  129.89    9.18
  -5   5  11  118.55    7.19
   5  -5 -10   29.12    3.96
  -5   5  10   25.08    4.46
  -5   5  10   26.58    3.77
  -5   5   9   -1.58    2.88
   5  -5  -9    0.32    2.28
  -5   5   9    3.37    2.59
   5  -5  -9   -3.83    3.11
  -5   5   8   31.89    4.43
   5  -5  -8   27.95    3.50
   5  -5  -7  186.61    8.19
  -5   5   7  196.02   10.05
   5  -5  -6   58.02    3.96
  -5   5   6   56.89    5.18
   5  -5  -6   52.34    3.30
   5  -5  -5   43.71    3.21
   5  -5  -5   46.13    3.33
  -5   5   4  660.95   25.25
  -5   5   4  641.57   22.40
   5  -5  -4  646.53   22.70
  -5   5   3   31.87    3.72
  -5   5   3   35.80    2.68
   5  -5  -3   27.07    2.22
   5  -5  -3   26.37    2.53
  -5   5   2   50.63    3.62
   5  -5  -2   61.74    3.39
   5  -5  -2   53.95    3.64
  -5   5   1  432.49   16.63
  -5   5   1  458.96   16.91
   5  -5  -1  419.46   16.51
   5  -5   0  123.83    4.84
  -5   5   0  125.11    5.89
  -5   5   0  125.20    6.65
  -5   5  -1   48.45    4.28
  -5   5  -1   43.38    2.78
  -5   5  -2  309.29   13.00
  -5   5  -2  285.81   11.01
   5  -5   2  288.33   12.65
  -5   5  -3  799.37   29.09
   5  -5   3  869.21   29.64
   5  -5   3  790.91   28.89
  -5   5  -4   -0.24    1.22
   5  -5   4   -0.83    2.48
  -5   5  -4    1.43    3.14
  -5   5  -5   99.78    4.38
  -5   5  -5  109.44    7.39
   5  -5   5  109.76    7.25
  -5   5  -5   98.68    5.20
   5  -5   6   -1.32    3.02
  -5   5  -6   -1.17    1.77
  -5   5  -6    1.22    1.35
  -5   5  -7   81.19    4.69
   5  -5   7   85.86    7.02
  -5   5  -7   90.29    5.29
  -5   5  -8    1.35    2.03
   5  -5   8    3.85    3.29
  -5   5  -8   -0.71    2.03
   5  -5   8   -0.32    2.35
   5  -5   8    1.50    3.27
  -5   5  -8   -0.84    2.30
   5  -5   9  286.97   14.59
   5  -5   9  275.79   13.36
  -5   5  -9  268.75   12.83
  -5   5  -9  313.25   12.99
   5  -5  10    5.00    2.73
  -5   5 -10    8.09    2.85
  -5   5 -10   12.82    3.11
   5  -5  11   -0.30    2.54
  -5   5 -11    1.52    2.40
  -5   5 -11    1.55    2.70
   5  -5  12   33.29    4.20
  -5   5 -12   46.24    5.22
  -5   4  13   36.88    3.71
  -5   4  12   31.74    3.63
   5  -4 -12   24.85    3.74
  -5   4  11    2.65    2.38
   5  -4 -11    1.73    2.27
  -5   4  11    0.82    3.00
   5  -4 -10   82.94    6.27
  -5   4  10  110.61    7.52
   5  -4  -9  241.53   11.98
  -5   4   9  265.37   12.80
   5  -4  -8  100.44    6.53
   5  -4  -8   89.77    6.45
  -5   4   8  101.90    6.94
   5  -4  -7    7.90    2.62
  -5   4   7   12.27    3.15
  -5   4   7    9.70    1.03
   5  -4  -7    6.65    2.58
   5  -4  -6  305.18   12.49
  -5   4   6  351.14   14.93
  -5   4   6  354.12   12.00
   5  -4  -6  341.39   13.56
   5  -4  -5   62.80    3.88
  -5   4   5   68.76    5.06
  -5   4   5   64.82    3.41
   5  -4  -5   64.88    3.97
   5  -4  -4   49.96    3.58
  -5   4   4   50.86    3.17
  -5   4   4   51.85    4.32
  -5   4   3  397.35   14.95
   5  -4  -3  400.75   15.80
   5  -4  -3  407.44   15.33
  -5   4   2    5.09    1.76
   5  -4  -2    7.04    2.02
   5  -4  -2    2.44    1.47
  -5   4   1   62.08    4.14
  -5   4   1   62.95    4.06
   5  -4  -1   52.07    3.82
  -5   4   0  228.22    8.99
  -5   4   0  220.39    9.84
   5  -4   0  216.23    9.84
  -5   4  -1  122.30    6.69
  -5   4  -1  109.76    5.07
   5  -4   1  124.69    6.03
  -5   4  -2  263.38   11.71
  -5   4  -2  246.42    9.82
   5  -4   2  271.66   11.50
  -5   4  -3   32.44    3.89
   5  -4   3   25.82    3.50
  -5   4  -3   27.34    2.12
  -5   4  -4  222.19    7.85
   5  -4   4  240.47   11.70
  -5   4  -5  157.70    7.35
  -5   4  -5  173.44    6.90
   5  -4   5  181.64   10.08
   5  -4   6   55.45    5.39
  -5   4  -6   66.60    4.17
   5  -4   6   65.50    5.45
  -5   4  -7  477.92   18.40
   5  -4   7  459.92   20.21
  -5   4  -7  489.33   20.66
   5  -4   7  467.97   19.83
   5  -4   7  504.60   21.26
  -5   4  -8    2.75    2.18
   5  -4   8    4.68    3.13
  -5   4  -8   -0.38    4.18
   5  -4   8    3.43    2.52
   5  -4   9   29.54    4.90
  -5   4  -9   38.80    4.07
   5  -4   9   27.78    3.93
  -5   4  -9   32.86    3.80
   5  -4  10  121.45    7.62
  -5   4 -10  124.21    7.19
   5  -4  11   67.93    5.55
  -5   4 -11   73.54    5.13
   5  -4  12    1.20    2.28
  -5   4 -12   -0.66    3.29
  -5   4 -13   16.52    4.24
  -5   3  14    6.50    2.10
  -5   3  13    1.78    1.18
  -5   3  13    6.65    2.22
   5  -3 -13    3.59    2.39
  -5   3  12   29.44    2.17
  -5   3  12   35.57    2.31
   5  -3 -12   29.02    3.73
  -5   3  11   21.34    1.99
   5  -3 -11   18.78    3.34
  -5   3  11   16.07    1.73
  -5   3  10   50.83    4.91
  -5   3  10   43.56    2.71
  -5   3  10   46.11    2.59
   5  -3 -10   42.81    4.37
  -5   3   9   71.24    3.58
   5  -3  -9   77.06    5.73
  -5   3   9   86.04    5.93
  -5   3   8   67.69    3.52
   5  -3  -8   76.56    5.77
  -5   3   8   68.55    5.35
  -5   3   7   60.98    3.32
  -5   3   7   66.00    4.98
   5  -3  -7   58.21    5.00
  -5   3   6    8.98    1.47
   5  -3  -6    8.23    2.40
   5  -3  -6    6.21    1.48
  -5   3   5  544.01   21.21
   5  -3  -5  555.95   20.07
   5  -3  -5  541.11   22.14
   5  -3  -4   29.41    2.81
   5  -3  -4   35.74    3.90
   5  -3  -3  310.63   11.86
  -5   3   3  279.27   11.27
   5  -3  -3  272.32   11.91
   5  -3  -2  160.45    7.38
   5  -3  -2  167.32    7.93
  -5   3   2  150.60    7.06
   5  -3  -2  141.79    6.08
   5  -3  -1  212.60    9.63
   5  -3  -1  208.56   10.19
  -5   3   1  216.56    9.51
  -5   3   1  235.39    9.47
   5  -3  -1  213.61    8.22
   5  -3   0  133.40    7.03
   5  -3   0  143.31    7.74
  -5   3   0  133.99    7.03
  -5   3   0  136.44    5.95
   5  -3   0  135.95    5.92
   5  -3   1  288.55   12.31
   5  -3   1  305.93   13.22
  -5   3  -1  292.89   12.27
  -5   3  -1  265.27   10.38
   5  -3   1  297.12   11.50
   5  -3   2  409.19   15.26
   5  -3   2  404.64   15.87
  -5   3  -2  400.92   15.72
   5  -3   2  385.80   16.48
   5  -3   2  407.45   16.66
   5  -3   3  120.06    7.47
  -5   3  -3  109.86    4.18
  -5   3  -3  124.33    5.09
   5  -3   3  124.67    7.51
   5  -3   4   95.75    6.85
  -5   3  -4   87.13    4.44
   5  -3   4   97.29    6.55
  -5   3  -5  515.20   21.20
  -5   3  -5  523.30   18.93
   5  -3   5  515.17   21.31
  -5   3  -6    6.72    3.47
  -5   3  -6    7.28    1.90
   5  -3   6    4.01    2.38
   5  -3   7    1.62    2.99
  -5   3  -7   -0.69    3.60
  -5   3  -7    5.15    2.09
   5  -3   7    2.46    2.44
   5  -3   8  188.37   11.38
  -5   3  -8  188.46   11.03
   5  -3   8  194.85   10.19
  -5   3  -8  204.01    9.43
   5  -3   9  101.36    6.63
  -5   3  -9   97.18    6.22
   5  -3   9   80.99    7.55
  -5   3 -10    3.52    2.18
   5  -3  10    0.57    2.32
  -5   3 -10    0.57    2.55
   5  -3  11   47.04    4.43
  -5   3 -11   46.79    4.85
  -5   3 -12   27.80    4.49
   5  -3  12   26.68    3.18
  -5   3 -13    4.50    3.58
  -5   2  14   28.01    3.11
  -5   2  14   38.83    3.26
   5  -2 -13   25.56    3.49
  -5   2  13   33.79    3.24
   5  -2 -12   -0.54    2.06
  -5   2  12   -1.14    1.99
   5  -2 -11  128.95    7.62
  -5   2  11  125.18    6.31
  -5   2  11  145.37    8.26
   5  -2 -10  207.86   10.91
  -5   2  10  233.58   11.12
  -5   2  10  232.48    9.47
   5  -2  -9  219.59   11.34
  -5   2   9  241.01   11.13
  -5   2   9  239.63    9.72
   5  -2  -8   14.04    2.98
  -5   2   8   12.78    2.59
  -5   2   8   16.75    2.07
   5  -2  -7  148.33    8.51
  -5   2   7  148.71    7.64
  -5   2   7  143.62    6.59
   5  -2  -6   47.38    4.56
  -5   2   6   54.21    4.01
  -5   2   6   48.35    3.33
   5  -2  -5   36.49    4.01
  -5   2   5   39.14    3.01
   5  -2  -5   45.47    3.38
   5  -2  -5   45.56    3.28
  -5   2   4  605.11   21.77
   5  -2  -4  604.68   23.97
   5  -2  -4  585.33   21.35
   5  -2  -4  631.71   22.45
   5  -2  -3    7.08    1.83
  -5   2   3    8.50    1.87
   5  -2  -3   10.29    1.32
   5  -2  -3    5.76    1.85
   5  -2  -3    8.21    2.31
   5  -2  -2   26.38    2.88
   5  -2  -2   26.15    1.83
   5  -2  -2   30.77    3.61
   5  -2  -2   28.75    3.20
   5  -2  -1  446.76   17.81
   5  -2  -1  426.49   15.23
  -5   2   1  434.39   16.77
   5  -2  -1  459.16   17.27
  -5   2   1  433.30   16.46
   5  -2  -1  445.54   18.35
   5  -2   0  457.17   17.98
   5  -2   0  439.67   16.26
  -5   2   0  477.05   16.39
  -5   2   0  460.46   17.69
   5  -2   0  445.30   18.57
   5  -2   1    2.97    1.81
  -5   2  -1    2.15    0.92
   5  -2   1    1.73    1.38
  -5   2  -1    1.28    1.93
   5  -2   1    3.38    2.08
   5  -2   2  286.75   12.33
   5  -2   2  305.39   11.63
   5  -2   2  279.28   13.02
   5  -2   2  304.22   13.39
   5  -2   3  521.77   20.12
  -5   2  -3  486.71   17.49
   5  -2   3  509.29   20.78
   5  -2   3  518.00   21.03
   5  -2   4    2.07    2.45
  -5   2  -4    3.39    1.29
  -5   2  -4    2.69    2.63
   5  -2   4    4.93    2.39
   5  -2   4    3.38    2.32
  -5   2  -5    4.52    1.52
   5  -2   5    2.13    2.22
  -5   2  -5    4.06    3.11
   5  -2   5    2.47    2.32
   5  -2   6  267.00   13.30
  -5   2  -6  241.90   12.43
   5  -2   6  255.27   12.24
  -5   2  -6  243.67   10.36
   5  -2   7   20.05    4.10
  -5   2  -7   24.19    2.95
  -5   2  -7   26.58    4.90
   5  -2   7   23.65    3.51
   5  -2   8    4.42    3.43
  -5   2  -8    5.17    2.29
   5  -2   8    7.09    3.23
  -5   2  -8   10.20    4.14
   5  -2   8    9.80    2.82
   5  -2   9  168.62   10.83
   5  -2   9  168.60   10.13
   5  -2   9  147.58    8.72
  -5   2  -9  180.34    8.80
   5  -2  10   83.18    7.39
  -5   2 -10   89.15    6.20
   5  -2  10   94.24    6.23
   5  -2  11   -0.44    3.61
   5  -2  11    4.48    2.18
  -5   2 -11    7.23    3.21
  -5   2 -12   24.87    4.25
   5  -2  12   28.16    5.34
  -5   2 -13   29.29    4.74
  -5   1  15    0.60    2.64
  -5   1  15    0.85    1.53
  -5   1  14    5.81    2.65
   5  -1 -13   74.46    5.53
  -5   1  13   84.27    5.40
   5  -1 -12   74.16    5.59
  -5   1  11   49.04    4.45
   5  -1 -11   51.62    4.73
   5  -1 -10  261.69   12.51
  -5   1  10  263.08   11.71
   5  -1  -9    1.24    2.35
  -5   1   9    2.59    1.79
  -5   1   8    0.72    1.68
   5  -1  -8   -0.62    2.15
  -5   1   8    1.37    1.67
  -5   1   7   68.61    4.48
   5  -1  -7   73.46    5.85
  -5   1   7   76.99    4.71
   5  -1  -6  502.19   21.36
  -5   1   6  538.99   19.64
  -5   1   5    6.12    1.81
   5  -1  -5    6.65    1.93
  -5   1   5    7.33    1.73
   5  -1  -5    8.91    2.71
  -5   1   4   12.85    2.05
   5  -1  -4   10.95    1.74
   5  -1  -4   10.73    2.75
   5  -1  -4   15.88    2.26
  -5   1   4   11.90    1.99
  -5   1   3  378.33   14.42
   5  -1  -3  363.22   13.04
   5  -1  -3  348.60   15.90
   5  -1  -3  348.04   13.05
   5  -1  -3  389.27   15.23
  -5   1   3  385.72   14.95
  -5   1   2  322.36   12.86
   5  -1  -2  337.26   13.52
   5  -1  -2  303.60   11.19
  -5   1   2  341.66   13.67
   5  -1  -2  335.68   13.84
   5  -1  -2  311.31   10.87
   5  -1  -2  338.43   14.64
   5  -1  -1   15.71    2.52
  -5   1   1   12.36    1.96
   5  -1  -1   10.94    1.18
   5  -1  -1   13.85    2.75
   5  -1  -1   11.49    2.43
   5  -1   0  482.09   19.29
   5  -1   0  498.85   17.49
  -5   1   0  496.61   17.48
   5  -1   0  488.41   20.08
   5  -1   1  318.50   13.63
   5  -1   1  315.44   12.15
  -5   1  -1  296.63   11.19
   5  -1   1  295.65   14.12
  -5   1  -1  326.15   10.71
   5  -1   1  314.49   14.49
   5  -1   2    3.88    2.09
  -5   1  -2    3.06    1.02
   5  -1   2    3.47    2.22
   5  -1   2    2.56    2.36
   5  -1   3   58.23    5.32
  -5   1  -3   53.81    2.89
  -5   1  -3   64.55    5.13
   5  -1   3   67.35    5.38
   5  -1   3   69.09    5.14
  -5   1  -4  458.79   16.64
  -5   1  -4  462.39   19.14
   5  -1   4  501.57   20.06
   5  -1   4  471.98   19.31
  -5   1  -5   13.42    3.50
   5  -1   5   18.84    3.42
  -5   1  -5   16.07    1.95
   5  -1   6    9.78    3.41
  -5   1  -6    7.10    1.91
  -5   1  -6    6.54    3.62
   5  -1   6    8.77    2.78
   5  -1   7   93.56    7.66
  -5   1  -7  100.35    5.63
   5  -1   7  104.49    7.33
  -5   1  -7   99.79    7.61
   5  -1   7   98.21    6.78
   5  -1   8    0.45    3.25
  -5   1  -8    0.43    2.16
   5  -1   8    0.37    2.68
  -5   1  -8   -0.36    3.81
   5  -1   8    1.23    2.31
   5  -1   9   41.41    5.74
   5  -1   9   36.45    4.95
   5  -1   9   43.60    4.46
  -5   1  -9   47.96    4.31
   5  -1  10   57.26    6.15
   5  -1  10   60.23    4.95
  -5   1 -10   58.25    5.09
  -5   1 -11  111.60    7.27
   5  -1  11   99.24    8.19
  -5   1 -12   18.22    4.21
   5  -1  12   23.43    4.90
  -5   1 -13   -1.32    3.56
  -5   0  16   20.69    4.02
  -5   0  15   85.28    6.26
  -5   0  14   36.78    4.40
   5   0 -13   13.80    2.98
   5   0 -12  100.46    6.69
  -5   0  11  104.39    6.07
   5   0 -11  101.83    6.92
  -5   0  10    0.95    1.64
   5   0 -10    0.97    2.30
  -5   0   9  189.72    7.66
  -5   0   9  181.33    8.41
   5   0  -9  183.70   10.06
   5   0  -8  483.42   21.27
  -5   0   8  546.62   19.01
  -5   0   8  504.53   19.17
  -5   0   7    5.03    1.99
   5   0  -7    7.32    2.77
  -5   0   7    6.67    1.71
  -5   0   7    6.79    1.69
  -5   0   6   -1.02    1.75
   5   0  -6   -0.33    2.06
  -5   0   6    0.18    1.42
  -5   0   5  667.06   24.33
   5   0  -5  621.83   25.92
  -5   0   5  670.18   24.43
  -5   0   4  331.42   13.65
   5   0  -4  339.77   12.60
   5   0  -4  356.91   15.59
   5   0  -4  324.00   12.64
  -5   0   4  345.68   14.08
  -5   0   3  174.09    8.42
   5   0  -3  164.46    6.37
   5   0  -3  172.65    9.43
  -5   0   3  174.64    7.98
   5   0  -3  151.65    6.33
   5   0  -3  152.53    8.28
  -5   0   2  982.70   35.50
   5   0  -2  968.57   36.59
  -5   0   2  945.73   36.04
  -5   0   2 1006.75   34.81
   5   0  -2  946.43   35.16
   5   0  -2  933.98   35.59
   5   0  -2  991.35   32.59
   5   0  -1  233.39   10.81
   5   0  -1  230.53    8.41
  -5   0   1  236.18   11.43
   5   0  -1  232.16   11.29
  -5   0   0  198.40    7.38
   5   0   0  207.25   10.44
   5   0   0  208.38    7.85
   5   0   0  208.80    9.87
  -5   0   0  182.53    7.69
  -5   0   0  208.66   10.39
   5   0   1   82.59    6.13
  -5   0  -1   76.94    5.90
   5   0   1   71.62    4.18
   5   0   1   81.67    5.64
  -5   0  -1   88.37    3.58
   5   0   1   78.98    6.09
  -5   0  -2  289.58   13.22
   5   0   2  323.80   13.86
  -5   0  -2  310.56   11.05
   5   0   2  316.53   14.71
  -5   0  -2  308.61   14.39
   5   0   2  304.69   14.48
  -5   0  -3    8.95    1.17
  -5   0  -3    7.22    2.70
   5   0   3    6.18    2.41
   5   0   3    9.59    2.69
  -5   0  -4   -0.17    1.04
  -5   0  -4    1.40    2.80
   5   0   4    0.34    2.25
   5   0   5  130.26    8.64
  -5   0  -5  122.16    5.61
  -5   0  -5  122.41    7.89
   5   0   5  126.17    8.02
   5   0   6   -0.42    2.86
  -5   0  -6    2.67    1.69
   5   0   6   -0.35    2.54
  -5   0  -6    1.26    3.18
   5   0   6   -2.04    2.59
   5   0   7   39.68    5.40
  -5   0  -7   40.47    3.40
   5   0   7   32.30    4.51
  -5   0  -7   46.50    5.37
   5   0   7   37.93    4.42
  -5   0  -8  316.73   12.84
   5   0   8  293.22   14.69
   5   0   8  320.68   15.99
  -5   0  -8  279.11   14.55
   5   0   8  309.88   14.09
   5   0   9  119.00    9.18
   5   0   9   96.21    7.81
  -5   0  -9  114.70    6.62
   5   0   9  115.31    7.16
   5   0  10    8.05    3.75
  -5   0 -10   15.05    3.28
   5   0  11   45.06    6.15
  -5   0 -11   76.67    5.85
  -5   0 -12   38.18    4.92
   5   0  12   31.47    5.43
  -5  -1  17   65.67    6.17
  -5  -1  16    1.20    3.62
  -5  -1  15    5.24    2.23
  -5  -1  15    3.81    2.19
  -5  -1  15    3.32    3.48
  -5  -1  14   66.32    5.29
   5   1 -13   73.14    5.75
  -5  -1  12    8.71    1.55
   5   1 -12    7.84    3.01
  -5  -1  11   53.33    3.42
   5   1 -11   51.23    5.15
  -5  -1  10   43.45    3.30
  -5  -1  10   41.16    3.07
   5   1 -10   47.87    4.86
  -5  -1   9   15.92    2.03
  -5  -1   9   16.86    2.47
   5   1  -9   14.23    3.21
  -5  -1   8   20.41    2.08
   5   1  -8   18.59    3.51
  -5  -1   8   19.62    3.33
  -5  -1   8   24.06    2.80
  -5  -1   7  422.25   17.97
  -5  -1   7  441.85   17.01
   5   1  -7  401.85   18.47
  -5  -1   6   49.09    4.10
  -5  -1   6   46.45    4.49
  -5  -1   6   43.58    3.87
   5   1  -6   49.20    4.97
  -5  -1   5   76.02    5.17
  -5  -1   5   68.21    5.60
  -5  -1   5   74.96    5.21
   5   1  -5   72.25    4.19
   5   1  -5   70.51    5.96
  -5  -1   4  558.99   21.35
   5   1  -4  549.42   23.09
   5   1  -4  568.96   19.91
   5   1  -4  538.47   19.70
  -5  -1   4  584.13   22.10
  -5  -1   3  141.79    7.36
   5   1  -3  133.36    5.48
  -5  -1   3  133.82    7.75
  -5  -1   3  151.41    8.61
   5   1  -3  147.13    8.80
  -5  -1   2  257.06   13.26
   5   1  -2  289.36   14.09
   5   1  -2  294.84   10.09
  -5  -1   2  277.32   13.13
   5   1  -1   80.94    5.58
  -5  -1   1   65.45    5.61
   5   1  -1   82.16    3.36
  -5  -1   1   71.10    3.77
  -5  -1   0  674.34   23.10
  -5  -1   0  682.21   26.51
   5   1   0  693.56   25.97
  -5  -1   0  689.24   25.35
   5   1   0  663.08   26.55
   5   1   0  663.59   23.16
   5   1   1    4.16    2.10
  -5  -1  -1    2.89    0.83
   5   1   1    1.83    2.04
  -5  -1  -1    3.00    2.37
  -5  -1  -1    5.62    2.48
   5   1   1    1.04    2.26
   5   1   2   21.48    3.26
  -5  -1  -2   25.94    1.50
  -5  -1  -2   26.80    3.50
   5   1   2   22.83    3.66
  -5  -1  -2   18.58    3.38
   5   1   2   26.36    4.03
  -5  -1  -3  254.67   13.07
  -5  -1  -3  259.72    9.23
  -5  -1  -3  261.69   12.04
   5   1   3  270.02   13.33
  -5  -1  -3  248.56   12.16
   5   1   4   28.87    4.48
  -5  -1  -4   24.39    3.99
  -5  -1  -4   23.97    1.86
  -5  -1  -4   27.10    4.04
   5   1   4   27.42    4.01
   5   1   5   12.82    3.55
  -5  -1  -5   18.92    1.87
   5   1   5   23.06    3.77
  -5  -1  -5   15.27    3.69
   5   1   5   20.59    3.61
   5   1   6  401.53   18.31
  -5  -1  -6  369.23   14.13
   5   1   6  381.98   16.97
  -5  -1  -6  375.36   16.69
   5   1   6  363.19   16.77
  -5  -1  -7   26.21    2.84
   5   1   7   25.87    4.09
   5   1   7   29.52    4.85
  -5  -1  -7   22.13    4.42
   5   1   7   37.23    4.40
  -5  -1  -8   28.96    3.32
   5   1   8   34.11    4.58
   5   1   8   30.76    5.14
  -5  -1  -8   28.59    5.14
   5   1   8   35.95    4.40
   5   1   9   59.92    6.00
  -5  -1  -9   55.87    4.54
   5   1  10  123.14    8.84
  -5  -1 -10  120.91    7.09
  -5  -1 -11    3.97    3.00
   5   1  11    4.83    3.94
   5   1  12   22.32    5.07
  -5  -2  17    3.44    4.00
  -5  -2  16   53.13    6.08
  -5  -2  15   13.22    2.79
  -5  -2  15   15.82    3.00
  -5  -2  14   52.38    4.83
  -5  -2  14   42.47    3.12
  -5  -2  13   41.81    4.70
  -5  -2  13   40.20    3.40
   5   2 -12  234.36   12.21
  -5  -2  12  246.52   10.61
  -5  -2  11   78.38    5.86
   5   2 -11   83.27    6.59
  -5  -2  11   71.97    5.04
  -5  -2  10  374.78   15.82
   5   2 -10  369.95   16.59
  -5  -2  10  333.18   12.59
  -5  -2  10  368.85   14.81
  -5  -2   9  262.52   12.69
   5   2  -9  254.29   13.18
  -5  -2   9  272.66   12.00
  -5  -2   9  256.79    9.81
  -5  -2   8   39.68    2.54
  -5  -2   8   41.83    4.00
  -5  -2   8   41.14    4.55
   5   2  -8   32.70    4.44
  -5  -2   7   85.07    6.36
   5   2  -7   76.02    4.97
  -5  -2   7   84.35    5.83
   5   2  -7   70.11    6.28
   5   2  -6  426.19   19.22
   5   2  -6  404.69   16.31
  -5  -2   6  459.54   18.14
  -5  -2   6  443.60   18.77
  -5  -2   5   16.68    2.93
   5   2  -5   15.43    3.28
   5   2  -5   18.17    2.08
  -5  -2   5   16.86    2.74
  -5  -2   4   79.54    5.78
   5   2  -4   66.96    3.61
   5   2  -4   74.43    6.29
  -5  -2   3  197.43   10.31
   5   2  -3  185.95   10.95
   5   2  -3  195.18    7.21
  -5  -2   3  196.98   10.72
   5   2  -2  465.79   16.30
  -5  -2   2  522.18   20.93
   5   2  -2  521.16   21.54
  -5  -2   2  507.75   17.76
  -5  -2   1   13.44    1.69
  -5  -2   1   11.87    2.54
  -5  -2   1   10.67    2.99
   5   2  -1   14.24    1.16
  -5  -2   0  121.81    6.98
   5   2   0  123.86    7.44
   5   2   0  119.36    8.26
  -5  -2   0  127.95    8.05
  -5  -2   0  127.28    8.21
  -5  -2   0  118.16    5.26
  -5  -2  -1  281.08   12.78
  -5  -2  -1  305.49   14.02
  -5  -2  -1  260.71   13.74
   5   2   1  296.85   14.54
  -5  -2  -2    1.35    0.65
   5   2   2    0.40    2.42
  -5  -2  -2    1.32    2.54
  -5  -2  -2    1.12    2.46
  -5  -2  -3   33.25    1.73
  -5  -2  -3   30.13    4.11
  -5  -2  -3   27.26    4.17
  -5  -2  -4  180.58    9.80
  -5  -2  -4  181.66   10.76
  -5  -2  -4  172.90    6.66
   5   2   4  194.87   10.19
  -5  -2  -4  182.05    9.61
   5   2   4  187.85   10.63
  -5  -2  -5   15.93    3.88
   5   2   5   17.70    3.58
  -5  -2  -5   17.74    1.67
  -5  -2  -5   16.37    3.95
  -5  -2  -5   14.27    3.18
   5   2   5   20.92    3.89
  -5  -2  -6   75.28    4.18
   5   2   6   93.36    6.87
  -5  -2  -6   80.74    6.70
   5   2   6   88.06    6.79
  -5  -2  -7  171.28    7.69
   5   2   7  192.44   10.60
  -5  -2  -7  167.42    9.79
  -5  -2  -7  167.88   10.16
   5   2   7  187.27   10.24
   5   2   8  126.79    8.60
  -5  -2  -8  128.04    7.82
  -5  -2  -8  105.50    8.27
  -5  -2  -8  117.93    6.16
  -5  -2  -9   66.26    4.77
  -5  -2  -9   68.34    5.35
   5   2   9   68.21    6.71
  -5  -2 -10   59.51    4.82
   5   2  10   57.63    6.33
   5   2  11   18.31    4.85
  -5  -3  18   11.17    4.63
  -5  -3  17   12.09    4.79
  -5  -3  16    2.49    2.20
  -5  -3  15   17.56    3.17
  -5  -3  15   16.57    3.32
  -5  -3  14   31.95    4.17
  -5  -3  14   28.81    4.11
  -5  -3  13    0.69    2.64
  -5  -3  13    5.18    2.81
  -5  -3  12   90.01    6.90
  -5  -3  12   77.50    6.07
   5   3 -11  142.14    9.32
  -5  -3  11  152.90    8.95
   5   3 -10    2.51    2.73
  -5  -3  10    3.14    2.87
  -5  -3   9   85.11    6.63
   5   3  -9   92.47    6.00
  -5  -3   9   78.93    3.38
   5   3  -9   88.38    7.14
  -5  -3   8  134.83    8.81
   5   3  -8  148.62    9.54
   5   3  -8  138.59    7.45
   5   3  -7    3.65    1.99
  -5  -3   7    3.01    2.82
   5   3  -7    1.73    2.48
   5   3  -6  160.84    7.58
  -5  -3   6  165.33    9.37
   5   3  -6  160.86   10.30
  -5  -3   6  181.65   10.29
   5   3  -5  195.53    8.52
   5   3  -5  229.13   12.33
  -5  -3   5  228.85   11.33
   5   3  -4  221.30   12.61
  -5  -3   4  242.43   12.17
  -5  -3   3   10.78    2.10
  -5  -3   3   14.02    3.23
   5   3  -3   16.53    3.63
   5   3  -3   12.49    1.07
  -5  -3   3   15.66    3.27
  -5  -3   2  465.60   18.50
   5   3  -2  456.94   15.05
  -5  -3   2  412.54   16.72
  -5  -3   2  434.83   19.79
  -5  -3   1  367.33   13.91
  -5  -3   1  354.45   17.01
  -5  -3   1  379.41   15.74
  -5  -3   0   94.85    6.15
   5   3   0   98.10    7.61
  -5  -3   0   74.92    6.69
  -5  -3   0   87.40    6.91
  -5  -3  -1  101.38    6.60
   5   3   1  117.45    8.40
  -5  -3  -1  119.72    8.14
  -5  -3  -1  105.12    7.63
  -5  -3  -2  397.45   17.19
   5   3   2  399.44   17.84
   5   3   2  434.78   19.33
  -5  -3  -2  408.52   18.37
  -5  -3  -2  420.44   18.95
  -5  -3  -3   77.91    6.82
   5   3   3   92.13    7.23
   5   3   3   90.90    6.50
  -5  -3  -3   74.05    2.84
  -5  -3  -3   67.06    6.00
  -5  -3  -4   26.61    4.22
  -5  -3  -4   28.84    1.55
   5   3   4   32.44    4.39
  -5  -3  -4   30.54    4.20
  -5  -3  -4   25.40    4.01
   5   3   4   30.77    4.57
  -5  -3  -5  185.76   10.24
  -5  -3  -5  201.01   11.55
  -5  -3  -5  186.92    7.12
   5   3   5  205.26   10.96
  -5  -3  -5  196.94   10.43
   5   3   5  186.22   11.10
  -5  -3  -6   40.60    4.47
  -5  -3  -6   41.11    2.61
   5   3   6   44.34    5.12
  -5  -3  -6   41.56    5.40
  -5  -3  -6   39.73    5.11
  -5  -3  -6   36.17    4.61
  -5  -3  -7   28.81    2.53
  -5  -3  -7   23.79    4.74
  -5  -3  -7   28.26    4.20
   5   3   7   27.60    4.53
  -5  -3  -8  134.55    6.50
  -5  -3  -8  148.16    8.60
   5   3   8  135.20    9.23
   5   3   9  148.79    9.95
   5   3  10   -0.45    3.66
   5   3  11    2.76    3.92
  -5  -4  18   -3.85    5.09
  -5  -4  17   20.17    5.45
  -5  -4  16   12.73    3.23
  -5  -4  15   13.53    3.30
  -5  -4  15   17.18    3.48
  -5  -4  14   53.18    5.53
  -5  -4  14   54.26    5.57
  -5  -4  14   61.22    5.52
  -5  -4  13  204.80   11.59
  -5  -4  13  224.66   11.50
  -5  -4  13  220.47   12.07
  -5  -4  12   55.75    5.80
  -5  -4  12   58.54    5.78
   5   4 -12   53.62    5.51
   5   4 -11    9.33    3.19
  -5  -4  11   20.05    4.04
  -5  -4  11   14.95    3.68
   5   4 -10  122.30    7.61
  -5  -4  10  134.80    8.91
  -5  -4   9    6.92    3.52
   5   4  -9    6.49    3.30
   5   4  -9    6.84    2.61
  -5  -4   8   22.91    4.26
   5   4  -8   19.75    4.18
   5   4  -8   22.90    3.05
   5   4  -7  287.87   15.14
   5   4  -7  271.26   11.80
  -5  -4   7  319.58   15.15
   5   4  -6   82.38    7.36
   5   4  -6   82.51    4.75
   5   4  -5    8.18    3.59
  -5  -4   5    9.84    3.14
  -5  -4   4  666.24   26.83
  -5  -4   4  656.85   25.58
   5   4  -4  625.53   27.54
  -5  -4   4  650.07   27.20
   5   4  -3  182.29   11.01
  -5  -4   3  179.04    9.28
  -5  -4   3  169.63    8.05
  -5  -4   3  173.96   10.49
   5   4  -3  160.90    5.71
  -5  -4   2    9.91    3.08
  -5  -4   2   11.93    2.06
  -5  -4   2   14.02    2.90
  -5  -4   1  404.68   18.32
  -5  -4   1  397.35   18.05
  -5  -4   1  356.42   14.39
  -5  -4   1  392.85   16.34
  -5  -4   0  581.30   25.38
   5   4   0  613.53   26.14
  -5  -4   0  602.95   25.44
  -5  -4   0  606.04   23.72
  -5  -4  -1   74.27    6.86
   5   4   1   89.33    7.56
  -5  -4  -1   76.09    6.78
  -5  -4  -1   75.41    5.75
  -5  -4  -2   26.00    4.28
   5   4   2   30.17    4.80
  -5  -4  -2   19.57    4.16
  -5  -4  -2   22.03    3.57
  -5  -4  -3   28.99    4.81
  -5  -4  -3   31.25    4.87
  -5  -4  -3   32.23    4.68
   5   4   3   37.82    5.37
  -5  -4  -4   55.24    5.91
  -5  -4  -4   67.20    6.33
   5   4   4   61.01    5.62
  -5  -4  -4   49.86    1.89
  -5  -4  -4   69.87    5.83
  -5  -4  -5   36.15    4.55
  -5  -4  -5   38.97    1.88
  -5  -4  -5   48.60    5.75
   5   4   5   50.29    5.33
  -5  -4  -5   42.65    5.04
  -5  -4  -5   45.50    5.40
  -5  -4  -6  102.45    7.33
  -5  -4  -6  105.34    4.36
  -5  -4  -6   99.45    8.13
  -5  -4  -6  102.12    7.59
   5   4   6  120.05    8.23
  -5  -4  -6  100.02    7.62
  -5  -4  -6  111.38    7.96
  -5  -4  -7   21.20    2.08
  -5  -4  -7   23.17    4.68
  -5  -4  -7   18.27    3.62
  -5  -4  -7   23.46    4.12
  -5  -4  -7   20.10    3.91
   5   4   7   25.08    4.56
  -5  -4  -8   24.75    3.98
   5   4   8   17.31    4.38
   5   4   9   10.25    4.42
   5   4  10   13.28    4.57
  -5  -5  16   17.22    3.61
  -5  -5  15   60.71    5.67
  -5  -5  15   50.16    5.51
  -5  -5  15   54.32    5.53
  -5  -5  14    0.37    2.75
  -5  -5  14    1.22    3.11
  -5  -5  14    1.46    2.87
  -5  -5  13   17.96    3.89
  -5  -5  13   14.76    3.98
  -5  -5  13   19.44    4.25
  -5  -5  12  167.26   10.73
  -5  -5  12  185.53   11.33
  -5  -5  12  180.22   10.85
   5   5 -11    2.32    2.78
  -5  -5  11    4.37    3.60
  -5  -5  11    2.58    3.39
   5   5 -10    1.05    2.54
  -5  -5  10    2.22    3.13
  -5  -5  10    1.81    3.27
  -5  -5   9  164.52   10.51
  -5  -5   9  167.20   10.62
   5   5  -9  157.24    8.26
  -5  -5   8    2.54    1.16
  -5  -5   8    4.17    3.29
  -5  -5   8    2.36    3.09
   5   5  -8    2.43    2.00
  -5  -5   7    5.31    1.80
  -5  -5   7    0.48    3.12
  -5  -5   7    3.29    3.24
   5   5  -7    4.84    1.91
   5   5  -6  364.39   18.42
  -5  -5   6  372.48   18.13
   5   5  -5  260.51   14.76
   5   5  -4    6.82    3.32
  -5  -5   4    9.09    3.68
  -5  -5   4    6.73    3.13
  -5  -5   4    4.98    2.31
  -5  -5   4    7.20    3.01
  -5  -5   3  208.37   10.04
   5   5  -3  233.12   13.56
  -5  -5   3  234.16   11.52
  -5  -5   3  232.99   13.19
  -5  -5   2  352.27   15.33
  -5  -5   2  336.49   17.18
  -5  -5   2  329.08   13.71
  -5  -5   2  339.58   16.92
  -5  -5   1  136.11    6.75
  -5  -5   1  137.23    9.57
  -5  -5   1  136.64    9.62
   5   5  -1  148.28   10.30
  -5  -5   1  137.58    9.65
  -5  -5   1  132.58    8.12
  -5  -5   0   11.79    3.68
  -5  -5   0   12.95    3.15
  -5  -5   0   12.49    3.89
  -5  -5   0   13.50    3.94
  -5  -5  -1  570.16   23.26
  -5  -5  -1  585.16   25.42
  -5  -5  -1  583.87   25.22
  -5  -5  -1  604.12   25.64
  -5  -5  -2  156.87    9.10
  -5  -5  -2  166.68   10.88
  -5  -5  -2  194.77   11.13
  -5  -5  -2  162.92   10.63
  -5  -5  -3   -0.45    3.18
  -5  -5  -3    1.95    3.35
  -5  -5  -3   -0.43    3.00
  -5  -5  -4  150.01    9.90
  -5  -5  -4  149.10   10.17
  -5  -5  -4  155.03    9.94
  -5  -5  -4  147.82   10.24
  -5  -5  -5    2.91    3.23
  -5  -5  -5    4.08    3.37
  -5  -5  -5    1.99    3.40
  -5  -5  -5    5.15    3.12
  -5  -5  -5    0.49    3.04
  -5  -5  -6   20.76    4.25
  -5  -5  -6   21.85    4.36
  -5  -5  -6   25.09    4.43
  -5  -5  -6   20.07    4.26
  -5  -5  -7   33.61    5.49
  -5  -5  -7   31.43    4.76
  -5  -5  -7   30.53    6.51
  -5  -6  16   18.69    3.88
  -5  -6  15    5.13    3.33
  -5  -6  15    5.02    3.34
  -5  -6  15    5.98    3.43
  -5  -6  14   74.52    6.77
  -5  -6  14   76.78    7.27
  -5  -6  14   88.94    7.46
  -5  -6  13    3.98    3.77
  -5  -6  13    7.72    3.53
  -5  -6  13    2.84    3.45
  -5  -6  12   59.64    6.44
  -5  -6  12   51.48    6.21
  -5  -6  12   48.32    5.95
  -5  -6  11  235.93   13.33
  -5  -6  11  232.44   13.36
  -5  -6  11  224.06   13.40
   5   6 -10   18.38    3.18
  -5  -6  10   11.36    4.24
  -5  -6  10   18.13    4.26
  -5  -6  10   13.51    4.03
   5   6  -9   25.97    3.25
  -5  -6   9   38.14    5.59
  -5  -6   9   27.23    5.07
  -5  -6   8  311.41   16.05
   5   6  -8  278.03   12.20
  -5  -6   8  316.21   16.37
  -5  -6   8  301.73   11.37
  -5  -6   7    3.45    1.73
  -5  -6   7    1.55    3.34
  -5  -6   7    5.06    3.56
  -5  -6   6   47.67    4.21
  -5  -6   5  178.52    9.77
  -5  -6   5  203.70   10.28
  -5  -6   4   18.28    4.71
  -5  -6   4   11.16    3.17
  -5  -6   4   16.71    3.04
  -5  -6   4   20.76    3.59
  -5  -6   4   11.35    4.28
   5   6  -4   16.21    1.07
  -5  -6   3   51.38    4.32
  -5  -6   3   49.53    5.22
  -5  -6   3   48.43    6.16
  -5  -6   3   54.26    6.48
  -5  -6   2   63.71    4.64
  -5  -6   2   68.26    6.86
  -5  -6   2   64.67    5.63
  -5  -6   2   62.38    6.73
  -5  -6   2   54.05    6.61
  -5  -6   1  401.90   17.27
  -5  -6   1  412.84   19.50
  -5  -6   1  373.82   15.50
  -5  -6   1  384.40   19.14
  -5  -6   1  416.85   19.65
  -5  -6   0    2.57    3.36
  -5  -6   0    7.54    3.61
  -5  -6   0   12.74    3.86
  -5  -6   0    7.98    2.94
  -5  -6  -1    0.52    3.05
  -5  -6  -1    0.32    2.60
  -5  -6  -1    0.49    3.04
  -5  -6  -1   -0.50    3.00
  -5  -6  -2   79.83    7.72
  -5  -6  -2   84.59    7.53
  -5  -6  -2   89.74    6.67
  -5  -6  -2   87.49    7.78
  -5  -6  -2   87.66    7.69
  -5  -6  -3   -1.57    3.68
  -5  -6  -3   10.84    4.02
  -5  -6  -3    8.93    3.88
  -5  -6  -3    5.67    3.48
  -5  -6  -3    7.13    3.54
  -5  -6  -4   89.83    8.04
  -5  -6  -4   81.70    8.91
  -5  -6  -4   85.78    7.70
  -5  -6  -4   91.43    8.03
  -5  -6  -4   90.72    7.63
  -5  -6  -5   56.09    6.55
  -5  -6  -5   62.86    8.08
  -5  -6  -5   63.15    6.47
  -5  -6  -5   65.82    6.70
  -5  -6  -5   59.15    6.27
  -5  -6  -6    6.21    3.89
  -5  -6  -6    4.43    4.48
  -5  -6  -6   10.51    3.88
  -5  -6  -6    6.52    3.37
  -5  -6  -6    7.96    3.63
  -5  -6  -7   30.04    5.65
  -5  -6  -8    4.65    3.91
  -5  -7  16   45.46    5.56
  -5  -7  15    3.47    3.39
  -5  -7  15   -0.87    4.11
  -5  -7  15    0.79    3.47
  -5  -7  14   -0.47    3.15
  -5  -7  14   -1.41    3.79
  -5  -7  14    1.72    3.45
  -5  -7  13  122.53    9.38
  -5  -7  13  108.92    9.09
  -5  -7  13  111.38    8.82
  -5  -7  12    0.96    3.30
  -5  -7  12   -1.59    3.66
  -5  -7  12   -0.51    3.82
  -5  -7  11   36.01    5.66
  -5  -7  11   30.67    5.34
  -5  -7  11   23.86    5.10
  -5  -7  10  261.74   15.30
  -5  -7  10  273.05   15.30
  -5  -7  10  268.68   14.80
  -5  -7   9    1.66    3.56
  -5  -7   9    5.16    3.52
  -5  -7   9    2.28    3.32
  -5  -7   8   56.98    3.58
  -5  -7   8   59.72    6.72
  -5  -7   8   64.05    7.24
  -5  -7   8   64.76    7.17
  -5  -7   7  117.31    9.61
  -5  -7   7  134.42   10.34
  -5  -7   7  123.81    6.61
  -5  -7   7  123.95    9.64
  -5  -7   6   35.61    3.65
   5   7  -6   37.40    2.79
  -5  -7   5   14.12    4.74
  -5  -7   5   11.75    3.11
  -5  -7   5    8.92    3.29
  -5  -7   5   12.60    2.94
  -5  -7   5   19.88    4.84
  -5  -7   5    7.05    3.91
   5   7  -5   16.61    1.38
  -5  -7   4    3.58    2.59
  -5  -7   4    6.37    2.86
  -5  -7   4    0.29    2.53
  -5  -7   4    0.54    3.78
  -5  -7   4   -0.59    3.43
  -5  -7   4    1.13    3.43
  -5  -7   3  314.79   14.38
  -5  -7   3  360.24   17.95
  -5  -7   3  360.43   16.07
  -5  -7   3  358.61   18.24
  -5  -7   3  329.06   17.99
  -5  -7   3  313.80   15.99
  -5  -7   3  340.75   17.76
  -5  -7   2    0.46    2.97
  -5  -7   2    1.10    3.31
  -5  -7   2    4.58    2.88
  -5  -7   2    0.73    2.11
  -5  -7   2    1.07    3.80
  -5  -7   2    4.11    3.88
  -5  -7   2    2.25    3.41
  -5  -7   1   49.98    6.20
  -5  -7   1   50.12    4.20
  -5  -7   1   45.14    6.03
  -5  -7   1   62.61    6.74
  -5  -7   1   48.00    5.13
  -5  -7   1   52.56    6.75
  -5  -7   1   45.82    6.31
  -5  -7   0  151.36   10.73
  -5  -7   0  158.86   11.02
  -5  -7   0  162.17   11.08
  -5  -7   0  161.19    9.30
  -5  -7   0  140.07   10.83
  -5  -7   0  149.74   10.85
  -5  -7  -1   -0.59    3.27
  -5  -7  -1   -0.34    2.65
  -5  -7  -1    2.79    3.76
  -5  -7  -1   -2.58    3.26
  -5  -7  -1    1.71    3.33
  -5  -7  -1    0.54    3.39
  -5  -7  -2   17.45    4.78
  -5  -7  -2   11.77    4.09
  -5  -7  -2   17.67    3.77
  -5  -7  -2   19.67    4.58
  -5  -7  -2   17.37    4.84
  -5  -7  -2   21.25    4.71
  -5  -7  -3  164.20   11.51
  -5  -7  -3  161.37   12.12
  -5  -7  -3  169.98   11.04
  -5  -7  -3  180.12   11.79
  -5  -7  -3  146.05   10.73
  -5  -7  -4   17.30    4.72
  -5  -7  -4   17.18    5.18
  -5  -7  -4   13.03    4.50
  -5  -7  -4   22.09    4.70
  -5  -7  -4   12.92    4.38
  -5  -7  -5    2.77    3.77
  -5  -7  -5    6.42    4.60
  -5  -7  -5    2.21    3.83
  -5  -7  -5    2.36    3.63
  -5  -7  -5    4.36    3.70
  -5  -7  -6   36.16    5.41
  -5  -7  -6   37.05    6.09
  -5  -7  -7   84.72    8.35
  -5  -8  15   19.60    4.64
  -5  -8  14   -0.50    3.41
  -5  -8  13   13.86    4.38
  -5  -8  12  150.96   10.99
  -5  -8  11    4.10    3.69
  -5  -8  10    8.40    4.27
  -5  -8   9   64.64    7.69
  -5  -8   8   15.46    4.79
  -5  -8   8   19.56    2.33
   5   8  -8   17.78    2.85
  -5  -8   7   20.51    2.92
   5   8  -7   20.50    2.26
  -5  -8   7   18.73    4.84
  -5  -8   6   28.40    3.72
   5   8  -6   32.34    2.05
  -5  -8   5   38.75    4.38
  -5  -8   5   30.78    4.34
  -5  -8   5   36.84    5.03
  -5  -8   5   29.62    5.71
   5   8  -5   37.98    1.71
  -5  -8   4   56.47    5.22
  -5  -8   4   54.90    6.94
  -5  -8   4   59.12    5.56
  -5  -8   4   56.70    5.95
  -5  -8   3   18.27    5.10
  -5  -8   3   14.78    3.93
  -5  -8   3   15.36    3.28
  -5  -8   3   14.72    3.83
  -5  -8   2  352.55   15.74
  -5  -8   2  407.86   20.33
  -5  -8   2  358.73   17.89
  -5  -8   2  361.34   19.23
  -5  -8   2  400.84   17.40
  -5  -8   1    1.20    3.45
  -5  -8   1    1.24    3.67
  -5  -8   1   -3.56    3.47
  -5  -8   1   -0.72    2.98
  -5  -8   1    1.52    2.25
  -5  -8   0   -1.20    3.45
  -5  -8   0    1.84    3.58
  -5  -8   0    0.55    3.41
  -5  -8   0    2.38    2.22
  -5  -8  -1  248.87   14.79
  -5  -8  -1  250.17   14.68
  -5  -8  -1  222.97   14.34
  -5  -8  -2    8.37    4.30
  -5  -8  -2   11.87    4.48
  -5  -8  -2    6.43    3.99
  -5  -8  -3   19.06    5.13
  -5  -8  -3   21.79    5.45
  -5  -8  -3   25.16    5.33
  -5  -8  -4   21.80    5.23
  -5  -8  -4   19.43    5.88
  -5  -8  -4   22.64    5.07
  -5  -8  -5   40.56    6.21
  -5  -8  -5   20.47    5.39
  -5  -9  15    5.52    4.11
  -5  -9  14   79.83    8.17
  -5  -9  13    2.24    4.17
  -5  -9  12   12.88    4.66
  -5  -9  11   36.08    6.31
  -5  -9  10   25.22    5.55
   5   9 -10   28.98    3.88
  -5  -9   9   20.61    5.37
   5   9  -9   27.51    3.35
  -5  -9   8   97.90    5.63
   5   9  -8  109.89    5.35
  -5  -9   8  110.16    9.93
  -5  -9   7   64.97    4.97
   5   9  -7   75.07    3.58
  -5  -9   6    2.36    2.65
   5   9  -6    4.59    0.91
  -5  -9   6   -0.40    3.35
  -5  -9   5    7.35    4.46
  -5  -9   5    4.51    2.84
  -5  -9   5    2.96    3.20
  -5  -9   4  254.66   12.99
  -5  -9   4  274.54   16.51
  -5  -9   4  267.62   13.62
  -5  -9   3   15.97    5.14
  -5  -9   3   18.62    4.08
  -5  -9   3   14.77    3.53
  -5  -9   2   12.85    4.40
  -5  -9   2   19.84    5.30
  -5  -9   2    9.76    3.80
  -5  -9   2    9.55    3.11
  -5  -9   1  175.17    9.33
  -5  -9   1  164.62   12.49
  -5  -9   1  186.45   11.87
  -5  -9   1  168.85   12.49
  -5  -9   0    0.64    3.69
  -5  -9   0    6.99    4.24
  -5  -9   0   -0.57    3.65
  -5  -9   0    1.34    2.41
  -5  -9  -1   -1.91    4.21
  -5  -9  -1   -0.61    3.94
  -5  -9  -1    0.62    3.79
  -5  -9  -2  142.11   11.26
  -5  -9  -2  151.61   11.58
  -5  -9  -2  129.56   10.48
  -5  -9  -3   73.21    7.79
  -5  -9  -3   75.53    8.41
  -5  -9  -4    8.60    4.28
   5  10 -14   -0.77    3.97
  -5 -10  13   48.27    6.87
   5  10 -13   37.73    5.35
  -5 -10  12   21.46    5.31
   5  10 -12    8.83    3.52
  -5 -10  11   24.03    6.15
   5  10 -11   32.75    4.02
   5  10 -10  101.86    5.86
  -5 -10  10   90.67    9.38
   5  10  -9   41.26    3.28
  -5 -10   9   45.28    7.10
   5  10  -8   19.67    2.08
  -5 -10   8   21.65    5.24
  -5 -10   7   25.08    3.63
   5  10  -7   30.78    1.89
  -5 -10   6  135.17    7.81
  -5 -10   6  130.03    8.98
  -5 -10   5    7.61    4.47
  -5 -10   5    2.55    3.05
  -5 -10   5    6.08    3.68
  -5 -10   4   31.02    6.47
  -5 -10   4   27.91    4.75
  -5 -10   4   28.90    4.68
  -5 -10   3  196.98   11.30
  -5 -10   3  215.13   14.70
  -5 -10   3  232.98   12.84
  -5 -10   2    6.18    4.43
  -5 -10   2    5.40    4.70
  -5 -10   2    9.56    3.94
  -5 -10   2    6.19    3.18
  -5 -10   1    4.12    4.38
  -5 -10   1    7.27    4.55
  -5 -10   1    3.27    4.09
  -5 -10   1    0.97    2.67
  -5 -10   0   79.14    6.13
  -5 -10   0   68.95    8.48
  -5 -10   0   77.85    8.12
  -5 -10   0   59.33    7.82
  -5 -10  -1   35.79    4.19
  -5 -10  -1   33.26    6.28
  -5 -10  -1   33.66    6.15
  -5 -10  -2    3.63    4.04
   5  11 -14    6.06    3.47
   5  11 -13   -1.38    3.21
   5  11 -12   15.82    3.35
   5  11 -11   25.87    3.27
   5  11 -10   18.35    2.57
   5  11  -9   41.29    2.98
  -5 -11   6   57.22    5.63
  -5 -11   6   59.74    6.95
  -5 -11   5   54.24    5.68
  -5 -11   5   50.02    6.32
  -5 -11   4    2.56    3.58
  -5 -11   4    2.11    3.74
  -5 -11   3   -0.48    3.81
  -5 -11   3   -0.80    3.49
  -5 -11   2   68.12    7.59
  -5 -11   1    3.41    4.19
  -5 -12   4   57.71    6.61
  -5 -12   3   -3.37    4.13
   6 -14  -2    1.79    2.79
   6 -14  -1   11.57    3.32
   6 -14   0   26.90    4.03
   6 -14   1   15.77    3.75
   6 -14   2    3.31    3.30
   6 -13  -2   10.68    2.88
   6 -13  -1    8.30    2.78
   6 -13   0   31.54    4.01
   6 -13   1   82.04    6.16
   6 -13   2    9.54    3.25
   6 -13   4   51.80    6.15
   6 -13   5    8.47    4.55
   6 -13   6   -2.61    4.69
  -6  12   3    3.60    4.47
  -6  12   2   87.78    9.02
  -6  12   1  128.23   10.67
   6 -12  -1  129.37    6.97
   6 -12   0    4.63    2.56
  -6  12  -1   -2.41    4.31
   6 -12   1   -3.33    3.22
  -6  12  -1   -1.99    3.66
   6 -12   1   -1.40    2.49
  -6  12  -2   58.52    5.39
   6 -12   2   69.78    5.95
  -6  12  -2   57.69    7.59
   6 -12   2   62.67    5.18
  -6  12  -3    1.80    4.22
  -6  12  -3    1.28    2.58
   6 -12   3   -0.33    3.59
  -6  12  -4    1.80    3.91
  -6  12  -4    6.89    2.58
   6 -12   4   -0.37    3.81
  -6  12  -5  126.12   10.47
   6 -12   5  124.62    9.17
  -6  12  -6   14.30    4.79
   6 -12   6   17.51    4.91
   6 -12   7    5.01    4.89
  -6  11   9    0.54    4.21
  -6  11   8    0.54    4.22
  -6  11   7   42.34    6.29
  -6  11   6   -2.20    4.15
  -6  11   5   -0.55    4.08
  -6  11   4   89.51    8.69
  -6  11   3   99.65    8.99
  -6  11   2   -0.55    3.82
   6 -11  -1    1.57    1.83
  -6  11   0   91.80    6.93
   6 -11   0   81.97    5.20
  -6  11  -1    3.84    3.82
   6 -11   1   -0.51    2.85
  -6  11  -1   -0.29    2.72
   6 -11   1    1.23    2.18
  -6  11  -2    8.78    4.01
   6 -11   2    2.63    3.13
  -6  11  -2   -0.25    2.42
   6 -11   2    3.02    2.30
  -6  11  -3  140.74   10.53
   6 -11   3  134.60    8.67
  -6  11  -4    3.86    3.91
   6 -11   4    3.22    3.79
  -6  11  -5    3.87    3.89
   6 -11   5    0.78    3.80
  -6  11  -6   62.00    7.33
   6 -11   6   55.63    6.74
  -6  11  -7   49.98    6.81
   6 -11   7   57.99    6.89
  -6  11  -8   27.91    5.84
   6 -11   8   25.50    5.72
  -6  11  -9   13.06    4.81
  -6  11 -10   62.13    7.72
  -6  10  10    2.41    3.94
  -6  10   9   37.00    5.87
  -6  10   8    5.46    3.88
  -6  10   7    1.52    3.83
  -6  10   6   30.98    5.57
  -6  10   5   10.62    4.24
  -6  10   4    3.03    3.62
  -6  10   3  105.49    8.81
   6 -10  -2   58.96    3.90
  -6  10   2   87.32    7.91
   6 -10  -1    5.94    1.81
   6 -10   0    6.56    1.95
  -6  10   0   11.13    4.20
   6 -10   1   55.23    4.94
   6 -10   1   66.57    4.34
  -6  10  -1   54.07    6.72
  -6  10  -2   -0.51    3.44
   6 -10   2    2.00    2.97
  -6  10  -3   10.07    4.00
   6 -10   3    4.78    3.27
  -6  10  -4   85.72    7.94
  -6  10  -4   72.86    4.74
   6 -10   4   90.82    7.01
  -6  10  -5   52.02    6.46
  -6  10  -5   54.70    3.99
   6 -10   5   56.67    6.08
  -6  10  -6    5.01    3.76
  -6  10  -6    5.12    2.28
   6 -10   6    6.10    4.20
  -6  10  -7  111.90    9.04
  -6  10  -7   91.95    5.98
   6 -10   7  105.01    8.57
  -6  10  -8   37.10    5.89
  -6  10  -8   44.61    3.95
   6 -10   8   45.92    6.48
  -6  10  -9   -0.50    3.62
  -6  10 -10   26.69    5.22
  -6   9  11   18.89    4.87
  -6   9  10   -3.08    3.92
  -6   9   9    5.89    3.87
  -6   9   8   85.73    7.74
  -6   9   7   12.40    4.19
  -6   9   6    1.85    3.49
  -6   9   5   65.47    6.74
  -6   9   4  117.88    8.93
  -6   9   3   -2.75    3.13
   6  -9  -3    2.33    1.56
  -6   9   2   56.76    6.20
   6  -9  -2   41.90    3.37
   6  -9  -1  296.63   11.43
   6  -9  -1  294.45   12.30
   6  -9   0   14.64    2.10
   6  -9   0   16.49    2.84
  -6   9   0   22.25    4.52
  -6   9  -1   21.78    4.68
  -6   9  -1   30.22    4.62
   6  -9   1   22.50    2.58
   6  -9   1   19.79    3.40
  -6   9  -1   19.77    3.05
   6  -9   1   26.22    3.64
  -6   9  -2   26.09    3.02
   6  -9   2   24.25    3.89
  -6   9  -2   22.74    4.64
   6  -9   3    4.03    3.07
  -6   9  -3    4.03    1.86
  -6   9  -3    7.28    3.70
   6  -9   4    8.81    3.62
  -6   9  -4    8.55    2.04
  -6   9  -4   13.23    4.15
   6  -9   5   66.53    6.24
  -6   9  -5   55.61    4.08
  -6   9  -5   66.35    6.80
   6  -9   6  145.28    9.27
  -6   9  -6  147.89    9.52
   6  -9   7    9.71    4.19
  -6   9  -7    9.18    2.34
  -6   9  -7   16.48    4.29
   6  -9   8   61.70    6.95
  -6   9  -8   56.20    4.27
  -6   9  -8   73.98    7.00
   6  -9   9  165.05   11.08
  -6   9  -9  157.51    7.94
  -6   9  -9  139.55   10.19
  -6   9 -10    9.52    4.25
   6  -9  12  106.60    8.44
  -6   8  12    0.75    3.46
  -6   8  11    2.76    3.47
  -6   8  10   16.71    4.15
  -6   8   9   43.26    5.43
  -6   8   8   55.62    6.14
  -6   8   7    8.39    3.54
  -6   8   6  121.40    8.74
  -6   8   5    6.22    3.49
  -6   8   4   21.99    4.28
  -6   8   4   21.97    4.34
   6  -8  -4   21.77    2.60
  -6   8   3  113.64    8.29
   6  -8  -3  105.44    5.31
   6  -8  -3  103.79    5.37
  -6   8   3  123.04    8.29
   6  -8  -2    5.34    1.85
   6  -8  -2    5.19    1.91
  -6   8   2    7.26    3.24
   6  -8  -1    4.62    2.00
  -6   8   1    5.89    3.16
   6  -8  -1    4.85    1.94
  -6   8   1    3.64    2.79
   6  -8   0  119.30    5.43
  -6   8   0  114.32    8.43
  -6   8   0  104.47    6.44
   6  -8   0  121.21    6.41
   6  -8   1    2.73    1.60
   6  -8   1   -0.24    2.12
  -6   8  -1    1.53    1.90
  -6   8  -1    6.60    3.22
  -6   8  -2    5.36    3.17
   6  -8   2    2.69    2.54
   6  -8   2    1.69    2.54
  -6   8  -2    3.45    1.81
   6  -8   3  261.39   12.02
  -6   8  -3  266.83   13.30
   6  -8   4  148.30    8.81
  -6   8  -4  125.63    6.41
  -6   8  -4  146.76    9.29
   6  -8   5   17.51    4.01
  -6   8  -5   13.66    2.57
  -6   8  -5   13.13    3.77
   6  -8   6  172.23   10.20
  -6   8  -6  192.73   10.73
   6  -8   7  108.55    8.29
  -6   8  -7   98.29    5.62
  -6   8  -7  110.71    8.09
   6  -8   8    4.79    4.04
  -6   8  -8    2.13    2.07
  -6   8  -8    2.93    3.17
   6  -8   9   12.39    4.79
  -6   8  -9   12.03    2.82
  -6   8  -9    8.70    3.78
   6  -8  10   91.49    8.64
  -6   8 -10   93.91    6.15
  -6   8 -10  100.03    8.03
   6  -8  11    9.34    3.63
   6  -8  12    2.73    3.31
  -6   7  12   18.49    4.11
   6  -7 -11    4.71    3.52
  -6   7  11    3.61    3.30
   6  -7 -10    1.98    3.05
  -6   7  10    1.50    3.15
  -6   7   9  131.58    8.74
  -6   7   8  160.29    9.72
  -6   7   7   57.33    6.06
   6  -7  -7   49.07    3.44
  -6   7   7   44.05    5.32
   6  -7  -6    6.65    2.02
  -6   7   6    7.60    3.47
   6  -7  -6    4.84    1.84
  -6   7   6    2.07    3.28
  -6   7   5  104.07    7.48
   6  -7  -5   93.88    4.96
  -6   7   5   90.46    7.22
   6  -7  -4    1.33    1.94
   6  -7  -4    1.58    1.85
  -6   7   4    3.36    2.80
   6  -7  -3  118.46    5.73
   6  -7  -3   97.04    5.20
   6  -7  -2  415.23   15.70
   6  -7  -2  374.10   14.99
   6  -7  -1    8.76    2.16
   6  -7  -1   11.05    2.40
   6  -7   0   36.92    2.49
  -6   7   0   45.20    3.75
  -6   7  -1  195.61    8.69
  -6   7  -2   94.92    5.04
   6  -7   3   13.31    3.38
  -6   7  -3   14.36    2.03
   6  -7   4  212.93   10.87
  -6   7  -4  225.86   11.58
   6  -7   5  297.21   13.74
  -6   7  -5  293.28   13.87
  -6   7  -6   38.76    3.22
  -6   7  -6   48.07    5.31
   6  -7   6   38.56    5.06
  -6   7  -7   36.08    3.33
   6  -7   7   43.54    5.58
  -6   7  -7   37.66    4.83
   6  -7   8  134.79    9.37
  -6   7  -8  124.41    8.55
  -6   7  -8  129.38    6.87
   6  -7   9    4.42    3.99
  -6   7  -9   10.99    3.46
  -6   7  -9    5.21    2.53
  -6   7 -10   11.15    3.51
  -6   7 -10    6.89    2.92
   6  -7  10   14.55    3.91
   6  -7  10   12.97    4.92
   6  -7  11   19.61    4.25
  -6   7 -11   20.74    3.51
  -6   6  13    2.42    2.89
  -6   6  12    1.91    2.68
  -6   6  11   55.71    5.58
   6  -6 -11   48.39    5.58
  -6   6  10   19.27    3.84
   6  -6 -10   12.67    3.72
  -6   6   9   26.46    4.27
  -6   6   9   25.67    4.56
   6  -6  -9   19.62    4.01
  -6   6   8   28.21    4.54
  -6   6   8   24.92    4.29
   6  -6  -7    5.07    1.70
   6  -6  -7    5.52    2.04
  -6   6   7    0.39    3.03
   6  -6  -6    8.70    2.10
   6  -6  -6    9.12    1.99
  -6   6   6    8.42    3.25
   6  -6  -5   45.37    3.73
  -6   6   5   47.18    4.99
   6  -6  -5   37.33    2.98
   6  -6  -4  447.03   15.76
   6  -6  -4  424.72   16.16
  -6   6   4  398.53   17.48
  -6   6   3    2.25    2.57
  -6   6   3   -0.78    2.07
   6  -6  -3    0.52    1.57
   6  -6  -3    0.86    1.68
  -6   6   2  229.29   10.02
   6  -6  -2  224.03    9.90
  -6   6   1  260.72   11.09
  -6   6   1  269.32   11.33
   6  -6  -1  238.64    8.84
   6  -6  -1  236.51   10.65
  -6   6   0   40.34    3.51
  -6   6   0   37.00    4.08
   6  -6   0   36.20    2.16
   6  -6   0   43.55    3.88
  -6   6  -1  163.01    8.96
  -6   6  -1  175.11    7.68
  -6   6  -2   98.36    6.85
  -6   6  -2   88.84    4.82
  -6   6  -3  163.97    9.20
   6  -6   3  185.90    9.59
  -6   6  -4    1.65    3.60
  -6   6  -4    6.45    1.93
  -6   6  -5  154.54    9.54
  -6   6  -5  137.73    6.50
   6  -6   6  254.13   13.46
  -6   6  -6  254.97   13.02
  -6   6  -6  224.84    9.87
   6  -6   6  244.99   12.53
  -6   6  -7    3.42    2.81
  -6   6  -7    0.35    1.17
   6  -6   7   -4.19    3.84
  -6   6  -7   -0.53    1.81
  -6   6  -8   18.00    3.79
  -6   6  -8   13.79    2.74
   6  -6   8   24.03    4.31
  -6   6  -8   22.37    2.32
   6  -6   9  104.77    7.85
  -6   6  -9  106.51    7.53
  -6   6  -9  109.13    6.37
   6  -6  10   11.91    3.53
  -6   6 -10   14.94    3.72
  -6   6 -10   13.53    2.86
   6  -6  11   -0.37    2.93
  -6   6 -11    6.04    2.80
  -6   5  13   44.74    4.76
   6  -5 -12    3.17    3.02
  -6   5  12    9.13    3.12
  -6   5  11    6.51    3.58
   6  -5 -11    3.31    3.01
  -6   5  11    1.83    2.81
   6  -5 -10   59.94    5.97
  -6   5  10   76.47    6.71
   6  -5  -9   56.33    5.80
  -6   5   9   58.59    5.85
   6  -5  -8  156.75    7.94
   6  -5  -8  146.61    9.29
  -6   5   8  171.03    9.84
   6  -5  -7  166.54    7.47
   6  -5  -7  191.78    8.48
   6  -5  -7  178.48   10.33
  -6   5   7  198.29   10.43
   6  -5  -6  220.65    9.63
  -6   5   6  235.98   11.72
  -6   5   6  228.91    8.64
   6  -5  -6  222.53    9.52
   6  -5  -5    1.37    1.86
  -6   5   5    1.25    2.52
  -6   5   5    1.11    1.69
   6  -5  -4  243.22   10.86
  -6   5   4  250.06    9.97
  -6   5   4  227.55   11.69
  -6   5   3  538.53   19.57
   6  -5  -3  540.49   20.68
   6  -5  -3  504.93   19.90
  -6   5   2    0.91    2.06
   6  -5  -2    0.26    1.97
   6  -5  -2    0.78    1.83
   6  -5  -1   19.29    1.23
   6  -5  -1   22.54    3.42
  -6   5   1   20.49    3.16
  -6   5   1   20.73    2.99
   6  -5  -1   17.78    2.13
   6  -5  -1   23.45    2.96
   6  -5   0  214.97   10.86
  -6   5   0  206.64    9.98
  -6   5   0  212.15    9.08
   6  -5   0  208.24    8.88
   6  -5   0  204.79    9.77
   6  -5   1   57.64    5.27
  -6   5  -1   55.14    4.85
  -6   5  -1   48.67    3.33
   6  -5   1   52.26    3.97
   6  -5   1   50.37    4.40
   6  -5   2  153.26    8.94
  -6   5  -2  146.38    8.21
  -6   5  -2  124.90    6.01
   6  -5   2  144.24    7.67
   6  -5   3   -1.89    3.13
  -6   5  -3    1.17    3.30
  -6   5  -3    2.75    1.47
   6  -5   3    0.74    2.57
  -6   5  -4    2.21    3.43
  -6   5  -4    1.05    1.35
   6  -5   4    0.78    2.72
  -6   5  -5    5.80    3.68
  -6   5  -5    2.19    1.45
   6  -5   5    4.11    3.11
  -6   5  -6   95.83    4.25
   6  -5   6  107.95    8.11
  -6   5  -6   94.83    5.21
   6  -5   6  105.30    7.58
  -6   5  -7  180.16    7.42
  -6   5  -7  169.92    8.10
   6  -5   7  188.67   10.58
  -6   5  -8    0.15    1.76
   6  -5   8   -0.38    2.74
  -6   5  -8   -0.20    2.03
   6  -5   9    3.01    3.04
  -6   5  -9    4.89    2.99
  -6   5  -9    7.94    2.48
   6  -5  10   62.69    6.02
  -6   5 -10   64.15    5.67
  -6   5 -10   70.61    5.20
   6  -5  11    2.10    2.98
  -6   5 -11    2.64    2.60
  -6   5 -12   24.25    3.96
  -6   4  14    4.97    2.72
  -6   4  13    2.82    2.75
  -6   4  12   79.38    7.27
   6  -4 -12   74.66    6.44
  -6   4  12   92.45    6.28
   6  -4 -11   16.38    3.70
  -6   4  11   19.01    4.06
   6  -4 -10   39.70    4.83
  -6   4  10   41.48    4.97
  -6   4   9  184.16    7.05
   6  -4  -9  258.04   10.78
   6  -4  -9  210.27   11.13
  -6   4   9  237.88   11.34
  -6   4   8   12.52    1.65
   6  -4  -8   11.30    3.25
  -6   4   8    8.74    3.06
  -6   4   7    5.52    1.60
   6  -4  -7    8.73    3.29
  -6   4   7    9.38    2.87
   6  -4  -6    6.46    1.84
  -6   4   6    8.80    1.86
   6  -4  -6    6.89    3.02
  -6   4   6   10.71    2.96
   6  -4  -5  610.46   22.49
  -6   4   5  618.25   21.64
   6  -4  -5  541.27   24.39
  -6   4   5  604.47   23.67
   6  -4  -4   12.76    2.55
  -6   4   4   15.60    2.37
   6  -4  -4   15.88    3.42
   6  -4  -3   30.19    3.55
  -6   4   3   38.31    3.36
   6  -4  -3   32.22    2.43
   6  -4  -3   27.96    3.16
   6  -4  -2  201.11    9.83
  -6   4   2  197.69    8.95
   6  -4  -2  187.41    7.66
   6  -4  -2  189.72    9.07
   6  -4  -1    6.52    2.52
  -6   4   1    8.07    2.55
  -6   4   1    8.24    2.19
   6  -4  -1    6.02    1.48
   6  -4  -1    6.22    2.02
   6  -4   0  135.83    8.08
  -6   4   0  136.21    7.41
  -6   4   0  130.70    6.31
   6  -4   0  130.89    6.23
   6  -4   0  143.72    7.54
   6  -4   1   94.39    6.74
   6  -4   1   91.93    6.00
  -6   4  -1   89.35    4.56
  -6   4  -1   97.27    6.31
   6  -4   1   94.79    5.39
  -6   4  -2   22.55    2.12
   6  -4   2   24.61    3.90
   6  -4   2   26.37    3.44
   6  -4   2   29.87    3.76
  -6   4  -2   27.58    3.91
   6  -4   2   25.11    3.94
  -6   4  -3   21.39    2.30
   6  -4   3   19.87    3.77
   6  -4   3   19.72    3.57
   6  -4   3   23.53    3.59
  -6   4  -3   27.09    4.26
   6  -4   3   34.43    4.42
   6  -4   4  504.20   19.81
  -6   4  -4  501.14   19.67
   6  -4   4  490.34   20.40
   6  -4   4  479.16   20.11
   6  -4   5  481.71   20.29
  -6   4  -5  437.31   15.19
  -6   4  -5  424.84   16.14
   6  -4   5  467.18   19.61
  -6   4  -6    0.15    1.60
   6  -4   6    2.25    2.86
  -6   4  -6    2.44    1.39
  -6   4  -7    3.45    4.15
   6  -4   7    3.76    2.96
  -6   4  -7    0.17    1.93
   6  -4   8  221.52   11.79
  -6   4  -8  213.90    9.63
   6  -4   9   31.82    4.48
  -6   4  -9   21.20    3.08
  -6   4 -10    4.08    2.57
  -6   4 -10   -0.27    2.47
   6  -4  10   -0.71    2.63
   6  -4  11   59.32    6.92
   6  -4  11   56.49    5.39
  -6   4 -11   49.17    4.75
  -6   4 -12   43.50    4.78
  -6   3  14   40.53    4.12
  -6   3  13    3.35    1.39
   6  -3 -13    3.57    2.69
  -6   3  13    3.33    1.26
   6  -3 -12    6.54    3.02
  -6   3  12    6.01    1.81
  -6   3  12    2.22    3.00
  -6   3  12    2.98    1.40
   6  -3 -11  127.40    8.32
  -6   3  11  122.97    5.65
  -6   3  11  126.57    5.49
  -6   3  11  139.67    8.40
  -6   3  10    5.78    1.55
   6  -3 -10    6.14    3.09
  -6   3  10   10.25    2.88
  -6   3   9   31.97    2.56
   6  -3  -9   39.58    4.72
  -6   3   9   31.95    4.07
  -6   3   8  175.75    7.64
   6  -3  -8  192.92   10.52
  -6   3   8  185.08    9.58
  -6   3   7  175.40    7.56
  -6   3   7  172.81    9.06
   6  -3  -7  164.61    9.85
   6  -3  -6   23.49    2.69
  -6   3   6   20.24    3.11
   6  -3  -6   18.84    2.57
   6  -3  -6   24.76    4.00
   6  -3  -5    3.23    2.55
   6  -3  -5    2.99    1.53
   6  -3  -5    3.11    1.77
   6  -3  -4  194.96   10.83
   6  -3  -4  197.57    9.45
   6  -3  -4  194.61    7.91
   6  -3  -3   25.71    3.14
  -6   3   3   29.50    3.02
   6  -3  -3   31.41    4.20
   6  -3  -3   27.53    3.30
   6  -3  -3   27.57    2.09
   6  -3  -2    5.75    2.37
   6  -3  -2    4.64    2.39
   6  -3  -2    9.95    2.34
  -6   3   2    3.72    1.98
   6  -3  -2    7.12    1.34
   6  -3  -1  191.73    9.87
   6  -3  -1  193.03   10.56
  -6   3   1  179.34    8.85
  -6   3   1  197.02    8.70
   6  -3  -1  172.01    7.35
   6  -3  -1  184.23    9.10
   6  -3   0    6.53    2.51
   6  -3   0    5.26    2.32
  -6   3   0    9.13    2.65
   6  -3   0    5.09    1.47
  -6   3   0    6.10    1.57
   6  -3   1   65.36    5.56
   6  -3   1   48.36    5.08
   6  -3   1   57.82    4.86
  -6   3  -1   58.84    4.90
  -6   3  -1   57.13    3.27
   6  -3   1   58.63    4.07
   6  -3   2  335.11   15.43
   6  -3   2  334.84   15.64
   6  -3   2  353.58   14.76
  -6   3  -2  322.02   14.40
  -6   3  -2  306.79   11.95
   6  -3   2  359.24   14.04
   6  -3   3  223.82   10.88
   6  -3   3  233.71   11.79
   6  -3   3  224.07   11.69
  -6   3  -3  193.65    8.46
   6  -3   4   26.21    3.93
   6  -3   4   30.23    4.18
   6  -3   4   34.94    4.88
  -6   3  -4   28.79    1.66
  -6   3  -4   28.69    2.24
   6  -3   5   16.08    3.60
  -6   3  -5   16.60    2.07
   6  -3   5   24.70    3.97
   6  -3   6  322.25   15.35
   6  -3   6  338.74   15.53
  -6   3  -6  326.15   15.44
  -6   3  -6  314.13   12.51
   6  -3   7   12.65    4.10
   6  -3   7   11.66    3.56
   6  -3   7   17.58    3.75
  -6   3  -7   15.23    2.34
  -6   3  -7   12.83    4.39
   6  -3   8   13.36    3.41
  -6   3  -8   13.33    2.48
   6  -3   9  138.20    8.82
  -6   3  -9  150.52    7.56
   6  -3  10   15.89    4.51
   6  -3  10   14.10    3.45
  -6   3 -10   21.64    3.22
   6  -3  11    7.12    4.33
  -6   3 -11    2.33    2.60
   6  -3  11    2.79    2.73
  -6   3 -12   45.00    4.87
  -6   2  14    4.77    2.39
  -6   2  13   35.13    3.47
   6  -2 -13   32.18    4.28
  -6   2  13   30.81    3.14
   6  -2 -12    2.10    2.86
  -6   2  12    2.25    2.64
  -6   2  12    1.14    1.84
   6  -2 -11   14.11    3.44
  -6   2  11   15.43    3.14
  -6   2  11   12.09    2.30
   6  -2 -10  165.16    9.93
  -6   2  10  186.19    9.44
  -6   2  10  181.62    8.11
   6  -2  -9   -0.37    2.68
  -6   2   9   -0.26    2.12
  -6   2   9   -1.13    1.78
   6  -2  -8    5.91    2.73
  -6   2   8    5.85    2.43
  -6   2   8    6.68    1.91
   6  -2  -7   33.44    4.51
   6  -2  -7   36.47    3.78
  -6   2   7   37.25    3.69
  -6   2   7   39.33    3.28
  -6   2   6  198.79    8.79
   6  -2  -6  191.49    8.76
   6  -2  -6  196.33   10.94
  -6   2   5   27.87    2.83
   6  -2  -5   22.39    3.68
   6  -2  -5   24.13    2.41
   6  -2  -5   24.47    3.04
  -6   2   4   36.80    3.31
   6  -2  -4   32.67    4.32
   6  -2  -4   34.11    2.47
   6  -2  -4   39.40    3.78
   6  -2  -3 1072.40   36.51
   6  -2  -3 1034.53   38.38
   6  -2  -3 1048.66   36.85
   6  -2  -3 1007.14   33.73
   6  -2  -3  971.19   33.97
   6  -2  -2  190.80    9.31
   6  -2  -2  180.81   10.49
   6  -2  -2  187.17    9.72
   6  -2  -2  180.27    7.21
   6  -2  -1   12.81    2.86
   6  -2  -1   12.16    3.21
  -6   2   1   13.36    2.80
  -6   2   1   11.32    2.27
   6  -2  -1   13.22    1.62
   6  -2  -1   15.31    2.75
   6  -2   0  302.45   13.92
   6  -2   0  289.73   13.12
  -6   2   0  297.97   11.44
  -6   2   0  274.31   12.68
   6  -2   0  295.05   11.34
   6  -2   1  338.29   14.96
   6  -2   1  307.62   14.86
   6  -2   1  302.10   13.77
  -6   2  -1  332.70   13.84
  -6   2  -1  289.55   11.39
   6  -2   1  319.47   12.52
   6  -2   2   68.93    5.44
   6  -2   2   62.68    5.73
   6  -2   2   58.41    5.55
  -6   2  -2   61.81    3.24
   6  -2   2   68.09    4.77
   6  -2   3   51.17    4.94
   6  -2   3   48.84    5.14
   6  -2   3   50.97    5.50
  -6   2  -3   40.67    2.84
   6  -2   4  355.94   16.48
   6  -2   4  393.40   16.39
  -6   2  -4  361.44   15.44
   6  -2   4  347.34   15.40
   6  -2   5    4.59    3.04
   6  -2   5    2.42    2.61
  -6   2  -5    7.16    3.63
  -6   2  -5    2.61    1.40
   6  -2   6   38.24    5.35
   6  -2   6   41.73    4.88
   6  -2   6   36.94    4.67
  -6   2  -6   38.93    5.29
  -6   2  -6   35.60    2.94
   6  -2   7  433.73   20.31
  -6   2  -7  415.77   16.17
   6  -2   7  450.20   19.26
  -6   2  -7  442.27   19.29
   6  -2   8   12.71    3.37
  -6   2  -8   16.48    2.58
   6  -2   9    6.78    3.19
   6  -2   9    0.43    3.16
  -6   2  -9    8.48    2.39
  -6   2 -10   88.29    5.63
   6  -2  10   79.43    6.37
   6  -2  11   45.17    6.21
   6  -2  11   44.28    4.75
  -6   2 -11   50.92    4.81
  -6   2 -12    2.95    2.81
  -6   1  15   34.89    4.09
  -6   1  14   -0.64    2.88
   6  -1 -13   33.27    4.44
  -6   1  12  114.03    6.51
  -6   1  12  122.38    7.20
   6  -1 -12  100.13    7.48
  -6   1  11   56.66    4.52
   6  -1 -11   46.49    5.24
  -6   1  11   51.90    4.48
  -6   1  10   33.75    3.71
  -6   1  10   39.92    3.80
   6  -1 -10   28.13    4.33
  -6   1   9   32.36    3.46
  -6   1   9   35.80    3.52
   6  -1  -9   34.81    4.50
  -6   1   8   16.17    2.68
   6  -1  -8   18.80    3.63
  -6   1   8   19.22    2.78
   6  -1  -7    7.66    2.92
  -6   1   7    2.41    1.91
   6  -1  -6   23.33    3.89
   6  -1  -6   22.45    2.82
  -6   1   6   30.81    3.11
  -6   1   5  613.82   22.65
   6  -1  -5  599.18   21.60
   6  -1  -5  592.45   24.92
   6  -1  -4   30.94    2.30
   6  -1  -4   34.96    4.43
  -6   1   4   30.61    3.24
   6  -1  -4   24.13    2.12
   6  -1  -4   29.85    3.49
  -6   1   3   49.57    3.95
   6  -1  -3   51.70    5.30
   6  -1  -3   41.84    2.23
   6  -1  -3   48.86    4.42
   6  -1  -3   46.66    2.55
  -6   1   2  821.41   28.97
   6  -1  -2  822.57   29.59
   6  -1  -2  792.50   31.05
   6  -1  -2  795.55   29.96
   6  -1  -2  757.42   26.56
   6  -1  -1  486.15   19.75
   6  -1  -1  449.70   16.39
   6  -1  -1  500.27   19.32
   6  -1   0   38.03    4.36
   6  -1   0   32.71    3.86
  -6   1   0   29.69    2.55
   6  -1   0   34.84    2.61
   6  -1   1   81.32    6.45
   6  -1   1   71.37    6.34
   6  -1   1   91.00    6.12
  -6   1  -1   78.66    3.93
   6  -1   1   85.76    4.82
   6  -1   2  135.07    8.05
   6  -1   2  137.29    8.75
  -6   1  -2  132.43    4.86
   6  -1   2  148.13    8.93
  -6   1  -2  123.43    5.31
   6  -1   3   -0.41    2.99
   6  -1   3    1.97    2.51
  -6   1  -3   -1.19    2.99
  -6   1  -3    0.86    1.25
   6  -1   3   -0.97    2.74
   6  -1   4   39.25    4.67
  -6   1  -4   29.34    4.63
  -6   1  -4   36.74    2.32
   6  -1   4   28.54    4.08
  -6   1  -5   91.92    6.95
  -6   1  -5   79.24    4.13
   6  -1   5   87.91    6.91
   6  -1   6    1.41    3.50
   6  -1   6    1.19    2.76
  -6   1  -6    4.87    3.88
  -6   1  -6    0.62    1.46
   6  -1   7    9.32    3.38
   6  -1   7   11.26    3.35
  -6   1  -7   12.88    2.09
   6  -1   7   15.79    4.39
   6  -1   8  259.68   13.45
  -6   1  -8  234.19   10.38
   6  -1   8  276.26   13.20
   6  -1   9   30.62    4.43
  -6   1  -9   37.46    3.55
   6  -1   9   31.30    5.18
  -6   1 -10   78.57    5.25
   6  -1  10   58.87    5.68
   6  -1  10   73.32    7.24
  -6   1 -11   50.21    4.66
  -6   0  16   14.12    3.84
  -6   0  15    0.27    3.32
   6   0 -14   38.84    4.69
   6   0 -13   78.68    6.52
  -6   0  12    1.77    2.06
   6   0 -12    3.41    2.84
   6   0 -11  123.68    8.47
  -6   0  11  131.94    6.89
  -6   0  10  159.98    6.76
  -6   0  10  149.08    8.19
   6   0 -10  142.40    9.24
  -6   0  10  148.64    7.50
  -6   0   9   -1.98    2.33
   6   0  -9   -0.80    2.53
  -6   0   9   -1.29    1.77
  -6   0   9    0.48    1.56
  -6   0   8   -0.25    2.16
   6   0  -8    5.66    2.87
  -6   0   8    2.69    1.79
  -6   0   8    1.32    1.81
  -6   0   7  306.28   12.78
   6   0  -7  276.59   14.61
  -6   0   7  302.97   13.06
  -6   0   6   26.78    3.27
   6   0  -6   17.78    3.56
  -6   0   6   21.30    3.04
   6   0  -5    7.94    1.68
  -6   0   5    8.25    2.30
   6   0  -5    8.48    2.90
  -6   0   5   12.63    2.51
   6   0  -5    4.89    1.69
  -6   0   4  734.39   26.29
   6   0  -4  706.54   28.60
   6   0  -4  667.51   24.14
  -6   0   4  707.54   26.80
   6   0  -4  718.46   24.22
  -6   0   3  108.25    6.17
   6   0  -3   98.71    7.34
   6   0  -3   84.78    3.91
  -6   0   3  102.56    6.55
  -6   0   2  114.23    7.12
   6   0  -2  104.68    7.78
   6   0  -2   95.98    6.87
   6   0  -2   97.72    4.19
  -6   0   2  101.58    6.17
  -6   0   1  303.93   13.72
   6   0  -1  331.89   14.60
  -6   0   1  319.42   14.75
   6   0  -1  322.34   15.01
   6   0  -1  321.95   11.64
   6   0   0   96.02    7.08
   6   0   0  110.61    7.78
   6   0   0  112.39    7.06
  -6   0   0   89.03    4.79
   6   0   0   99.36    4.85
   6   0   1  236.85   11.41
   6   0   1  223.84   12.28
  -6   0  -1  216.85    8.45
   6   0   1  225.16   11.93
  -6   0  -1  217.96    8.14
  -6   0  -2   50.85    4.98
   6   0   2   63.77    5.43
   6   0   2   57.73    5.77
   6   0   2   71.46    6.21
  -6   0  -2   56.88    2.87
   6   0   3  111.08    8.00
   6   0   3  113.06    7.87
  -6   0  -3  101.01    7.01
  -6   0  -3   96.56    4.34
   6   0   3  101.08    7.19
   6   0   4    5.83    3.01
  -6   0  -4    2.89    3.27
  -6   0  -4    1.58    1.00
  -6   0  -5   66.85    3.49
   6   0   5   79.73    7.08
  -6   0  -5   65.15    5.94
   6   0   5   66.64    6.13
  -6   0  -6  191.25    7.97
   6   0   6  198.32   12.08
   6   0   6  199.16   11.13
  -6   0  -6  196.43   11.06
   6   0   6  219.30   11.63
  -6   0  -7    8.73    1.83
   6   0   7    5.30    3.24
   6   0   7    7.23    3.22
  -6   0  -8   28.65    2.87
   6   0   8   32.88    5.03
   6   0   8   29.78    4.53
   6   0   9   97.27    8.04
  -6   0  -9   84.14    5.19
   6   0   9   96.86    7.16
   6   0  10   12.55    4.36
  -6   0 -10   12.93    2.84
   6   0  10   17.52    3.60
  -6  -1  16   33.93    5.13
  -6  -1  15    3.73    2.89
   6   1 -14   39.09    4.97
   6   1 -13   17.82    3.91
   6   1 -12   86.15    7.06
  -6  -1  12   91.35    4.59
  -6  -1  11   14.44    2.32
  -6  -1  11   11.78    2.08
   6   1 -11   10.74    3.55
  -6  -1  10  249.39   10.47
  -6  -1  10  220.86    9.63
   6   1 -10  229.45   12.67
  -6  -1   9  143.97    7.53
   6   1  -9  145.37    9.42
  -6  -1   9  135.87    6.59
  -6  -1   8    1.10    2.30
  -6  -1   8    0.34    2.55
   6   1  -8    5.56    2.98
  -6  -1   8    1.24    2.03
   6   1  -7   10.78    2.43
  -6  -1   7   15.56    3.13
   6   1  -7    9.45    3.41
  -6  -1   7   18.91    3.59
  -6  -1   7   13.91    2.90
  -6  -1   6  288.31   12.57
  -6  -1   6  285.37   13.69
   6   1  -6  269.90   14.15
  -6  -1   6  277.91   12.69
   6   1  -6  250.72   10.98
  -6  -1   5   11.57    2.75
   6   1  -5   16.72    1.93
   6   1  -5   11.64    3.34
  -6  -1   5   12.14    2.93
   6   1  -5   12.75    2.04
  -6  -1   4   29.77    3.43
   6   1  -4   29.44    4.41
   6   1  -4   25.92    2.03
  -6  -1   4   26.26    3.71
  -6  -1   3 1075.54   38.62
  -6  -1   3 1061.81   39.15
  -6  -1   3 1125.19   37.63
   6   1  -3  996.72   34.37
   6   1  -3 1065.20   39.97
  -6  -1   2  121.88    7.94
  -6  -1   2  144.11    8.75
   6   1  -2  120.25    4.85
   6   1  -2  141.49    9.16
  -6  -1   1   37.16    2.63
   6   1  -1   35.44    4.17
  -6  -1   1   38.30    4.78
   6   1  -1   32.57    2.16
   6   1   0   29.26    3.93
   6   1   0   29.33    4.42
  -6  -1   0   21.24    3.88
  -6  -1   0   22.90    2.01
   6   1   0   24.08    3.98
   6   1   0   24.30    2.20
   6   1   1  119.93    8.36
  -6  -1  -1  127.50    8.47
  -6  -1  -1  124.55    5.09
  -6  -1  -1  116.30    7.94
   6   1   1  122.74    7.75
  -6  -1  -1  105.24    5.02
   6   1   1  135.30    9.06
   6   1   2   86.02    7.16
  -6  -1  -2   73.79    6.73
   6   1   2  103.48    7.72
   6   1   2   93.04    6.78
  -6  -1  -2   78.52    3.63
  -6  -1  -2   84.70    6.58
  -6  -1  -3   63.77    6.17
  -6  -1  -3   54.40    2.66
   6   1   3   58.30    6.08
  -6  -1  -3   61.55    5.50
  -6  -1  -4  168.70    6.58
  -6  -1  -4  172.80    9.81
   6   1   4  181.06   10.74
   6   1   5   41.59    5.61
  -6  -1  -5   32.32    2.18
   6   1   5   40.09    4.87
  -6  -1  -5   31.48    4.86
   6   1   5   44.15    5.14
   6   1   6   11.73    4.07
   6   1   6    7.63    3.45
  -6  -1  -6   13.38    1.75
   6   1   6   17.91    3.96
   6   1   7  226.26   12.40
  -6  -1  -7  216.25    8.87
   6   1   7  246.22   12.65
  -6  -1  -8   21.95    2.52
   6   1   8   18.89    3.92
   6   1   8   25.34    4.72
  -6  -1  -9    1.45    1.94
   6   1   9    1.36    3.72
   6   1  10   66.06    7.03
  -6  -2  17   -2.87    4.40
  -6  -2  15   70.64    6.26
  -6  -2  14  119.21    8.19
  -6  -2  14  114.01    5.52
  -6  -2  13   16.74    2.48
   6   2 -13   13.69    3.84
  -6  -2  12   52.13    4.18
   6   2 -12   45.64    5.45
  -6  -2  11   26.15    2.21
  -6  -2  11   35.29    3.85
   6   2 -11   42.69    5.25
  -6  -2  10  127.40    7.41
  -6  -2  10  136.01    8.51
  -6  -2  10  122.21    5.66
   6   2 -10  116.61    8.76
   6   2  -9    8.95    2.81
  -6  -2   9    8.89    1.65
  -6  -2   9    8.82    3.17
   6   2  -9   10.93    3.40
  -6  -2   9   11.78    2.89
  -6  -2   8  187.39   10.81
  -6  -2   8  206.03   10.26
   6   2  -8  179.32    9.03
   6   2  -8  192.40   11.55
   6   2  -7    6.10    2.16
  -6  -2   7   10.19    3.03
   6   2  -7    8.35    3.24
  -6  -2   7    8.54    3.34
  -6  -2   7   10.89    2.90
   6   2  -6   10.42    2.07
  -6  -2   6    8.58    2.74
  -6  -2   6   14.60    3.58
   6   2  -6   12.55    3.65
  -6  -2   6   11.40    3.01
  -6  -2   5  437.81   17.67
   6   2  -5  353.46   14.13
   6   2  -5  389.69   14.35
   6   2  -5  385.90   18.56
  -6  -2   5  410.19   16.70
  -6  -2   4  101.80    7.22
  -6  -2   4   98.42    6.36
   6   2  -4   87.47    4.05
   6   2  -4  104.41    8.02
  -6  -2   3    7.59    3.15
   6   2  -3   11.22    3.33
   6   2  -3    7.31    0.97
  -6  -2   3    8.60    3.02
  -6  -2   2  199.44    8.77
  -6  -2   2  205.00   11.50
   6   2  -2  200.89    7.35
  -6  -2   2  213.98   11.43
  -6  -2   1  162.09    8.84
  -6  -2   1  173.03   10.23
   6   2  -1  158.85    6.33
  -6  -2   1  160.09    7.14
  -6  -2   0  148.02    8.47
  -6  -2   0  147.38    9.52
  -6  -2   0  149.09    6.49
   6   2   0  151.85   10.08
   6   2   1   33.12    4.28
   6   2   1   31.80    4.78
  -6  -2  -1   27.49    4.48
  -6  -2  -1   31.34    4.62
  -6  -2  -2  128.90    8.22
  -6  -2  -2  128.48    8.71
   6   2   2  138.34    9.05
  -6  -2  -3    0.44    2.89
  -6  -2  -3    3.96    2.68
   6   2   3    2.35    3.17
  -6  -2  -3   -1.53    3.22
  -6  -2  -3    1.33    0.80
  -6  -2  -4    0.45    2.97
   6   2   4   -1.97    3.03
   6   2   4   -1.40    3.31
  -6  -2  -4    0.35    2.40
  -6  -2  -4   -1.98    3.34
  -6  -2  -4   -0.56    0.81
  -6  -2  -5  288.45   10.31
  -6  -2  -5  269.07   13.87
   6   2   5  298.11   15.23
   6   2   6   14.01    3.79
  -6  -2  -6   10.72    1.53
   6   2   6   12.66    3.91
   6   2   7    1.72    2.97
  -6  -2  -7    1.50    1.38
   6   2   7    5.24    3.39
   6   2   8   92.86    7.86
   6   2   9   21.58    4.83
   6   2  10   -2.91    4.27
  -6  -3  16    1.68    2.79
  -6  -3  15    5.34    3.27
  -6  -3  15    1.33    2.02
  -6  -3  14   28.75    4.70
  -6  -3  14   25.79    3.41
  -6  -3  13    6.29    3.41
  -6  -3  13    5.15    2.55
   6   3 -12   54.02    5.73
  -6  -3  12   75.61    6.45
   6   3 -12   65.62    6.69
  -6  -3  12   73.63    5.67
  -6  -3  11  101.00    7.62
   6   3 -11  100.19    8.08
  -6  -3  11  112.61    7.24
   6   3 -11   90.73    6.69
  -6  -3  10  281.19   13.79
   6   3 -10  255.54   11.94
   6   3 -10  271.60   14.47
  -6  -3  10  290.40   13.09
  -6  -3  10  243.44    9.32
   6   3  -9    3.60    2.43
  -6  -3   9   12.93    3.29
  -6  -3   9    7.42    3.42
   6   3  -9    3.95    3.41
   6   3  -8    6.87    2.31
   6   3  -8    6.95    3.43
  -6  -3   8    5.46    3.13
  -6  -3   8   13.77    3.37
  -6  -3   7  198.69   10.65
   6   3  -7  215.45   12.50
   6   3  -7  189.54    8.83
  -6  -3   7  208.09   11.16
  -6  -3   7  196.59   11.68
   6   3  -6   23.63    2.44
  -6  -3   6   18.45    3.65
  -6  -3   6   20.62    4.26
   6   3  -6   14.46    3.95
  -6  -3   6   18.35    3.43
  -6  -3   5   17.61    3.34
   6   3  -5   16.75    2.01
   6   3  -5   13.51    3.82
  -6  -3   5   11.46    3.25
   6   3  -4  511.85   23.02
   6   3  -4  484.73   17.06
  -6  -3   4  531.90   21.97
  -6  -3   4  546.82   22.60
   6   3  -3    9.73    1.05
  -6  -3   3   11.70    3.81
   6   3  -3   13.60    4.28
  -6  -3   3   14.19    3.60
  -6  -3   2  182.38    9.64
   6   3  -2  177.52    6.43
  -6  -3   2  163.89    8.03
  -6  -3   2  173.77   10.88
  -6  -3   1   14.12    4.24
   6   3  -1   14.16    4.34
  -6  -3   1   15.44    2.18
  -6  -3   1   12.55    3.37
  -6  -3   0  696.99   26.66
   6   3   0  719.36   29.37
  -6  -3   0  706.80   28.74
  -6  -3   0  658.66   24.14
  -6  -3   0  679.56   28.21
  -6  -3  -1    1.36    3.44
   6   3   1    1.53    3.21
  -6  -3  -1    1.25    3.04
  -6  -3  -1    0.62    2.51
  -6  -3  -2   29.93    4.85
  -6  -3  -2   25.34    4.45
   6   3   2   32.06    4.92
   6   3   3  282.84   14.06
   6   3   3  294.98   15.27
  -6  -3  -3  237.88   14.18
  -6  -3  -3  276.62   14.02
   6   3   4   26.56    4.31
  -6  -3  -4   19.18    4.67
  -6  -3  -4   18.14    1.23
  -6  -3  -4   23.86    4.24
   6   3   4   20.01    4.53
  -6  -3  -4   30.90    4.51
  -6  -3  -5    1.47    3.12
   6   3   5   -2.17    3.25
  -6  -3  -5    0.89    0.88
   6   3   5    1.46    3.11
  -6  -3  -5    5.75    2.96
  -6  -3  -6  323.68   16.26
  -6  -3  -6  329.17   11.49
   6   3   6  349.29   16.73
   6   3   7   65.89    6.84
   6   3   8   12.83    4.38
   6   3   9    4.41    4.09
  -6  -4  16   11.61    3.74
  -6  -4  15   -1.16    2.66
  -6  -4  15   -0.38    3.09
  -6  -4  15   -0.83    3.16
  -6  -4  14   22.48    4.03
  -6  -4  14   22.81    4.19
  -6  -4  14   15.37    3.96
  -6  -4  13   19.64    3.73
  -6  -4  13   13.30    4.06
  -6  -4  13   18.95    4.09
  -6  -4  12  199.83   12.26
  -6  -4  12  212.53   12.05
  -6  -4  12  211.24   11.36
   6   4 -11    1.44    2.85
   6   4 -11    1.03    3.24
  -6  -4  11    2.58    3.36
  -6  -4  11    1.14    2.87
   6   4 -10    8.27    2.88
  -6  -4  10    9.80    3.45
   6   4 -10   19.40    4.46
  -6  -4  10   13.68    4.20
   6   4  -9  204.39   10.02
  -6  -4   9  231.54   12.84
   6   4  -9  209.84   12.99
  -6  -4   9  234.72   12.29
   6   4  -8    0.59    1.88
  -6  -4   8   -0.42    2.86
  -6  -4   8    2.76    3.17
   6   4  -8   -1.08    3.40
   6   4  -7   10.57    2.15
  -6  -4   7   18.96    3.73
  -6  -4   7    9.35    3.76
   6   4  -7   11.95    4.30
  -6  -4   7   11.92    3.55
  -6  -4   6  236.96   12.50
  -6  -4   6  248.33   13.88
   6   4  -6  258.29   14.72
  -6  -4   6  262.85   13.73
   6   4  -5   16.57    1.92
  -6  -4   5   20.01    4.03
   6   4  -5   21.86    4.72
  -6  -4   4  126.76    8.85
   6   4  -4  114.42    9.28
   6   4  -4  116.42    4.47
  -6  -4   4  128.44    9.36
   6   4  -3   94.95    3.65
  -6  -4   3  127.40    8.77
  -6  -4   3  118.68    8.70
[truncated: 1,344,708 more chars]
