# Supplementary material for: Crystal structures of two copper(I)–6,6′-dimethyl-2,2′-bipyridyl (dmbpy) compounds, [Cu(dmbpy)2]2[MF6]·xH2O (M = Zr, Hf; x = 1.134, 0.671)
Source: Acta Crystallogr E Crystallogr Commun. 2021 Jul 20;77(Pt 8):819–23. doi: 10.1107/S2056989021007295 (PMC8340967; doi:10.1107/S2056989021007295)
Supplement: Supplementary file 2 [file e-77-00819-Isup2.hkl]

data_I                                                                          
_shelx_title ' ew1-37b_new_a.res in P-1'                                        
_shelx_refln_list_code          4                                               
_shelx_F_calc_maximum      219.69                                               
_exptl_crystal_F_000       555.31                                               
_reflns_d_resolution_high  0.6923                                               
                                                                                
loop_                                                                           
 _space_group_symop_operation_xyz                                               
 'x, y, z'                                                                      
 '-x, -y, -z'                                                                   
                                                                                
_cell_length_a     8.6219                                                       
_cell_length_b    10.8064                                                       
_cell_length_c    12.9992                                                       
_cell_angle_alpha 103.078                                                       
_cell_angle_beta  104.013                                                       
_cell_angle_gamma  98.863                                                       
                                                                                
_shelx_F_squared_multiplier     1.000                                           
                                                                                
loop_                                                                           
 _refln_index_h                                                                 
 _refln_index_k                                                                 
 _refln_index_l                                                                 
 _refln_F_squared_calc                                                          
 _refln_F_squared_meas                                                          
 _refln_F_squared_sigma                                                         
 _refln_observed_status                                                         
   1   0   0          3.45          4.82         1.36 o                         
   2   0   0        690.94        665.41        10.77 o                         
   3   0   0       2461.36       2386.11        38.30 o                         
   4   0   0       3835.56       4061.07        67.98 o                         
   5   0   0        958.73        998.10        18.47 o                         
   6   0   0        482.55        494.32        18.96 o                         
   7   0   0          2.85         -0.64         5.84 o                         
   8   0   0        136.51        131.42         9.24 o                         
   9   0   0        345.96        350.68        26.29 o                         
  10   0   0        729.39        749.68        60.74 o                         
 -10   1   0         12.49         11.04        14.65 o                         
  -9   1   0         87.87         56.08        10.05 o                         
  -8   1   0         82.72         82.74         8.88 o                         
  -7   1   0        364.32        365.22        11.06 o                         
  -6   1   0        197.89        165.10         7.65 o                         
  -5   1   0       2372.98       2442.96        45.86 o                         
  -4   1   0       4037.69       4201.28        73.40 o                         
  -3   1   0         12.92         12.90         2.13 o                         
  -2   1   0       1166.12       1220.62        34.64 o                         
   0   1   0        222.39        167.02         6.72 o                         
   1   1   0       5141.85       5597.98        94.27 o                         
   2   1   0       2951.78       3069.13        50.16 o                         
   3   1   0        579.07        648.77        11.14 o                         
   4   1   0        430.61        418.99         8.84 o                         
   5   1   0       3267.25       3361.45        50.60 o                         
   6   1   0        116.47        121.87         5.93 o                         
   7   1   0        406.74        393.73        14.45 o                         
   8   1   0        412.13        446.65        41.99 o                         
   9   1   0        638.55        699.95        56.28 o                         
  10   1   0         12.48         11.02        21.39 o                         
 -10   2   0         26.91         18.21        10.51 o                         
  -9   2   0       1047.92       1192.34        43.06 o                         
  -8   2   0        406.27        433.98        13.12 o                         
  -7   2   0        148.20        131.17         7.45 o                         
  -6   2   0       1455.12       1450.64        27.48 o                         
  -5   2   0       2200.83       2266.04        38.41 o                         
  -4   2   0        617.33        584.16        12.34 o                         
  -3   2   0        754.03        832.33        41.09 o                         
  -2   2   0         84.58         89.36         5.41 o                         
  -1   2   0        387.57        404.68        19.53 o                         
   0   2   0       1641.00       1571.71        33.41 o                         
   1   2   0       4448.57       4646.57       114.59 o                         
   2   2   0        486.57        546.52        16.44 o                         
   3   2   0        485.84        489.39        17.01 o                         
   4   2   0       1090.56        908.62        26.40 o                         
   5   2   0        636.49        606.95        14.35 o                         
   6   2   0        768.52        739.41        20.51 o                         
   7   2   0        629.36        634.34        19.63 o                         
   8   2   0        944.63        952.97        30.21 o                         
   9   2   0          3.14          6.85        22.18 o                         
  10   2   0        241.24        300.94        41.89 o                         
 -10   3   0        984.33        993.31        39.39 o                         
  -9   3   0        116.72        123.05        10.78 o                         
  -8   3   0       1496.83       1515.23        32.60 o                         
  -7   3   0       1049.35       1094.52        36.43 o                         
  -6   3   0         40.24         30.84         4.26 o                         
  -5   3   0        628.78        677.02        14.70 o                         
  -4   3   0       2549.20       2556.53        53.75 o                         
  -3   3   0        117.44         85.97         4.03 o                         
  -2   3   0       1728.70       1787.73        46.64 o                         
  -1   3   0       2039.55       2085.37        48.38 o                         
   0   3   0       2573.13       2843.06       108.96 o                         
   1   3   0        521.33        525.94         9.79 o                         
   2   3   0        401.91        422.14        15.10 o                         
   3   3   0       3626.41       3475.79        75.89 o                         
   4   3   0        664.65        657.14        19.93 o                         
   5   3   0        412.29        444.00        21.94 o                         
   6   3   0       3433.58       3425.78        60.41 o                         
   7   3   0        273.50        271.29        12.79 o                         
   8   3   0        100.17        112.58        12.77 o                         
   9   3   0        296.80        296.38        40.00 o                         
 -11   4   0        534.84        634.39        49.88 o                         
 -10   4   0          1.95         -7.92        13.96 o                         
  -9   4   0        402.62        403.14        14.65 o                         
  -8   4   0        196.05        206.05         9.82 o                         
  -7   4   0        938.74       1012.39        21.95 o                         
  -6   4   0        681.14        669.54        15.54 o                         
  -5   4   0       1102.75       1102.42        27.31 o                         
  -4   4   0        396.40        347.01        10.89 o                         
  -3   4   0        726.43        893.61        18.16 o                         
  -2   4   0        125.72         91.53         7.80 o                         
  -1   4   0       4561.24       4495.45       107.24 o                         
   0   4   0        301.88        359.82         8.92 o                         
   1   4   0        929.44        963.54        18.84 o                         
   2   4   0       7470.58       7863.90       123.09 o                         
   3   4   0        336.56        415.77        14.75 o                         
   4   4   0         45.58         51.47         7.08 o                         
   5   4   0       2845.28       2983.56        62.34 o                         
   6   4   0        145.26        142.07        10.57 o                         
   7   4   0          1.95          3.60         6.03 o                         
   8   4   0        370.55        364.54        19.76 o                         
   9   4   0        230.70        231.66        37.52 o                         
 -11   5   0         44.12         43.82        21.59 o                         
 -10   5   0         54.06         48.60        15.52 o                         
  -9   5   0        610.17        658.97        18.94 o                         
  -8   5   0         60.75         48.48         6.56 o                         
  -7   5   0        950.36        920.74        26.67 o                         
  -6   5   0       1026.27       1038.57        21.39 o                         
  -5   5   0        568.59        618.14        16.18 o                         
  -4   5   0        199.35        151.13         7.71 o                         
  -3   5   0        993.79        877.79        22.05 o                         
  -2   5   0       3953.98       4189.63        84.45 o                         
  -1   5   0        290.06        386.93        14.19 o                         
   0   5   0       4615.03       4811.12        83.27 o                         
   1   5   0      12621.49      13316.19       220.80 o                         
   2   5   0        130.40        139.60         7.73 o                         
   3   5   0        226.17        239.83        11.66 o                         
   4   5   0       2514.37       2525.25        53.89 o                         
   5   5   0         61.93         63.10         8.98 o                         
   6   5   0        115.58        102.25         9.15 o                         
   7   5   0        168.13        168.06        13.48 o                         
   8   5   0        131.27        123.63        13.00 o                         
 -11   6   0         13.76         -2.33        18.96 o                         
 -10   6   0        170.67        184.80        21.25 o                         
  -9   6   0        206.11        206.62        14.50 o                         
  -8   6   0          0.41          1.89         5.86 o                         
  -7   6   0        794.85        845.45        19.60 o                         
  -6   6   0        190.27        190.90         7.66 o                         
  -5   6   0         58.21         67.15         4.89 o                         
  -4   6   0       3711.74       3524.08        83.97 o                         
  -3   6   0       1377.80       1325.55        31.44 o                         
  -2   6   0         24.72         31.64         4.72 o                         
  -1   6   0       3173.58       3096.86        66.75 o                         
   0   6   0       2643.65       2663.22        44.26 o                         
   1   6   0        492.08        473.79        13.77 o                         
   2   6   0         28.11         29.88         5.25 o                         
   3   6   0       1129.09       1197.77        27.86 o                         
   4   6   0         22.80         17.92         6.10 o                         
   5   6   0         37.34         38.05         8.41 o                         
   6   6   0        269.56        245.84        12.04 o                         
   7   6   0        126.14        112.97        21.74 o                         
   8   6   0          8.80         -7.76        11.07 o                         
 -11   7   0        483.30        558.81        44.17 o                         
 -10   7   0          1.61        -19.75        19.75 o                         
  -9   7   0        232.26        239.72        15.58 o                         
  -8   7   0        638.19        708.76        21.48 o                         
  -7   7   0          3.38         -2.01         6.26 o                         
  -6   7   0        213.86        197.63        20.55 o                         
  -5   7   0       2048.96       1988.95        34.81 o                         
  -4   7   0        176.03        161.87         9.15 o                         
  -3   7   0        870.18        809.27        20.75 o                         
  -2   7   0       1332.63       1343.46        37.18 o                         
  -1   7   0       1357.98       1378.75        39.61 o                         
   0   7   0         23.36         22.88         3.73 o                         
   1   7   0          0.79          2.31         4.08 o                         
   2   7   0        866.09        899.65        22.74 o                         
   3   7   0         43.96         61.69         7.49 o                         
   4   7   0          4.03          4.54         6.12 o                         
   5   7   0        742.65        767.28        21.43 o                         
   6   7   0         11.25          8.25         7.46 o                         
   7   7   0         37.59         37.23        10.37 o                         
   8   7   0        315.04        326.00        28.44 o                         
 -10   8   0        719.08        749.88        48.64 o                         
  -9   8   0        841.53        901.87        29.82 o                         
  -8   8   0         14.97         12.97         8.61 o                         
  -7   8   0        313.47        293.15        16.96 o                         
  -6   8   0        534.88        574.33        15.98 o                         
  -5   8   0          2.06          6.09         4.31 o                         
  -4   8   0          6.73          8.27         5.13 o                         
  -3   8   0        328.38        338.06        11.29 o                         
  -2   8   0        101.03         90.09         7.11 o                         
  -1   8   0        231.49        227.86         8.73 o                         
   0   8   0       1640.60       1728.50        44.98 o                         
   1   8   0       1172.68       1233.23        29.47 o                         
   2   8   0         39.58         43.33         6.95 o                         
   3   8   0          1.59          0.17         6.39 o                         
   4   8   0       1567.80       1659.52        34.49 o                         
   5   8   0          1.13          5.29         7.39 o                         
   6   8   0         18.40         28.70         9.17 o                         
   7   8   0        545.54        533.39        25.38 o                         
   8   8   0        103.29         80.69        19.26 o                         
  -9   9   0         27.16         21.07        10.82 o                         
  -8   9   0         56.69         58.10        10.26 o                         
  -7   9   0         82.59         99.57         7.72 o                         
  -6   9   0         76.20         81.94         8.93 o                         
  -5   9   0         21.55         25.13         6.42 o                         
  -4   9   0        359.28        386.83        13.09 o                         
  -3   9   0        112.86        107.46         7.50 o                         
  -2   9   0        115.36         85.78        10.75 o                         
  -1   9   0       2306.93       2332.74        47.18 o                         
   0   9   0        947.87        941.91        23.93 o                         
   1   9   0         78.04         68.50         6.37 o                         
   2   9   0        144.53        177.71        11.91 o                         
   3   9   0        860.40        890.10        24.72 o                         
   4   9   0          8.56         -0.22         8.18 o                         
   5   9   0          0.64          9.22         8.09 o                         
   6   9   0        657.66        672.27        25.22 o                         
   7   9   0         25.92         56.28        18.21 o                         
  -8  10   0        181.30        184.38        14.45 o                         
  -7  10   0        138.71        126.39        10.99 o                         
  -6  10   0         45.01         39.20        11.34 o                         
  -5  10   0       1031.27       1080.93        24.83 o                         
  -4  10   0         23.22         15.42         6.19 o                         
  -3  10   0          8.37         10.21         6.04 o                         
  -2  10   0        626.67        647.68        18.11 o                         
  -1  10   0        202.01        186.55         9.69 o                         
   0  10   0        162.89        182.68        13.47 o                         
   1  10   0       1013.60       1125.63        30.96 o                         
   2  10   0        857.49        937.45        28.38 o                         
   3  10   0         24.60         29.79        10.39 o                         
   4  10   0        304.82        318.72        16.64 o                         
   5  10   0        401.03        363.72        20.57 o                         
  -7  11   0         45.22         51.87        10.55 o                         
  -6  11   0        407.94        425.66        24.39 o                         
  -5  11   0         23.19         19.06         7.13 o                         
  -4  11   0        124.16        120.12         8.45 o                         
  -3  11   0        818.55        876.15        23.55 o                         
  -2  11   0         21.21         24.02         8.45 o                         
  -1  11   0          1.23         -1.21         8.10 o                         
   0  11   0       1103.73       1150.34        35.04 o                         
   1  11   0        125.66        105.34        17.49 o                         
   2  11   0         14.05         14.78        10.78 o                         
   3  11   0        245.47        218.73        18.68 o                         
   4  11   0        303.29        288.74        16.87 o                         
  -7  12   0        395.73        412.80        27.79 o                         
  -6  12   0         20.97         22.98        12.70 o                         
  -5  12   0        109.89         97.25        11.20 o                         
  -4  12   0        634.33        655.50        22.96 o                         
  -3  12   0         29.38         29.52         7.22 o                         
  -2  12   0         22.20         23.62        11.08 o                         
  -1  12   0        432.04        416.37        24.53 o                         
   0  12   0         32.23         27.41        10.05 o                         
   1  12   0          1.38          1.95        13.85 o                         
   2  12   0        249.70        259.81        20.19 o                         
   3  12   0         63.47         53.75        22.83 o                         
  -6  13   0        139.50        156.53        19.90 o                         
  -5  13   0        275.35        272.46        24.67 o                         
  -4  13   0          8.55          1.22        10.83 o                         
  -3  13   0          3.70          6.19        13.67 o                         
  -2  13   0         68.98         61.25        12.93 o                         
  -1  13   0         59.79         61.28        13.33 o                         
   0  13   0         84.19        152.90        33.00 o                         
   1  13   0        368.06        470.27        42.58 o                         
  -6  14   0        156.04        133.50        20.00 o                         
  -5  14   0          7.52          5.71        13.85 o                         
  -4  14   0          0.59         -7.30        14.04 o                         
   3 -14   1          0.69         -7.89        15.58 o                         
   4 -14   1        145.04        154.54        22.88 o                         
   5 -14   1         66.73         80.99        18.96 o                         
   6 -14   1         96.14         78.26        18.61 o                         
  -2 -13   1          2.18          2.48        18.46 o                         
  -1 -13   1         51.06         56.48        22.03 o                         
   0 -13   1        365.31        328.89        24.20 o                         
   1 -13   1         36.77         36.69        13.12 o                         
   2 -13   1         16.90         14.35         9.98 o                         
   3 -13   1        224.62        241.18        17.52 o                         
   4 -13   1        218.67        201.52        17.16 o                         
   5 -13   1        208.92        244.75        18.46 o                         
   6 -13   1        391.78        407.15        30.57 o                         
  -4 -12   1          0.78        -10.62        21.39 o                         
  -3 -12   1        149.88        131.96        26.50 o                         
  -2 -12   1         23.82         44.25        29.53 o                         
  -1 -12   1        505.83        540.18        28.58 o                         
   0 -12   1         16.11          4.35        11.54 o                         
   1 -12   1        153.01        110.85        11.31 o                         
   2 -12   1        998.59       1010.17        29.27 o                         
   3 -12   1         21.63         10.28         7.04 o                         
   4 -12   1         24.44         16.75         9.78 o                         
   5 -12   1        747.88        861.16        26.25 o                         
   6 -12   1          6.85         -7.99         7.99 o                         
   7 -12   1         45.83         35.33        13.35 o                         
  -5 -11   1         13.51         16.92        20.79 o                         
  -4 -11   1         62.13         72.14        13.02 o                         
  -3 -11   1        376.96        355.07        24.64 o                         
  -2 -11   1        257.30        226.18        14.78 o                         
  -1 -11   1         48.13         47.79        17.07 o                         
   0 -11   1        721.74        772.82        27.55 o                         
   1 -11   1        728.68        733.37        20.55 o                         
   2 -11   1         50.75         43.24         6.92 o                         
   3 -11   1          7.85          5.37         5.49 o                         
   4 -11   1        677.05        753.14        35.12 o                         
   5 -11   1         11.13          9.98         6.83 o                         
   6 -11   1          9.70          4.43         6.77 o                         
   7 -11   1        210.97        202.93        31.81 o                         
  -6 -10   1          0.20         -5.86        20.79 o                         
  -5 -10   1          3.82         17.21         9.05 o                         
  -4 -10   1        942.08       1001.42        57.12 o                         
  -3 -10   1          0.38          0.46         7.79 o                         
  -2 -10   1         32.58         36.68         7.09 o                         
  -1 -10   1       1125.69       1183.67        33.99 o                         
   0 -10   1        612.11        627.64        20.67 o                         
   1 -10   1        245.97        230.66        14.89 o                         
   2 -10   1        430.80        454.24        14.46 o                         
   3 -10   1       1191.03       1276.94        31.32 o                         
   4 -10   1          3.86          3.93         4.82 o                         
   5 -10   1         12.12          9.02         5.08 o                         
   6 -10   1        285.75        301.54        21.09 o                         
   7 -10   1         85.49         74.11        13.30 o                         
   8 -10   1         11.44          9.50         9.73 o                         
   9 -10   1         87.38        100.50        20.25 o                         
  -7  -9   1         29.08         26.42        13.97 o                         
  -6  -9   1        161.65        176.10        14.07 o                         
  -5  -9   1        872.55        866.57        28.00 o                         
  -4  -9   1          4.93         17.30         8.35 o                         
  -3  -9   1         31.31         23.88         6.17 o                         
  -2  -9   1        289.36        340.19        19.36 o                         
  -1  -9   1        318.08        329.57        21.37 o                         
   0  -9   1        712.38        672.07        16.88 o                         
   1  -9   1       2540.37       2474.91        59.95 o                         
   2  -9   1         12.24         16.37         5.94 o                         
   3  -9   1        243.69        264.61         8.40 o                         
   4  -9   1         24.52         31.21         4.79 o                         
   5  -9   1       1165.44       1133.53        24.43 o                         
   6  -9   1        120.34        114.71         6.97 o                         
   7  -9   1         14.79          7.93         9.96 o                         
   8  -9   1        361.08        426.49        19.50 o                         
   9  -9   1          7.19          8.55        10.26 o                         
  10  -9   1        116.12        118.11        23.72 o                         
  -8  -8   1          3.13          1.64        15.98 o                         
  -7  -8   1         29.13         29.64        10.08 o                         
  -6  -8   1        651.04        662.13        24.24 o                         
  -5  -8   1          4.72          0.29         6.68 o                         
  -4  -8   1         12.73          9.56         5.89 o                         
  -3  -8   1        464.59        493.77        18.53 o                         
  -2  -8   1        564.60        603.19        21.40 o                         
  -1  -8   1         82.83         68.68         6.96 o                         
   0  -8   1       2653.59       2740.95        51.80 o                         
   1  -8   1        440.47        454.32        13.53 o                         
   2  -8   1          8.63         14.49         4.24 o                         
   3  -8   1        275.27        312.76         8.94 o                         
   4  -8   1       2514.96       2575.81        44.97 o                         
   5  -8   1         48.93         42.76         5.49 o                         
   6  -8   1         14.85         11.42         5.76 o                         
   7  -8   1        344.39        356.96        18.59 o                         
   8  -8   1        127.68        110.11        12.84 o                         
   9  -8   1         13.73         -3.41         9.61 o                         
  10  -8   1        213.50        269.78        31.36 o                         
  -8  -7   1          5.72         -1.49        14.59 o                         
  -7  -7   1        314.91        276.75        17.70 o                         
  -6  -7   1          1.70         -1.65         8.32 o                         
  -5  -7   1        237.12        250.94        10.65 o                         
  -4  -7   1        735.86        780.44        19.51 o                         
  -3  -7   1         51.56         45.78         7.27 o                         
  -2  -7   1        273.70        252.28        13.06 o                         
  -1  -7   1       3668.95       3696.22        72.36 o                         
   0  -7   1       1971.76       1918.94        48.57 o                         
   1  -7   1        368.19        393.28        16.18 o                         
   2  -7   1       1214.59       1089.18        24.18 o                         
   3  -7   1       2306.19       2325.85        76.14 o                         
   4  -7   1        194.62        204.96         8.56 o                         
   5  -7   1        693.71        684.56        15.46 o                         
   6  -7   1       1053.26        970.77        43.13 o                         
   7  -7   1         29.89         18.13         6.14 o                         
   8  -7   1         35.60         36.25         7.77 o                         
   9  -7   1       1231.28       1356.08        39.75 o                         
  10  -7   1         97.90         49.43        13.70 o                         
  -8  -6   1        157.71        132.69        16.23 o                         
  -7  -6   1         15.49         14.94        10.12 o                         
  -6  -6   1         25.19         32.48         6.99 o                         
  -5  -6   1       1979.88       1966.93        39.91 o                         
  -4  -6   1         83.79         91.32         6.95 o                         
  -3  -6   1         67.06         68.54         7.22 o                         
  -2  -6   1       2586.25       2494.11        59.62 o                         
  -1  -6   1       1875.53       1931.59        33.77 o                         
   0  -6   1        177.88        213.52         6.81 o                         
   1  -6   1       1393.04       1459.94        24.64 o                         
   2  -6   1          4.20          1.83         3.00 o                         
   3  -6   1         13.35         10.70         3.56 o                         
   4  -6   1       1067.67       1038.33        24.98 o                         
   5  -6   1       1555.82       1501.86        29.93 o                         
   6  -6   1        847.53        844.64        30.02 o                         
   7  -6   1        280.06        269.27        10.44 o                         
   8  -6   1       1216.94       1355.97        26.82 o                         
   9  -6   1        345.24        383.42        19.04 o                         
  10  -6   1         14.56         10.87        10.80 o                         
  -9  -5   1        179.73        143.82        32.80 o                         
  -8  -5   1         48.58         50.85        12.37 o                         
  -7  -5   1          1.40          3.40         8.19 o                         
  -6  -5   1       3763.40       3929.53        69.41 o                         
  -5  -5   1        668.75        682.14        17.66 o                         
  -4  -5   1        402.73        449.56        14.01 o                         
  -3  -5   1        957.56        937.95        25.28 o                         
  -2  -5   1        312.53        374.08        23.28 o                         
  -1  -5   1         87.36         82.03         5.58 o                         
   0  -5   1       8616.88       8675.55       125.50 o                         
   1  -5   1         18.09          4.78         2.76 o                         
   2  -5   1        259.71        269.93        10.75 o                         
   3  -5   1        546.48        523.67        11.39 o                         
   4  -5   1       2284.76       2168.57        35.75 o                         
   5  -5   1        232.32        223.34        12.58 o                         
   6  -5   1        247.64        258.43         9.32 o                         
   7  -5   1         28.05         24.21         5.36 o                         
   8  -5   1         21.89         16.18         5.62 o                         
   9  -5   1         53.06         47.19         8.39 o                         
  10  -5   1        446.88        532.80        24.45 o                         
  -9  -4   1         59.74         48.93        25.96 o                         
  -8  -4   1        531.35        565.23        27.37 o                         
  -7  -4   1       1336.36       1347.82        44.59 o                         
  -6  -4   1        779.62        748.61        20.45 o                         
  -5  -4   1       1844.76       1911.68        48.75 o                         
  -4  -4   1       2800.83       2862.53        56.26 o                         
  -3  -4   1          3.45          0.05         5.77 o                         
  -2  -4   1        874.36        945.75        25.31 o                         
  -1  -4   1       7934.27       8334.06       162.09 o                         
   0  -4   1       1030.84       1030.90        17.40 o                         
   1  -4   1        420.02        431.30        18.78 o                         
   2  -4   1       6812.28       6705.20       170.41 o                         
   3  -4   1       1002.69        973.56        17.81 o                         
   4  -4   1        105.01         83.47         7.10 o                         
   5  -4   1        556.62        585.37        22.55 o                         
   6  -4   1        458.66        461.79        12.51 o                         
   7  -4   1          1.54          2.47         4.57 o                         
   8  -4   1          3.65          5.21         5.35 o                         
   9  -4   1        223.24        212.14        12.29 o                         
  10  -4   1         26.80          9.80        13.75 o                         
  -9  -3   1       1134.41       1187.23        53.34 o                         
  -8  -3   1        403.29        414.46        22.00 o                         
  -7  -3   1         98.78         81.51         8.45 o                         
  -6  -3   1         66.23         72.25         7.78 o                         
  -5  -3   1       1825.29       1825.88        44.11 o                         
  -4  -3   1        576.68        554.14        15.81 o                         
  -3  -3   1        119.67         98.41         8.59 o                         
  -2  -3   1       2968.01       2852.72        63.76 o                         
  -1  -3   1       1405.80       1456.09        23.84 o                         
   0  -3   1       1821.35       1888.78        29.09 o                         
   1  -3   1      48263.92      49003.04       924.61 o                         
   2  -3   1        670.51        677.04        18.48 o                         
   3  -3   1        440.35        404.98        11.93 o                         
   4  -3   1       2985.54       2876.34        72.56 o                         
   5  -3   1       1423.08       1432.40        26.55 o                         
   6  -3   1        292.74        286.92         8.93 o                         
   7  -3   1          0.89          1.14         4.37 o                         
   8  -3   1        945.00        968.96        21.14 o                         
   9  -3   1         29.73         18.10         7.69 o                         
  10  -3   1         83.57         91.98        29.65 o                         
 -10  -2   1        690.83        745.30        83.77 o                         
  -9  -2   1        122.20        136.15        20.14 o                         
  -8  -2   1         17.77          3.78         9.84 o                         
  -7  -2   1          2.45          2.93         6.71 o                         
  -6  -2   1        877.87        803.94        19.18 o                         
  -5  -2   1         62.71         67.32         4.26 o                         
  -4  -2   1        317.63        278.94        16.37 o                         
  -3  -2   1       1797.72       1697.44        33.73 o                         
  -2  -2   1       1806.50       1969.76        37.28 o                         
  -1  -2   1        234.71        228.87         8.20 o                         
   0  -2   1      14404.18      14883.71       184.66 o                         
   1  -2   1       1157.20       1257.55        22.91 o                         
   2  -2   1        207.40        241.18         8.95 o                         
   3  -2   1       4749.50       4366.50       145.86 o                         
   4  -2   1       2034.34       1991.65        54.10 o                         
   5  -2   1         14.18         11.10         3.13 o                         
   6  -2   1       1624.68       1557.33        33.73 o                         
   7  -2   1        839.45        847.09        18.37 o                         
   8  -2   1         87.74         88.95         7.55 o                         
   9  -2   1        190.22        188.56        14.22 o                         
  10  -2   1        852.87       1008.83        46.86 o                         
 -10  -1   1          5.34         -7.34        24.02 o                         
  -9  -1   1         13.66         23.33        13.76 o                         
  -8  -1   1        441.13        484.72        19.23 o                         
  -7  -1   1        462.64        460.04        18.74 o                         
  -6  -1   1        184.46        174.03         7.32 o                         
  -5  -1   1        348.22        380.45        19.02 o                         
  -4  -1   1       1062.67       1075.14        22.02 o                         
  -3  -1   1       2203.06       2266.57        46.25 o                         
  -2  -1   1         37.89         64.14         3.99 o                         
  -1  -1   1      14168.21      15348.09       290.93 o                         
   0  -1   1         97.31         92.54         3.34 o                         
   1  -1   1       2611.29       2580.32        43.82 o                         
   2  -1   1       7370.05       7414.37       217.61 o                         
   3  -1   1       4464.38       4634.94        79.30 o                         
   4  -1   1        490.87        519.97        16.61 o                         
   5  -1   1       1597.96       1549.13        25.25 o                         
   6  -1   1        401.17        406.46        13.55 o                         
   7  -1   1        517.89        473.61        13.93 o                         
   8  -1   1       1024.66       1008.88        24.68 o                         
   9  -1   1        697.05        724.26        44.09 o                         
  10  -1   1         47.04         68.19        17.56 o                         
 -10   0   1         34.64         24.91        23.47 o                         
  -9   0   1        675.14        650.74        80.74 o                         
  -8   0   1        351.72        350.23        14.37 o                         
  -7   0   1        211.49        220.84        10.38 o                         
  -6   0   1       1602.23       1587.91        30.53 o                         
  -5   0   1       1170.84       1154.62        25.39 o                         
  -4   0   1        223.04        236.75         7.46 o                         
  -3   0   1        292.92        285.38         7.39 o                         
  -2   0   1       5716.90       5681.70        96.27 o                         
  -1   0   1       1111.38       1135.98        41.34 o                         
   1   0   1       3522.73       3651.00        61.73 o                         
   2   0   1        734.29        806.13        17.24 o                         
   3   0   1          9.08          9.24         1.95 o                         
   4   0   1      10613.60      11153.99       170.28 o                         
   5   0   1        413.17        403.05         9.95 o                         
   6   0   1       1165.69       1104.31        22.10 o                         
   7   0   1       1526.77       1551.23        37.85 o                         
   8   0   1        152.93        172.32        15.39 o                         
   9   0   1          4.39         15.41        13.33 o                         
  10   0   1          8.12         31.96        22.38 o                         
 -10   1   1        580.80        663.76        33.62 o                         
  -9   1   1        243.43        222.72        14.22 o                         
  -8   1   1         35.12         40.40         6.76 o                         
  -7   1   1       1640.30       1664.45        66.28 o                         
  -6   1   1       2357.12       2363.62        70.71 o                         
  -5   1   1         71.38         60.81         4.14 o                         
  -4   1   1       2046.86       2072.09        33.91 o                         
  -3   1   1       3490.80       3640.56        67.00 o                         
  -2   1   1       3721.94       3855.48       106.63 o                         
  -1   1   1        905.32       1019.80        36.53 o                         
   1   1   1        524.68        591.88        14.90 o                         
   2   1   1        758.53        807.73        15.21 o                         
   3   1   1       9279.87       9781.81       167.68 o                         
   4   1   1         49.01         43.97         3.02 o                         
   5   1   1         17.22         14.91         3.17 o                         
   6   1   1        600.55        594.83        14.16 o                         
   7   1   1        409.57        401.96        14.44 o                         
   8   1   1          4.34          5.70         6.48 o                         
   9   1   1         83.46         95.78        25.61 o                         
  10   1   1        240.16        223.77        36.67 o                         
 -11   2   1        460.79        456.48        33.45 o                         
 -10   2   1         49.74         60.16        10.91 o                         
  -9   2   1         13.32          4.55         7.18 o                         
  -8   2   1       1521.40       1596.65        35.90 o                         
  -7   2   1          0.11         -3.19         4.78 o                         
  -6   2   1         87.20         65.03         4.83 o                         
  -5   2   1       2285.88       2184.76        34.22 o                         
  -4   2   1       1111.06       1116.43        19.32 o                         
  -3   2   1       4810.14       4918.67       124.58 o                         
  -2   2   1       1441.85       1394.71        46.30 o                         
  -1   2   1      10559.69      10543.46       227.80 o                         
   0   2   1       1933.73       2042.83        29.60 o                         
   1   2   1        774.25        759.68        19.24 o                         
   2   2   1       3734.14       3681.47        76.57 o                         
   3   2   1        126.72        168.83        15.80 o                         
   4   2   1        123.54        146.83         5.51 o                         
   5   2   1       1462.81       1421.10        43.37 o                         
   6   2   1        132.59        154.37        11.24 o                         
   7   2   1        417.96        427.14        14.52 o                         
   8   2   1        621.87        667.53        27.22 o                         
   9   2   1        677.95        739.26        59.55 o                         
 -10   3   1        127.13        106.51        13.86 o                         
  -9   3   1        455.91        492.93        17.73 o                         
  -8   3   1         77.00         82.74         7.99 o                         
  -7   3   1        216.73        201.16         8.68 o                         
  -6   3   1        963.05        918.96        18.03 o                         
  -5   3   1       1121.66       1080.68        20.71 o                         
  -4   3   1         81.28         86.37         6.13 o                         
  -3   3   1        485.11        424.92        17.15 o                         
  -2   3   1        210.76        155.91         7.03 o                         
  -1   3   1        188.81        228.34        14.78 o                         
   0   3   1       1036.87       1115.14        33.00 o                         
   1   3   1       1237.42       1258.72        27.42 o                         
   2   3   1        476.11        500.33        14.59 o                         
   3   3   1        275.87        346.18        12.83 o                         
   4   3   1       3214.68       3187.24        63.19 o                         
   5   3   1        516.04        546.62        21.97 o                         
   6   3   1         10.86          5.71         7.41 o                         
   7   3   1        664.73        700.31        21.75 o                         
   8   3   1        439.49        440.48        19.63 o                         
   9   3   1          1.69          7.28        15.33 o                         
 -11   4   1        148.88        142.83        27.05 o                         
 -10   4   1        762.40        923.13        56.63 o                         
  -9   4   1         84.06         86.02         8.99 o                         
  -8   4   1        167.13        173.91        10.04 o                         
  -7   4   1       1729.14       1721.69        37.82 o                         
  -6   4   1         25.75         34.15         4.49 o                         
  -5   4   1        258.00        293.49        16.17 o                         
  -4   4   1          5.36          8.33         2.97 o                         
  -3   4   1        991.86        985.41        22.68 o                         
  -2   4   1       2753.34       2746.89        56.10 o                         
  -1   4   1       1635.98       1732.38        35.07 o                         
   0   4   1      14100.97      15699.43       408.73 o                         
   1   4   1        615.68        652.66        15.06 o                         
   2   4   1          9.08          3.61         1.92 o                         
   3   4   1       4869.26       4771.89        94.16 o                         
   4   4   1       1442.74       1444.70        34.77 o                         
   5   4   1        367.91        389.03        16.47 o                         
   6   4   1        762.62        831.33        26.19 o                         
   7   4   1        117.85        113.91         9.70 o                         
   8   4   1          6.97         11.00         8.61 o                         
   9   4   1        435.86        351.02        44.07 o                         
 -11   5   1        188.59        213.85        29.93 o                         
 -10   5   1         23.93         12.51        17.02 o                         
  -9   5   1        893.31        931.07        33.01 o                         
  -8   5   1       1207.23       1291.22        25.47 o                         
  -7   5   1         39.35         32.15         6.58 o                         
  -6   5   1         97.34         99.08         4.36 o                         
  -5   5   1       2182.92       2170.00        51.78 o                         
  -4   5   1        880.78        864.36        35.06 o                         
  -3   5   1       1384.63       1432.00        32.11 o                         
  -2   5   1       1565.51       1504.36        33.38 o                         
  -1   5   1       4845.25       4900.06        84.80 o                         
   0   5   1         12.75         14.99         3.24 o                         
   1   5   1       3426.53       3738.00        59.05 o                         
   2   5   1       3337.22       3356.30        50.78 o                         
   3   5   1         56.81         49.88         5.64 o                         
   4   5   1         37.31         40.49         7.15 o                         
   5   5   1       2758.36       2904.58        61.61 o                         
   6   5   1        120.87        112.78        11.27 o                         
   7   5   1        137.29        123.67        12.78 o                         
   8   5   1        497.58        504.58        27.71 o                         
 -11   6   1          1.88        -19.85        19.85 o                         
 -10   6   1        326.40        366.30        33.55 o                         
  -9   6   1        594.27        623.72        39.54 o                         
  -8   6   1        122.05        132.95         7.97 o                         
  -7   6   1          0.46         -0.69         5.56 o                         
  -6   6   1       1254.66       1240.93        39.32 o                         
  -5   6   1          0.13         -4.60         7.57 o                         
  -4   6   1          8.93         12.61         4.45 o                         
  -3   6   1       1917.20       1921.09        50.04 o                         
  -2   6   1        832.73        781.25        37.20 o                         
  -1   6   1         63.87         77.15         4.50 o                         
   0   6   1       1702.46       1610.28        30.40 o                         
   1   6   1       2729.51       2812.92        44.12 o                         
   2   6   1         17.36          6.81         2.81 o                         
   3   6   1        417.84        455.20        14.13 o                         
   4   6   1        462.50        511.53        18.15 o                         
   5   6   1          4.80          1.04         7.20 o                         
   6   6   1         98.62         72.04        12.88 o                         
   7   6   1        266.44        256.08        18.15 o                         
   8   6   1         42.29         46.90        14.49 o                         
 -11   7   1         94.13         90.07        23.37 o                         
 -10   7   1        437.96        501.84        38.51 o                         
  -9   7   1          0.99          2.55         9.71 o                         
  -8   7   1        300.18        303.77        13.87 o                         
  -7   7   1        721.95        775.98        21.47 o                         
  -6   7   1         71.97         49.22         7.97 o                         
  -5   7   1         23.38         21.05         5.88 o                         
  -4   7   1       2125.63       1947.49        57.82 o                         
  -3   7   1        488.29        515.99        21.81 o                         
  -2   7   1        477.00        448.89        14.62 o                         
  -1   7   1       2020.57       2127.72        61.43 o                         
   0   7   1        707.53        744.41        16.58 o                         
   1   7   1          6.00          4.11         3.57 o                         
   2   7   1        138.16        145.80         6.91 o                         
   3   7   1       1721.22       1817.87        35.03 o                         
   4   7   1         55.83         52.22         7.23 o                         
   5   7   1          0.22          0.84         6.53 o                         
   6   7   1        483.65        452.53        18.92 o                         
   7   7   1          8.54         18.67         9.06 o                         
   8   7   1         42.58         44.02        15.83 o                         
 -10   8   1          3.80          8.93        15.73 o                         
  -9   8   1        199.29        211.92        20.65 o                         
  -8   8   1        384.28        429.18        22.80 o                         
  -7   8   1          1.08         -4.14         6.38 o                         
  -6   8   1         29.09         23.42         5.75 o                         
  -5   8   1        906.74        800.84        36.77 o                         
  -4   8   1        211.72        213.85        19.31 o                         
  -3   8   1        164.52        150.02         8.39 o                         
  -2   8   1        305.97        314.29        15.75 o                         
  -1   8   1          1.46          4.42         4.31 o                         
   0   8   1          4.36          3.31         4.26 o                         
   1   8   1        544.66        525.45        15.91 o                         
   2   8   1        477.78        484.52        16.22 o                         
   3   8   1         39.54         35.64         7.03 o                         
   4   8   1        473.66        468.02        16.18 o                         
   5   8   1       1152.50       1196.10        41.83 o                         
   6   8   1          2.87          4.34         8.09 o                         
   7   8   1          7.12         13.06        16.58 o                         
  -9   9   1        542.62        538.16        36.03 o                         
  -8   9   1          0.86          5.21         9.04 o                         
  -7   9   1         45.29         51.93         6.71 o                         
  -6   9   1       1465.01       1467.12        41.55 o                         
  -5   9   1          1.23          4.53         7.91 o                         
  -4   9   1         16.94         10.12         8.97 o                         
  -3   9   1         73.79         70.63         9.35 o                         
  -2   9   1        236.64        259.48        11.81 o                         
  -1   9   1        139.17        125.14         7.51 o                         
   0   9   1        889.21        973.10        25.47 o                         
   1   9   1        388.04        390.80        13.19 o                         
   2   9   1          2.36         -6.49         7.47 o                         
   3   9   1        684.31        697.27        21.41 o                         
   4   9   1        918.67       1054.06        31.63 o                         
   5   9   1          1.16         -2.92        11.37 o                         
   6   9   1         73.75         76.93        12.05 o                         
  -8  10   1        239.96        217.15        13.45 o                         
  -7  10   1        430.49        424.80        30.20 o                         
  -6  10   1         25.63         29.48         8.98 o                         
  -5  10   1         53.11         69.01        23.45 o                         
  -4  10   1       1840.28       1902.19        40.79 o                         
  -3  10   1          9.18         21.06         6.34 o                         
  -2  10   1        172.42        187.99        11.18 o                         
  -1  10   1       1482.86       1480.93        34.38 o                         
   0  10   1        483.21        440.59        14.21 o                         
   1  10   1        119.82        106.40        11.47 o                         
   2  10   1        552.77        567.73        41.36 o                         
   3  10   1         56.69         55.91        13.13 o                         
   4  10   1         56.76         63.39        13.21 o                         
   5  10   1        158.18        172.32        15.05 o                         
  -7  11   1          1.10         -8.59         9.93 o                         
  -6  11   1         20.15          7.79         9.08 o                         
  -5  11   1       1066.81       1097.49        38.78 o                         
  -4  11   1          5.45          6.80         7.36 o                         
  -3  11   1          7.42         10.51         7.36 o                         
  -2  11   1       1278.24       1370.86        46.42 o                         
  -1  11   1         27.42         26.71         6.71 o                         
   0  11   1          8.61          3.36         6.58 o                         
   1  11   1        444.47        451.69        24.81 o                         
   2  11   1         25.61         16.96        11.17 o                         
   3  11   1        136.35        114.34        18.67 o                         
   4  11   1         91.44        111.41        28.04 o                         
  -7  12   1        110.66        102.28        15.83 o                         
  -6  12   1        530.39        640.35        28.96 o                         
  -5  12   1          4.13          3.33         8.70 o                         
  -4  12   1          8.88         -5.91        22.63 o                         
  -3  12   1        501.18        519.18        25.52 o                         
  -2  12   1         61.25         69.62        11.26 o                         
  -1  12   1         12.26         -9.10        11.02 o                         
   0  12   1        383.95        415.14        29.61 o                         
   1  12   1         19.33          5.11        18.86 o                         
   2  12   1         49.79         81.59        24.96 o                         
  -7  13   1         19.50         32.06        13.75 o                         
  -6  13   1         34.33         41.19        13.80 o                         
  -5  13   1         16.72         14.14        12.51 o                         
  -4  13   1        105.29        124.57        15.12 o                         
  -3  13   1         34.49          6.70        20.55 o                         
  -2  13   1          0.21         -3.42        21.29 o                         
  -1  13   1        593.11        661.89        57.77 o                         
   0  13   1          8.16         43.82        21.59 o                         
  -6  14   1         44.33         57.42        16.48 o                         
  -5  14   1         29.89         63.57        16.13 o                         
   2 -14   2         97.00        136.67        22.63 o                         
   3 -14   2         39.05          8.93        25.43 o                         
   4 -14   2         31.11          3.97        12.37 o                         
   5 -14   2        100.91        102.13        19.70 o                         
   6 -14   2         27.54         16.43        16.38 o                         
  -3 -13   2         54.91         50.27        19.80 o                         
  -2 -13   2        137.95        145.46        26.50 o                         
  -1 -13   2        110.37        119.95        24.62 o                         
   0 -13   2         60.09         65.04        15.38 o                         
   1 -13   2         65.79         46.58        17.49 o                         
   2 -13   2          8.60         -2.25         9.60 o                         
   3 -13   2         37.62         36.60         9.54 o                         
   4 -13   2        713.54        793.21        28.45 o                         
   5 -13   2          1.64         -4.27        14.04 o                         
   6 -13   2         66.25         47.34        16.13 o                         
  -4 -12   2        200.89        237.62        31.71 o                         
  -3 -12   2          0.28         -7.70        11.83 o                         
  -2 -12   2         53.91         51.10        13.05 o                         
  -1 -12   2        220.14        224.91        28.14 o                         
   0 -12   2        278.13        283.46        27.42 o                         
   1 -12   2        216.84        226.17        18.83 o                         
   2 -12   2        185.52        172.13        15.89 o                         
   3 -12   2        803.20        830.53        27.12 o                         
   4 -12   2        138.47        127.21        10.16 o                         
   5 -12   2        156.46        142.89        10.63 o                         
   6 -12   2        319.85        311.47        14.49 o                         
  -6 -11   2         20.83         22.18        21.49 o                         
  -5 -11   2        374.14        338.06        37.67 o                         
  -4 -11   2          7.95          4.48        10.35 o                         
  -3 -11   2         51.07         23.74        11.27 o                         
  -2 -11   2        745.76        751.44        26.77 o                         
  -1 -11   2        651.41        718.11        45.76 o                         
   0 -11   2         23.57         25.36         9.43 o                         
   1 -11   2        796.63        770.24        25.60 o                         
   2 -11   2       1634.24       1725.27        40.59 o                         
   3 -11   2          5.07          4.00         5.29 o                         
   4 -11   2        465.28        474.58        13.90 o                         
   5 -11   2        719.99        736.04        20.99 o                         
   6 -11   2         22.11         14.85         6.86 o                         
   7 -11   2          0.76         30.97        21.49 o                         
   8 -11   2        137.50        145.31        22.08 o                         
  -6 -10   2        647.45        549.51        29.98 o                         
  -5 -10   2         45.10         34.10         9.74 o                         
  -4 -10   2         22.32         17.93         9.47 o                         
  -3 -10   2        482.83        511.01        20.35 o                         
  -2 -10   2         96.06        117.88        11.22 o                         
  -1 -10   2          1.83          0.42         6.53 o                         
   0 -10   2       3384.52       3498.22        66.95 o                         
   1 -10   2        147.61        158.13         7.73 o                         
   2 -10   2         62.10         54.67         5.64 o                         
   3 -10   2        706.04        737.58        15.82 o                         
   4 -10   2       1613.93       1637.04        33.00 o                         
   5 -10   2         46.83         42.56         5.85 o                         
   6 -10   2         18.14          4.15        11.16 o                         
   7 -10   2        238.96        276.67        33.87 o                         
   8 -10   2          5.71          2.25         9.14 o                         
   9 -10   2          0.52          1.84        17.22 o                         
  -7  -9   2        299.08        235.14        21.28 o                         
  -6  -9   2          0.82         -9.85         9.85 o                         
  -5  -9   2         55.47         62.58         9.73 o                         
  -4  -9   2       1043.43       1158.11        31.30 o                         
  -3  -9   2         74.27         69.79         7.56 o                         
  -2  -9   2         66.46         63.82         5.89 o                         
  -1  -9   2       1829.78       1700.03        87.94 o                         
   0  -9   2        254.62        268.50        20.74 o                         
   1  -9   2        255.91        250.42         9.55 o                         
   2  -9   2        247.04        217.11         8.16 o                         
   3  -9   2        115.72        121.37         7.08 o                         
   4  -9   2        136.49        118.47         6.62 o                         
   5  -9   2        119.10        105.64         7.74 o                         
   6  -9   2        109.43        123.65        10.53 o                         
   7  -9   2         24.52         46.79        27.67 o                         
   8  -9   2        122.13        122.92        12.12 o                         
   9  -9   2        435.83        412.86        24.13 o                         
  10  -9   2        344.00        329.48        33.65 o                         
  -8  -8   2        414.87        408.46        27.00 o                         
  -7  -8   2         24.71         12.31         9.52 o                         
  -6  -8   2        222.87        197.64        14.19 o                         
  -5  -8   2       1808.38       1863.69        55.39 o                         
  -4  -8   2        196.37        186.51        10.51 o                         
  -3  -8   2         69.57         55.84         6.86 o                         
  -2  -8   2        633.45        640.36        22.82 o                         
  -1  -8   2        357.72        329.29        23.37 o                         
   0  -8   2        897.17        883.46        25.39 o                         
   1  -8   2        137.94        132.65         7.68 o                         
   2  -8   2        744.38        726.13        17.17 o                         
   3  -8   2         71.96         69.15         8.31 o                         
   4  -8   2        209.54        229.24         9.47 o                         
   5  -8   2       1212.57       1293.58        46.02 o                         
   6  -8   2         10.74         15.95         5.87 o                         
   7  -8   2          6.37         13.60         8.02 o                         
   8  -8   2        804.67        819.45        35.88 o                         
   9  -8   2         96.91         81.31        11.58 o                         
  10  -8   2          7.70         23.23        19.50 o                         
  -8  -7   2          3.11         -1.59        14.84 o                         
  -7  -7   2        227.16        218.27        18.94 o                         
  -6  -7   2        555.24        560.71        29.84 o                         
  -5  -7   2         15.23          9.65         5.65 o                         
  -4  -7   2          2.01          2.16         5.44 o                         
  -3  -7   2        704.87        757.15        31.77 o                         
  -2  -7   2         26.04         19.30         3.26 o                         
  -1  -7   2        246.12        234.40         7.62 o                         
   0  -7   2       3221.71       3123.18        52.93 o                         
   1  -7   2        886.08        879.55        19.83 o                         
   2  -7   2        101.22        133.41         6.09 o                         
   3  -7   2       3621.15       3711.31        62.10 o                         
   4  -7   2       2731.96       2814.14        73.16 o                         
   5  -7   2         58.55         54.03         6.10 o                         
   6  -7   2        558.39        471.07        25.01 o                         
   7  -7   2       1022.15       1012.71        28.02 o                         
   8  -7   2          0.33          1.18         7.47 o                         
   9  -7   2         29.43         23.49         9.05 o                         
  10  -7   2        109.35        100.37        15.02 o                         
  -8  -6   2        222.16        205.11        22.23 o                         
  -7  -6   2        999.19        887.00        46.50 o                         
  -6  -6   2        326.36        320.95        16.77 o                         
  -5  -6   2        305.95        313.32        13.07 o                         
  -4  -6   2       1728.65       1751.56        42.85 o                         
  -3  -6   2         12.97          4.70         2.14 o                         
  -2  -6   2         32.53         31.97         3.26 o                         
  -1  -6   2       4190.16       4433.85       158.79 o                         
   0  -6   2       1796.97       1835.24        27.64 o                         
   1  -6   2        248.87        269.10         6.99 o                         
   2  -6   2      14985.01      15614.41       272.50 o                         
   3  -6   2       4057.06       4167.71        88.87 o                         
   4  -6   2          4.25          3.75         3.27 o                         
   5  -6   2        845.09        758.90        43.22 o                         
   6  -6   2        477.76        457.62        23.62 o                         
   7  -6   2         33.71         37.50         5.90 o                         
   8  -6   2          4.58          4.87         6.04 o                         
   9  -6   2         84.99        112.13        11.70 o                         
  10  -6   2          0.14         -9.66        10.46 o                         
  -9  -5   2        204.69        201.99        25.09 o                         
  -8  -5   2        245.15        226.76        27.69 o                         
  -7  -5   2        474.69        491.24        22.31 o                         
  -6  -5   2        966.91        932.46        42.20 o                         
  -5  -5   2       1733.31       1682.69        38.69 o                         
  -4  -5   2         87.14         94.00         7.81 o                         
  -3  -5   2        130.17        140.86         6.21 o                         
  -2  -5   2       9482.26      10475.77       149.80 o                         
  -1  -5   2         33.78         38.76         3.24 o                         
   0  -5   2        103.56         84.78         4.28 o                         
   1  -5   2      11678.86      11731.99       147.94 o                         
   2  -5   2          6.10          3.32         3.59 o                         
   3  -5   2        325.33        376.09        11.81 o                         
   4  -5   2       1922.12       1799.88        61.31 o                         
   5  -5   2       1583.24       1457.78        34.73 o                         
   6  -5   2        685.50        693.53        28.29 o                         
   7  -5   2        175.79        166.46         7.98 o                         
   8  -5   2        489.56        493.74        14.41 o                         
   9  -5   2          1.14         -5.17         8.48 o                         
  10  -5   2          2.69         -0.23        10.25 o                         
  -9  -4   2        167.31        126.83        20.68 o                         
  -8  -4   2          2.80          1.60         9.61 o                         
  -7  -4   2        720.83        747.59        39.51 o                         
  -6  -4   2       1056.55       1008.37        30.38 o                         
  -5  -4   2         59.95         60.44         7.32 o                         
  -4  -4   2        283.80        303.60        17.96 o                         
  -3  -4   2       1585.71       1591.59        29.29 o                         
  -2  -4   2        661.89        730.55        15.37 o                         
  -1  -4   2        810.87        859.14        15.72 o                         
   0  -4   2       4742.23       4481.79        63.88 o                         
   1  -4   2        799.94        919.13        22.63 o                         
   2  -4   2       1099.38       1132.61        20.25 o                         
   3  -4   2       1810.38       1610.26        37.49 o                         
   4  -4   2       1398.13       1443.61        33.42 o                         
   5  -4   2       1350.34       1287.09        34.24 o                         
   6  -4   2        119.15        125.88         6.55 o                         
   7  -4   2        440.30        431.48        12.38 o                         
   8  -4   2          3.25          5.88         5.69 o                         
   9  -4   2        270.44        240.69        14.92 o                         
  10  -4   2        344.92        340.06        19.41 o                         
  -9  -3   2          1.51         -3.54        14.46 o                         
  -8  -3   2        602.06        613.94        35.48 o                         
  -7  -3   2       1525.80       1454.25        58.73 o                         
  -6  -3   2        849.47        866.19        20.45 o                         
  -5  -3   2       2181.81       2202.54        53.85 o                         
  -4  -3   2        397.08        372.73        10.44 o                         
  -3  -3   2        452.02        449.63        15.79 o                         
  -2  -3   2          0.57          1.92         3.11 o                         
  -1  -3   2       4038.12       4114.28        59.35 o                         
   0  -3   2          4.68          6.88         2.53 o                         
   1  -3   2      17723.85      18029.97       297.59 o                         
   2  -3   2       2991.72       2851.49        49.41 o                         
   3  -3   2       1862.50       1970.72        43.20 o                         
   4  -3   2        284.51        302.99        25.41 o                         
   5  -3   2       1942.08       1995.11        35.45 o                         
   6  -3   2       1660.99       1659.28        31.54 o                         
   7  -3   2        482.50        489.65        15.62 o                         
   8  -3   2       1319.09       1345.77        34.28 o                         
   9  -3   2        856.55        857.05        28.71 o                         
  10  -3   2         15.18         17.48        12.36 o                         
 -10  -2   2        210.56        167.22        22.60 o                         
  -9  -2   2        798.95        840.81        42.60 o                         
  -8  -2   2         79.99         58.08         7.81 o                         
  -7  -2   2        137.80        124.72         8.19 o                         
  -6  -2   2       1013.82       1009.54        22.96 o                         
  -5  -2   2       2621.16       2483.76        60.42 o                         
  -4  -2   2        430.66        408.09        13.99 o                         
  -3  -2   2        248.94        294.52        10.07 o                         
  -2  -2   2       1486.32       1468.21        33.99 o                         
  -1  -2   2       2760.69       2867.97        68.27 o                         
   0  -2   2         34.81         39.59         4.38 o                         
   1  -2   2       5803.73       5607.03        94.33 o                         
   2  -2   2       1266.20       1284.46        34.46 o                         
   3  -2   2        688.26        737.05        22.24 o                         
   4  -2   2      12029.01      11832.05       197.18 o                         
   5  -2   2       1381.63       1462.46        31.22 o                         
   6  -2   2        303.37        316.86        10.22 o                         
   7  -2   2       1643.16       1620.76        32.43 o                         
   8  -2   2        937.36        954.34        35.07 o                         
   9  -2   2         73.10         53.67         9.94 o                         
  10  -2   2         78.94         77.92        17.34 o                         
 -10  -1   2        273.41        264.96        39.11 o                         
  -9  -1   2        185.66        158.31        21.17 o                         
  -8  -1   2         93.24        107.05         8.87 o                         
  -7  -1   2        253.11        246.70        10.25 o                         
  -6  -1   2        669.94        635.99        31.14 o                         
  -5  -1   2       1269.12       1402.12        35.69 o                         
  -4  -1   2         96.01         83.57        10.54 o                         
  -3  -1   2       1748.63       1637.67        38.86 o                         
  -2  -1   2        336.42        382.05        15.77 o                         
  -1  -1   2       1576.24       1643.03        60.79 o                         
   0  -1   2      13238.11      13697.49       317.41 o                         
   1  -1   2       4754.72       4752.79       113.65 o                         
   2  -1   2        499.78        521.89        12.28 o                         
   3  -1   2      12962.12      13253.39       220.30 o                         
   4  -1   2        897.57        878.88        18.47 o                         
   5  -1   2          9.24         15.96         3.96 o                         
   6  -1   2        694.03        658.48        15.85 o                         
   7  -1   2        403.97        415.01        14.52 o                         
   8  -1   2         39.95         41.91         7.02 o                         
   9  -1   2        204.62        192.81        16.13 o                         
  10  -1   2        170.34        120.84        30.07 o                         
 -10   0   2        108.56        106.31        13.51 o                         
  -9   0   2         85.58         66.20        11.51 o                         
  -8   0   2        419.63        471.12        19.74 o                         
  -7   0   2         59.64         45.13         5.55 o                         
  -6   0   2        536.72        504.46        13.23 o                         
  -5   0   2       4703.03       4811.23        65.88 o                         
  -4   0   2       3457.01       3557.17        52.08 o                         
  -3   0   2        735.86        701.61        13.81 o                         
  -2   0   2       1060.83       1098.76        44.52 o                         
  -1   0   2       9257.69       9556.98       222.16 o                         
   0   0   2        598.14        652.90        24.86 o                         
   1   0   2        597.17        670.09        15.88 o                         
   2   0   2       1379.12       1403.24        22.08 o                         
   3   0   2        233.55        251.40         6.52 o                         
   4   0   2          3.93          5.30         2.58 o                         
   5   0   2       1536.31       1533.94        27.18 o                         
   6   0   2        292.38        292.75        14.27 o                         
   7   0   2        106.69        112.41         5.60 o                         
   8   0   2        171.21        181.92        12.79 o                         
   9   0   2        602.61        660.96        36.33 o                         
  10   0   2         20.23         28.29        22.58 o                         
 -10   1   2         73.51         85.96        14.09 o                         
  -9   1   2       1989.53       2090.95        60.06 o                         
  -8   1   2         90.34         91.82         8.39 o                         
  -7   1   2          4.87          0.78         4.92 o                         
  -6   1   2       3973.36       3955.79        64.60 o                         
  -5   1   2       1621.67       1612.87        26.27 o                         
  -4   1   2         58.23         59.63         3.65 o                         
  -3   1   2        664.99        607.65        13.99 o                         
  -2   1   2       1364.18       1269.11        50.94 o                         
  -1   1   2         40.98         37.52         6.85 o                         
   0   1   2       1745.42       1686.15        46.48 o                         
   1   1   2       6940.66       6776.02       131.73 o                         
   2   1   2          4.69          2.76         3.48 o                         
   3   1   2          8.02          9.56         3.05 o                         
   4   1   2       2592.69       2369.26        46.33 o                         
   5   1   2        105.51        123.04         6.00 o                         
   6   1   2        447.57        419.39        16.98 o                         
   7   1   2        248.64        256.58        10.54 o                         
   8   1   2        710.91        721.77        33.18 o                         
   9   1   2         72.97        101.68        18.03 o                         
  10   1   2        266.53        246.85        37.97 o                         
 -11   2   2        264.57        271.71        24.17 o                         
 -10   2   2       1211.86       1261.84        55.09 o                         
  -9   2   2         14.72         10.36         8.95 o                         
  -8   2   2        906.04        900.45        26.77 o                         
  -7   2   2       2507.16       2512.11        57.44 o                         
  -6   2   2        912.65        914.79        22.10 o                         
  -5   2   2        107.68        135.59         6.44 o                         
  -4   2   2       1475.87       1398.87        33.38 o                         
  -3   2   2        436.15        414.57        14.23 o                         
  -2   2   2       1135.96       1153.01        20.98 o                         
  -1   2   2       1038.84        962.67        34.39 o                         
   0   2   2       4074.45       3918.89        70.82 o                         
   1   2   2         70.49         67.87         3.84 o                         
   2   2   2        911.10       1004.99        22.56 o                         
   3   2   2       7259.55       7085.57       109.30 o                         
   4   2   2        167.23        212.55         6.84 o                         
   5   2   2          5.97          5.80         2.94 o                         
   6   2   2        586.31        653.99        24.75 o                         
   7   2   2        317.00        331.83        19.80 o                         
   8   2   2         31.44         32.55         7.35 o                         
   9   2   2        719.95        727.54        58.51 o                         
 -10   3   2          4.16         10.27        10.77 o                         
  -9   3   2        744.87        730.36        21.33 o                         
  -8   3   2        893.93        900.02        23.99 o                         
  -7   3   2         71.47         78.13         6.09 o                         
  -6   3   2         25.89         32.88         4.76 o                         
  -5   3   2        856.07        763.21        25.34 o                         
  -4   3   2          0.81          1.04         3.54 o                         
  -3   3   2       2425.81       2315.98        46.59 o                         
  -2   3   2        639.87        624.45        19.53 o                         
  -1   3   2       2302.40       2257.00        39.96 o                         
   0   3   2        338.92        297.91         7.44 o                         
   1   3   2        207.58        226.73         7.69 o                         
   2   3   2       8841.51       9332.57       142.91 o                         
   3   3   2        707.77        788.47        15.43 o                         
   4   3   2         70.90         65.65         4.10 o                         
   5   3   2       2001.79       2042.11        40.59 o                         
   6   3   2        147.56        144.63        13.54 o                         
   7   3   2         70.30         53.76        11.58 o                         
   8   3   2        350.18        374.60        17.70 o                         
   9   3   2        186.83        183.67        33.70 o                         
 -10   4   2         68.68         82.33        21.04 o                         
  -9   4   2        348.51        359.32        17.26 o                         
  -8   4   2          4.37          4.72         5.55 o                         
  -7   4   2         92.10         78.36         7.63 o                         
  -6   4   2       1038.80        959.31        21.76 o                         
  -5   4   2         17.87         23.41         5.82 o                         
  -4   4   2       1511.20       1564.82        33.54 o                         
  -3   4   2       1132.03       1006.16        66.08 o                         
  -2   4   2        243.61        242.43        14.84 o                         
  -1   4   2        966.25        949.26        18.54 o                         
   0   4   2       6146.52       6681.78        87.16 o                         
   1   4   2        818.85        779.29        14.98 o                         
   2   4   2        803.17        970.93        19.40 o                         
   3   4   2        305.55        308.30        12.55 o                         
   4   4   2       8718.51       8452.83       150.19 o                         
   5   4   2        115.50        121.33        10.44 o                         
   6   4   2          0.66          1.45         9.14 o                         
   7   4   2        589.32        565.91        32.16 o                         
   8   4   2        293.66        312.80        16.94 o                         
   9   4   2        156.58        196.63        36.23 o                         
 -11   5   2         73.56         90.07        23.13 o                         
 -10   5   2        265.66        276.35        23.38 o                         
  -9   5   2          3.39          2.17         6.25 o                         
  -8   5   2         40.48         32.06         5.99 o                         
  -7   5   2       1421.56       1415.44        38.22 o                         
  -6   5   2          0.78          3.22         5.58 o                         
  -5   5   2        278.10        278.57        15.55 o                         
  -4   5   2       2388.30       2239.63        49.92 o                         
  -3   5   2          7.14          7.70         2.95 o                         
  -2   5   2         58.95         74.99         4.07 o                         
  -1   5   2       3701.12       3731.84        55.85 o                         
   0   5   2        468.57        435.52        13.62 o                         
   1   5   2         38.28         68.95         3.68 o                         
   2   5   2        273.95        251.40         7.90 o                         
   3   5   2       2154.84       2197.64        39.01 o                         
   4   5   2        127.28        128.39         9.82 o                         
   5   5   2        849.13        843.04        34.41 o                         
   6   5   2        599.96        630.54        22.99 o                         
   7   5   2         42.79         23.08        19.50 o                         
   8   5   2         42.50         45.81        11.51 o                         
 -11   6   2        351.77        397.12        37.27 o                         
 -10   6   2         23.50         21.21        11.45 o                         
  -9   6   2        115.88        119.89        11.25 o                         
  -8   6   2       1796.98       1930.79        38.26 o                         
  -7   6   2          1.41         -1.73         5.29 o                         
  -6   6   2       1019.77       1124.86        34.95 o                         
  -5   6   2       3560.38       3330.48        69.73 o                         
  -4   6   2         73.20         93.90         8.39 o                         
  -3   6   2        234.81        226.72        11.30 o                         
  -2   6   2       1876.35       1856.48        37.80 o                         
  -1   6   2        488.52        521.13        13.07 o                         
   0   6   2        465.75        460.16        10.91 o                         
   1   6   2        362.37        368.24         9.19 o                         
   2   6   2        791.32        822.55        16.87 o                         
   3   6   2         71.90         71.73         6.80 o                         
   4   6   2        276.82        285.54        11.96 o                         
   5   6   2        403.01        427.94        16.51 o                         
   6   6   2          1.91        -11.10        11.10 o                         
   7   6   2          2.93         -7.56         8.79 o                         
   8   6   2        246.12        265.71        23.23 o                         
 -10   7   2        530.94        521.51        24.16 o                         
  -9   7   2        471.29        495.64        19.01 o                         
  -8   7   2          4.65          7.66         7.88 o                         
  -7   7   2        381.53        382.64        15.64 o                         
  -6   7   2       2096.36       1959.23       102.06 o                         
  -5   7   2         47.76         39.20         5.33 o                         
  -4   7   2          3.82          4.36         3.87 o                         
  -3   7   2       1734.82       1787.61        38.09 o                         
  -2   7   2         60.85         66.80         5.69 o                         
  -1   7   2         31.27         31.87         4.39 o                         
   0   7   2       1414.07       1428.13        25.46 o                         
   1   7   2         94.61         95.10         5.32 o                         
   2   7   2        597.44        601.89        19.42 o                         
   3   7   2        288.70        306.42        12.14 o                         
   4   7   2        503.66        588.62        17.67 o                         
   5   7   2        107.41         88.23         8.92 o                         
   6   7   2         21.05         25.29        11.77 o                         
   7   7   2        233.62        228.54        19.45 o                         
 -10   8   2        463.40        524.27        39.60 o                         
  -9   8   2          3.06         17.04        11.11 o                         
  -8   8   2         13.95         11.65         5.08 o                         
  -7   8   2        650.53        669.58        34.99 o                         
  -6   8   2         34.69         28.36         6.10 o                         
  -5   8   2         82.25         63.45        10.19 o                         
  -4   8   2        321.73        329.77        17.53 o                         
  -3   8   2        270.61        228.55        18.91 o                         
  -2   8   2        621.70        526.32        18.28 o                         
  -1   8   2       1686.17       1765.30        33.93 o                         
   0   8   2         22.37         29.82         4.56 o                         
   1   8   2          8.55          7.60         4.04 o                         
   2   8   2        356.57        379.14        11.10 o                         
   3   8   2        452.61        449.73        15.12 o                         
   4   8   2         17.11         12.47         6.42 o                         
   5   8   2         39.00         43.61        12.15 o                         
   6   8   2        314.04        290.05        22.17 o                         
   7   8   2         32.57         34.29        14.64 o                         
  -8   9   2        265.83        248.94        12.74 o                         
  -7   9   2        393.30        384.42        24.32 o                         
  -6   9   2        252.13        229.02        36.87 o                         
  -5   9   2       1019.25       1016.33        57.02 o                         
  -4   9   2          9.57          2.18         5.18 o                         
  -3   9   2       1302.56       1293.85        28.80 o                         
  -2   9   2       2980.69       2833.09        78.79 o                         
  -1   9   2         40.41         30.07         4.88 o                         
   0   9   2          2.31          6.07         4.53 o                         
   1   9   2        317.78        360.25        11.96 o                         
   2   9   2        869.00        842.68        26.83 o                         
   3   9   2          5.73          0.75         6.26 o                         
   4   9   2        634.82        656.99        28.28 o                         
   5   9   2        643.54        699.38        31.74 o                         
   6   9   2         40.77         41.95        12.39 o                         
  -8  10   2         30.90         29.43         9.18 o                         
  -7  10   2        133.86        134.81        12.77 o                         
  -6  10   2        348.45        329.86        70.37 o                         
  -5  10   2         65.83         41.29        17.92 o                         
  -4  10   2         28.96         19.48         5.78 o                         
  -3  10   2        611.58        622.65        17.82 o                         
  -2  10   2          3.19         -4.62         6.26 o                         
  -1  10   2         41.65         39.99         5.35 o                         
   0  10   2       1513.23       1464.62        35.94 o                         
   1  10   2        153.83        144.38        10.99 o                         
   2  10   2        133.40         98.53        14.13 o                         
   3  10   2        995.16       1040.31        35.88 o                         
   4  10   2        336.68        277.65        20.76 o                         
   5  10   2         19.41         18.01        20.05 o                         
  -8  11   2        160.40        159.35        15.68 o                         
  -7  11   2        548.23        604.51        26.46 o                         
  -6  11   2          2.32         -2.73        18.96 o                         
  -5  11   2         66.93         37.37        18.96 o                         
  -4  11   2        265.31        273.17        15.69 o                         
  -3  11   2        116.55        126.72         9.58 o                         
  -2  11   2         11.76         17.28         6.36 o                         
  -1  11   2        827.63        864.38        23.47 o                         
   0  11   2          1.32          2.25         6.21 o                         
   1  11   2        144.17        149.03        15.83 o                         
   2  11   2        492.88        525.81        46.15 o                         
   3  11   2        292.22        268.23        26.09 o                         
  -7  12   2         54.29         78.11        13.75 o                         
  -6  12   2        420.56        435.63        44.76 o                         
  -5  12   2        289.11        213.75        32.70 o                         
  -4  12   2         48.49         68.14        25.51 o                         
  -3  12   2         32.51         45.71        21.49 o                         
  -2  12   2        415.30        367.00        21.58 o                         
  -1  12   2         40.45         42.30         9.57 o                         
   0  12   2         30.75         30.30        14.62 o                         
   1  12   2        283.62        338.46        38.81 o                         
   2  12   2          0.87         -3.13        21.94 o                         
  -7  13   2        242.90        248.64        22.43 o                         
  -6  13   2         34.89         53.00        14.29 o                         
  -3  13   2        262.53        274.09        38.11 o                         
  -2  13   2         90.19        116.38        29.43 o                         
  -1  13   2          8.39         10.72        23.57 o                         
  -6  14   2          1.65          8.88        13.85 o                         
   1 -14   3          5.91        -17.07        17.07 o                         
   2 -14   3        144.82        136.33        13.24 o                         
   3 -14   3        327.29        284.20        20.07 o                         
   4 -14   3         38.18         24.33        11.97 o                         
   5 -14   3          6.68          3.28        16.77 o                         
  -4 -13   3         80.83         92.41        23.82 o                         
  -3 -13   3         76.47         90.12        23.47 o                         
  -2 -13   3        198.83        228.29        30.02 o                         
   0 -13   3         33.22         26.50        10.44 o                         
   1 -13   3        295.29        267.49        17.27 o                         
   2 -13   3        338.63        318.08        15.08 o                         
   3 -13   3         14.12          5.89         8.12 o                         
   4 -13   3         47.85         40.21         8.90 o                         
   5 -13   3        645.03        739.08        25.12 o                         
  -5 -12   3          0.17        -16.72        20.50 o                         
  -4 -12   3          8.62          8.93        17.57 o                         
  -3 -12   3        237.01        185.42        19.41 o                         
  -2 -12   3        189.05        174.88        18.23 o                         
  -1 -12   3         75.59         69.33        12.85 o                         
   0 -12   3        691.28        690.50        49.58 o                         
   1 -12   3        431.47        412.73        15.94 o                         
   2 -12   3         15.58         17.74         6.84 o                         
   3 -12   3         25.30         37.52         7.64 o                         
   4 -12   3        166.66        176.18        11.12 o                         
   5 -12   3          0.41         -6.19         7.25 o                         
   6 -12   3          0.64          4.57         9.31 o                         
  -6 -11   3          3.41         12.80        18.21 o                         
  -5 -11   3          0.16         -3.21        12.77 o                         
  -4 -11   3        856.44        958.42        34.31 o                         
  -3 -11   3          0.00         -9.31        11.42 o                         
  -2 -11   3          1.83          0.78         6.91 o                         
  -1 -11   3        551.41        575.43        36.20 o                         
   0 -11   3        214.57        205.84        10.79 o                         
   1 -11   3        239.93        232.31        11.93 o                         
   2 -11   3        598.99        562.98        18.31 o                         
   3 -11   3        825.14        867.91        33.38 o                         
   4 -11   3          5.76          7.62         5.91 o                         
   5 -11   3          1.38          0.70         6.36 o                         
   6 -11   3        582.16        680.63        33.22 o                         
   7 -11   3          0.12          7.79        10.73 o                         
   9 -11   3         50.22         48.04        20.10 o                         
  -7 -10   3          3.28          5.36        19.75 o                         
  -6 -10   3        155.71        137.94        17.55 o                         
  -5 -10   3       1012.44       1064.16        42.93 o                         
  -4 -10   3         42.25         40.97        10.45 o                         
  -3 -10   3         26.32         13.07         9.00 o                         
  -2 -10   3        966.69        970.73        33.20 o                         
  -1 -10   3        513.67        472.43        26.78 o                         
   0 -10   3         77.25         72.80         8.39 o                         
   1 -10   3        429.61        399.80        16.66 o                         
   2 -10   3        558.25        575.88        20.63 o                         
   3 -10   3        197.71        186.67         8.60 o                         
   4 -10   3       1030.03       1033.60        37.77 o                         
   5 -10   3        224.86        249.37        16.11 o                         
   6 -10   3         39.08         35.53        13.13 o                         
   7 -10   3        137.06        110.24        13.32 o                         
   8 -10   3        435.35        415.18        19.89 o                         
   9 -10   3         32.56         43.08        19.31 o                         
  -8  -9   3          5.50         11.36        21.69 o                         
  -7  -9   3        331.35        292.99        29.35 o                         
  -6  -9   3       1010.94       1020.84        31.80 o                         
  -5  -9   3         98.89         81.89        11.76 o                         
  -4  -9   3         65.34         74.98         9.73 o                         
  -3  -9   3       1026.05       1026.39        33.67 o                         
  -2  -9   3        221.73        204.18         8.15 o                         
  -1  -9   3        203.27        197.41        12.39 o                         
   0  -9   3        693.17        714.55        21.55 o                         
   1  -9   3        656.11        645.80        20.48 o                         
   2  -9   3         63.29         63.52         5.36 o                         
   3  -9   3       2433.72       2433.57        61.75 o                         
   4  -9   3       1183.67       1274.49        31.50 o                         
   5  -9   3         12.81          7.64         7.34 o                         
   6  -9   3         14.70         23.85         7.25 o                         
   7  -9   3        646.66        644.46        40.52 o                         
   8  -9   3        103.43        105.06        11.15 o                         
   9  -9   3         44.02         43.67        19.11 o                         
  -8  -8   3        159.76        125.66        17.85 o                         
  -7  -8   3        377.05        337.46        20.58 o                         
  -6  -8   3          2.75         -2.08         8.06 o                         
  -5  -8   3         85.78         77.26         9.65 o                         
  -4  -8   3        675.83        702.39        19.03 o                         
  -3  -8   3        196.01        188.11         9.36 o                         
  -2  -8   3         87.92         74.66         4.93 o                         
  -1  -8   3       2231.29       2351.63        70.62 o                         
   0  -8   3         13.25         14.43         4.45 o                         
   1  -8   3       1693.72       1584.88        36.84 o                         
   2  -8   3       3164.38       3252.19        66.09 o                         
   3  -8   3       1381.52       1476.29        37.47 o                         
   4  -8   3         20.14         17.69         6.45 o                         
   5  -8   3        135.05        161.52         9.32 o                         
   6  -8   3       1303.11       1309.50        44.26 o                         
   7  -8   3          1.98         10.42        13.35 o                         
   8  -8   3        131.27        110.14        12.63 o                         
   9  -8   3        523.94        593.39        24.99 o                         
  -8  -7   3         60.24         36.23        17.22 o                         
  -7  -7   3          3.58          1.99        11.00 o                         
  -6  -7   3         20.83         16.91        10.17 o                         
  -5  -7   3       1651.26       1681.67        35.75 o                         
  -4  -7   3         99.30         94.47         7.70 o                         
  -3  -7   3         84.58         78.45         7.85 o                         
  -2  -7   3        819.47        828.87        18.16 o                         
  -1  -7   3        226.49        225.45         7.97 o                         
   0  -7   3         52.88         52.48         4.58 o                         
   1  -7   3       2508.23       2355.53        40.81 o                         
   2  -7   3         96.77         90.46         5.15 o                         
   3  -7   3        653.98        747.55        20.25 o                         
   4  -7   3       2266.45       2042.30        61.08 o                         
   5  -7   3       1011.33        979.81        49.47 o                         
   6  -7   3         93.80         69.96         8.64 o                         
   7  -7   3         33.58         27.11         7.44 o                         
   8  -7   3        803.55        907.89        38.00 o                         
   9  -7   3          1.87          6.89         9.43 o                         
  10  -7   3        189.04        187.38        17.78 o                         
  -8  -6   3         45.51         36.30        12.87 o                         
  -7  -6   3        381.15        359.26        28.24 o                         
  -6  -6   3       2221.79       2226.92        78.49 o                         
  -5  -6   3        236.22        252.62        13.24 o                         
  -4  -6   3        193.36        235.07         9.67 o                         
  -3  -6   3       2802.80       3014.61        48.27 o                         
  -2  -6   3          2.04          1.93         2.77 o                         
  -1  -6   3          2.17          3.00         2.69 o                         
   0  -6   3       3365.05       3245.25        60.32 o                         
   1  -6   3         12.52          3.48         3.17 o                         
   2  -6   3       2865.29       2997.95        50.17 o                         
   3  -6   3       6402.10       6277.46       151.08 o                         
   4  -6   3       1998.68       1856.41        70.38 o                         
   5  -6   3         17.36         14.16         6.65 o                         
   6  -6   3        805.83        869.32        54.42 o                         
   7  -6   3       1658.58       1831.39        39.73 o                         
   8  -6   3        105.84        103.12         8.41 o                         
   9  -6   3        118.68        102.10        11.29 o                         
  10  -6   3        137.12        133.29        13.96 o                         
  -9  -5   3         22.84         15.09        19.26 o                         
  -8  -5   3        330.27        302.78        36.63 o                         
  -7  -5   3        149.39        161.84        11.99 o                         
  -6  -5   3        747.29        771.43        29.95 o                         
  -5  -5   3       1071.51       1118.77        29.39 o                         
  -4  -5   3       2471.41       2460.69        63.33 o                         
  -3  -5   3        873.98        904.69        21.01 o                         
  -2  -5   3       1126.57       1212.25        21.96 o                         
  -1  -5   3       5396.40       5331.39        83.10 o                         
   0  -5   3        486.94        499.07        13.65 o                         
   1  -5   3          6.77          7.48         3.80 o                         
   2  -5   3       1543.78       1292.65        27.28 o                         
   3  -5   3       2821.84       2914.02        54.41 o                         
   4  -5   3          4.28          4.16         4.15 o                         
   5  -5   3       3919.53       4072.29       116.39 o                         
   6  -5   3          3.44          5.60         5.52 o                         
   7  -5   3          5.00          5.01         4.75 o                         
   8  -5   3        385.25        396.58        20.08 o                         
   9  -5   3        729.98        762.47        26.61 o                         
  10  -5   3         74.98         69.50        12.00 o                         
  11  -5   3          5.89        -18.16        19.40 o                         
  -9  -4   3        429.18        424.55        31.90 o                         
  -8  -4   3        569.25        656.13        51.02 o                         
  -7  -4   3         42.94         36.70        12.13 o                         
  -6  -4   3        551.80        533.48        27.67 o                         
  -5  -4   3        857.39        842.76        18.12 o                         
  -4  -4   3         64.98         74.11         7.80 o                         
  -3  -4   3        180.46        146.27        10.11 o                         
  -2  -4   3       2407.13       2224.08        49.73 o                         
  -1  -4   3         11.86         10.46         3.26 o                         
   0  -4   3          4.47          3.55         2.76 o                         
   1  -4   3       1138.14       1126.41        26.25 o                         
   2  -4   3       5006.66       5474.68        93.77 o                         
   3  -4   3        177.40        174.13         6.98 o                         
   4  -4   3       2522.16       2346.28        51.03 o                         
   5  -4   3        130.46        139.39         8.62 o                         
   6  -4   3        117.33        118.77         9.20 o                         
   7  -4   3         39.07         36.69         7.56 o                         
   8  -4   3       1390.46       1484.98        41.62 o                         
   9  -4   3        121.57        110.53        11.03 o                         
  10  -4   3         57.09         52.47        10.86 o                         
 -10  -3   3        458.29        408.44        43.72 o                         
  -9  -3   3         38.82         64.81        23.13 o                         
  -8  -3   3        139.20        136.30        12.48 o                         
  -7  -3   3       1222.25       1225.32        50.49 o                         
  -6  -3   3         59.71         52.33         6.21 o                         
  -5  -3   3         74.51         64.15         4.97 o                         
  -4  -3   3        326.41        310.99        14.31 o                         
  -3  -3   3       3420.05       3597.37        80.82 o                         
  -2  -3   3        664.03        617.67        28.83 o                         
  -1  -3   3        308.42        312.93         9.23 o                         
   0  -3   3        181.94        148.40         5.51 o                         
   1  -3   3          2.78          3.86         2.66 o                         
   2  -3   3        418.45        390.56        11.59 o                         
   3  -3   3       3981.83       3929.38        78.75 o                         
   4  -3   3        344.01        340.85        15.69 o                         
   5  -3   3        624.37        585.08        16.77 o                         
   6  -3   3       1073.57       1070.28        40.56 o                         
   7  -3   3       2014.73       1997.99        60.54 o                         
   8  -3   3         71.01         62.33         8.12 o                         
   9  -3   3        305.79        296.17        15.84 o                         
  10  -3   3        512.03        505.75        26.62 o                         
 -10  -2   3         26.51         26.15        21.19 o                         
  -9  -2   3         96.72         77.82         9.44 o                         
  -8  -2   3       1270.20       1297.19        30.70 o                         
  -7  -2   3        324.49        310.21        15.83 o                         
  -6  -2   3         42.75         38.82         4.25 o                         
  -5  -2   3        988.09        964.69        23.22 o                         
  -4  -2   3       1742.79       1991.27        49.10 o                         
  -3  -2   3        499.16        454.65        17.38 o                         
  -2  -2   3         84.48        105.86        13.40 o                         
  -1  -2   3        740.58        745.46        31.22 o                         
   0  -2   3       2184.45       2237.78        56.81 o                         
   1  -2   3         87.56         70.66         5.71 o                         
   2  -2   3       8975.40       8710.00       209.80 o                         
   3  -2   3        855.99        900.40        23.04 o                         
   4  -2   3         51.27         55.86         5.04 o                         
   5  -2   3       2611.21       2518.35        48.86 o                         
   6  -2   3        224.88        227.17        13.44 o                         
   7  -2   3          8.60          8.02         4.94 o                         
   8  -2   3        314.78        320.16        29.75 o                         
   9  -2   3        412.43        390.11        21.42 o                         
  10  -2   3         51.98         91.41        27.84 o                         
 -10  -1   3          9.32         -6.05         9.73 o                         
  -9  -1   3        941.95        924.81        32.34 o                         
  -8  -1   3         84.04         74.84         6.77 o                         
  -7  -1   3         56.94         47.45         5.03 o                         
  -6  -1   3       5194.74       5279.67        83.87 o                         
  -5  -1   3        750.76        694.14        16.52 o                         
  -4  -1   3         73.70         43.88         4.95 o                         
  -3  -1   3         13.90          5.27         3.71 o                         
  -2  -1   3      31181.24      37145.64      1219.30 o                         
  -1  -1   3       6137.14       6765.70       227.54 o                         
   0  -1   3        383.91        413.91         9.87 o                         
   1  -1   3       4234.91       3984.15        97.19 o                         
   2  -1   3       1409.99       1597.23        30.54 o                         
   3  -1   3          4.98         14.19         4.13 o                         
   4  -1   3       7587.58       7435.24       114.30 o                         
   5  -1   3        321.08        300.42        14.10 o                         
   6  -1   3          7.83          1.30         4.62 o                         
   7  -1   3        518.79        531.09        26.05 o                         
   8  -1   3        618.02        621.57        36.76 o                         
   9  -1   3         69.38         51.59         9.28 o                         
  10  -1   3         65.90         17.12        21.34 o                         
 -10   0   3        435.56        494.44        27.30 o                         
  -9   0   3          0.24         14.49         7.34 o                         
  -8   0   3         38.70         27.87         5.45 o                         
  -7   0   3       2530.91       2539.92        63.74 o                         
  -6   0   3        498.97        473.77        24.22 o                         
  -5   0   3        730.88        814.00        19.83 o                         
  -4   0   3        161.39        118.19         5.34 o                         
  -3   0   3       1449.94       1420.99        32.60 o                         
  -2   0   3       8581.97       8860.58       208.12 o                         
  -1   0   3      23879.45      24025.82       555.42 o                         
   0   0   3        751.38        683.42        27.84 o                         
   1   0   3        235.61        237.00         9.40 o                         
   2   0   3        112.28        104.83         8.36 o                         
   3   0   3      15119.60      15631.67       260.40 o                         
   4   0   3        248.29        288.86        10.86 o                         
   5   0   3         49.35         42.22         4.57 o                         
   6   0   3        523.82        507.86        14.06 o                         
   7   0   3        128.64        114.51        11.43 o                         
   8   0   3        129.09        118.62         9.17 o                         
   9   0   3         95.14        107.90        19.85 o                         
  10   0   3        149.69        144.12        32.41 o                         
 -11   1   3        214.70        217.12        20.79 o                         
 -10   1   3          3.85          3.23         9.33 o                         
  -9   1   3          3.78          6.23         7.24 o                         
  -8   1   3       1414.27       1479.62        52.01 o                         
  -7   1   3        219.11        206.02        17.27 o                         
  -6   1   3        232.74        228.01         8.49 o                         
  -5   1   3       2081.74       1829.67        34.57 o                         
  -4   1   3         12.57         27.08         3.44 o                         
  -3   1   3        242.33        239.31        10.19 o                         
  -2   1   3       1126.66       1022.78        28.16 o                         
  -1   1   3        587.07        537.12        25.06 o                         
   0   1   3       1608.95       1590.12        22.98 o                         
   1   1   3        154.28        133.30         4.82 o                         
   2   1   3       1518.94       1324.63        27.16 o                         
   3   1   3        833.38        909.24        18.76 o                         
   4   1   3         30.63         30.24         3.69 o                         
   5   1   3       1293.78       1285.25        25.84 o                         
   6   1   3        327.29        283.90        10.61 o                         
   7   1   3         30.95         16.61         5.36 o                         
   8   1   3        856.97        785.45        43.50 o                         
   9   1   3        149.26        160.61        20.97 o                         
 -10   2   3        417.16        393.53        21.19 o                         
  -9   2   3        436.58        409.60        20.88 o                         
  -8   2   3        156.65        158.36        10.00 o                         
  -7   2   3         98.60         77.59         9.77 o                         
  -6   2   3       5200.46       5089.33        79.36 o                         
  -5   2   3         59.79         43.10         3.88 o                         
  -4   2   3          2.26          7.86         3.26 o                         
  -3   2   3       1785.68       1671.06        35.06 o                         
  -2   2   3        984.63        933.25        39.50 o                         
  -1   2   3         48.82         59.28         5.40 o                         
   0   2   3         18.10         14.44         1.97 o                         
   1   2   3        256.14        232.41         7.01 o                         
   2   2   3        110.83         72.56         5.61 o                         
   3   2   3          7.60          2.14         3.85 o                         
   4   2   3       3808.21       3806.10        62.91 o                         
   5   2   3        149.50        159.88         9.45 o                         
   6   2   3          9.31          6.81         3.69 o                         
   7   2   3       2288.56       2357.09        70.88 o                         
   8   2   3        408.84        387.12        26.77 o                         
   9   2   3          9.88         20.15        22.93 o                         
 -10   3   3        288.36        287.76        18.11 o                         
  -9   3   3        171.82        155.30        10.15 o                         
  -8   3   3         23.86         23.81         5.22 o                         
  -7   3   3       1908.97       1914.82        67.08 o                         
  -6   3   3        142.32        139.27         6.47 o                         
  -5   3   3       1208.60       1429.81        55.15 o                         
  -4   3   3       1731.93       1717.76        37.12 o                         
  -3   3   3         28.00         36.28         3.85 o                         
  -2   3   3        514.42        461.08        17.38 o                         
  -1   3   3        425.15        392.84        16.08 o                         
   0   3   3        433.19        414.12        10.33 o                         
   1   3   3        395.10        294.47         7.49 o                         
   2   3   3        431.15        428.57        11.79 o                         
   3   3   3       5892.66       6059.12       110.58 o                         
   4   3   3          6.68         11.52         3.13 o                         
   5   3   3        371.64        385.86        20.88 o                         
   6   3   3       1225.02       1359.94        49.07 o                         
   7   3   3        204.69        214.24        16.65 o                         
   8   3   3         17.20         20.60         7.72 o                         
   9   3   3        306.60        352.61        44.02 o                         
 -10   4   3         23.93         18.08        13.68 o                         
  -9   4   3         29.38         31.22         6.40 o                         
  -8   4   3       1528.37       1528.24        36.69 o                         
  -7   4   3         14.57         12.13         4.79 o                         
  -6   4   3        168.29        161.27         9.26 o                         
  -5   4   3       2054.05       1994.22        43.98 o                         
  -4   4   3        382.46        408.51        10.40 o                         
  -3   4   3        621.47        558.42        23.29 o                         
  -2   4   3       6977.77       6963.97       138.34 o                         
  -1   4   3       1187.70       1181.29        19.95 o                         
   0   4   3        336.02        339.26        12.85 o                         
   1   4   3        795.49        803.76        16.40 o                         
   2   4   3       2131.18       2109.71        35.71 o                         
   3   4   3        231.57        239.50        11.11 o                         
   4   4   3       1096.45       1017.90        34.09 o                         
   5   4   3        144.01        161.79        12.19 o                         
   6   4   3          2.90         -5.58         9.45 o                         
   7   4   3          0.90         -2.47        10.15 o                         
   8   4   3        739.31        705.80        29.94 o                         
   9   4   3          8.40         -3.57        22.73 o                         
 -10   5   3         79.09         68.71        19.40 o                         
  -9   5   3       1108.74       1157.82        31.04 o                         
  -8   5   3        328.87        335.14        15.46 o                         
  -7   5   3         21.61         20.16         4.79 o                         
  -6   5   3       2621.55       2621.83        57.40 o                         
  -5   5   3        173.98        149.52        10.19 o                         
  -4   5   3        140.60        142.57         8.64 o                         
  -3   5   3       4307.60       4360.95        79.90 o                         
  -2   5   3        345.82        366.77        12.19 o                         
  -1   5   3         40.03         24.73         2.78 o                         
   0   5   3       2883.35       2976.92        46.05 o                         
   1   5   3        367.99        387.03         9.77 o                         
   2   5   3        128.52        136.00         5.35 o                         
   3   5   3       1568.02       1594.62        26.81 o                         
   4   5   3        243.10        259.29        12.09 o                         
   5   5   3          1.37          1.56         9.07 o                         
   6   5   3         40.39         17.55         9.81 o                         
   7   5   3        385.17        409.23        41.74 o                         
   8   5   3          0.56         -2.98        10.17 o                         
 -10   6   3        179.45        182.96        15.68 o                         
  -9   6   3         47.79         50.82         8.98 o                         
  -8   6   3        347.32        364.29        12.29 o                         
  -7   6   3       1342.11       1462.60        36.70 o                         
  -6   6   3          3.55          3.16         4.64 o                         
  -5   6   3         99.92         86.36         6.58 o                         
  -4   6   3       3577.36       3379.05        69.61 o                         
  -3   6   3         14.27         17.74         4.48 o                         
  -2   6   3         29.69         34.85         2.85 o                         
  -1   6   3       2610.92       2541.16        37.05 o                         
   0   6   3        270.82        278.64        10.25 o                         
   1   6   3        544.00        573.28        19.84 o                         
   2   6   3        460.92        509.76        13.29 o                         
   3   6   3        994.28       1045.31        22.04 o                         
   4   6   3          6.78         12.62         5.95 o                         
   5   6   3         26.18         30.24         8.29 o                         
   6   6   3        454.92        459.78        20.97 o                         
   7   6   3         41.72         36.32        15.32 o                         
 -10   7   3         33.37         23.00        12.26 o                         
  -9   7   3        298.77        291.62        14.62 o                         
  -8   7   3        321.24        323.40        15.30 o                         
  -7   7   3         13.76         20.53         8.04 o                         
  -6   7   3        594.35        534.88        53.15 o                         
  -5   7   3       1288.29       1199.15        67.84 o                         
  -4   7   3         90.48         81.35        10.12 o                         
  -3   7   3        322.31        302.08         9.99 o                         
  -2   7   3       1275.93       1234.17        33.25 o                         
  -1   7   3        129.30        135.83         5.63 o                         
   0   7   3        138.61        149.08         6.91 o                         
   1   7   3        243.66        252.66        11.87 o                         
   2   7   3        575.14        608.29        14.52 o                         
   3   7   3        250.87        275.36        11.57 o                         
   4   7   3        843.88        871.88        22.31 o                         
   5   7   3        796.07        816.90        25.31 o                         
   6   7   3          1.14        -12.28        12.28 o                         
   7   7   3          3.45         12.75        21.74 o                         
  -9   8   3        255.96        267.54        22.18 o                         
  -8   8   3         28.46         48.11        10.17 o                         
  -7   8   3        566.61        522.41        23.38 o                         
  -6   8   3        582.28        541.29        19.66 o                         
  -5   8   3        173.33        154.56        13.22 o                         
  -4   8   3        655.27        629.67        20.76 o                         
  -3   8   3       1229.32       1223.79        32.94 o                         
  -2   8   3        483.70        496.31        13.05 o                         
  -1   8   3         33.36         28.28         4.31 o                         
   0   8   3        310.07        377.48        11.84 o                         
   1   8   3        305.67        289.08        11.26 o                         
   2   8   3        338.01        308.49         9.77 o                         
   3   8   3       1118.97       1128.89        25.77 o                         
   4   8   3       1240.39       1316.04        29.40 o                         
   5   8   3        104.70        110.27        15.18 o                         
   6   8   3        108.57        148.54        29.18 o                         
  -9   9   3         10.68         51.61        23.97 o                         
  -8   9   3        111.15        112.47        16.12 o                         
  -7   9   3        480.39        440.92        72.31 o                         
  -6   9   3          6.13          3.18        12.61 o                         
  -5   9   3         34.12         26.55         5.02 o                         
  -4   9   3        934.32        985.88        65.11 o                         
  -3   9   3        261.77        244.50         8.05 o                         
  -2   9   3         93.86        106.31         8.40 o                         
  -1   9   3       1562.50       1588.96        49.57 o                         
   0   9   3         73.75         52.58         6.55 o                         
   1   9   3        122.90        101.51         6.76 o                         
   2   9   3       1229.65       1159.03        23.60 o                         
   3   9   3        284.96        260.91        13.62 o                         
   4   9   3        249.60        228.78        18.94 o                         
   5   9   3        301.71        368.73        28.36 o                         
  -8  10   3        408.10        407.43        42.93 o                         
  -7  10   3         74.94        122.63        25.86 o                         
  -6  10   3        496.82        523.52        43.72 o                         
  -5  10   3        482.85        366.61       111.56 o                         
  -4  10   3        135.84        111.62        15.71 o                         
  -3  10   3        121.69        101.59         5.83 o                         
  -2  10   3       1428.92       1512.82        59.06 o                         
  -1  10   3         76.30         75.06         6.72 o                         
   0  10   3          1.39          0.92         4.91 o                         
   1  10   3        902.93        921.52        33.15 o                         
   2  10   3         50.12         46.06        11.75 o                         
   3  10   3         19.90         26.38        10.48 o                         
   4  10   3        123.76        123.08        28.54 o                         
  -8  11   3         28.44         36.03        10.17 o                         
  -7  11   3        288.65        270.62        34.89 o                         
  -6  11   3        467.04        494.54        44.62 o                         
  -5  11   3          2.62         -2.68        18.36 o                         
  -4  11   3        300.18        331.51        36.72 o                         
  -3  11   3        760.61        756.39        62.56 o                         
  -2  11   3         72.76         79.40        11.46 o                         
  -1  11   3          7.84         12.43         7.44 o                         
   0  11   3        230.28        225.99        23.01 o                         
   1  11   3          7.39         21.99        22.13 o                         
   2  11   3         67.34        102.70        18.87 o                         
   3  11   3        344.81        368.68        41.54 o                         
  -6  12   3          7.83         17.87        22.18 o                         
  -5  12   3         98.84         64.71        24.67 o                         
  -4  12   3         40.39         38.71        22.73 o                         
  -3  12   3         21.85         27.44        21.44 o                         
  -2  12   3         77.60         75.14        11.67 o                         
  -1  12   3        287.66        277.18        25.89 o                         
   0  12   3         84.09        120.74        28.09 o                         
   2  12   3        135.89        147.49        30.62 o                         
  -7  13   3          3.90         17.62        12.21 o                         
  -3  13   3         67.39        107.15        28.54 o                         
  -2  13   3        803.27        964.91        69.33 o                         
   1 -15   4        200.11        174.64        22.88 o                         
   2 -15   4        136.31         72.95        18.11 o                         
   0 -14   4          1.10        -14.19        14.19 o                         
   1 -14   4         61.67         37.32        13.70 o                         
   2 -14   4          5.62         -9.32         9.32 o                         
   3 -14   4          0.15         -6.87         9.68 o                         
   4 -14   4        370.00        462.16        36.80 o                         
  -3 -13   4          7.72         11.91        17.72 o                         
  -1 -13   4        176.91        141.24        19.45 o                         
   0 -13   4        255.88        247.49        14.96 o                         
   1 -13   4        276.23        310.08        38.78 o                         
   2 -13   4         88.70         72.77         9.11 o                         
   3 -13   4       1106.28       1177.20        50.41 o                         
   4 -13   4          9.05          1.63         7.81 o                         
   5 -13   4        218.29        225.89        17.50 o                         
   6 -13   4        259.04        257.07        30.52 o                         
  -5 -12   4        312.74        286.40        32.80 o                         
  -4 -12   4         31.83         32.31        18.26 o                         
  -3 -12   4        348.50        341.53        24.45 o                         
  -2 -12   4        778.20        766.40        50.80 o                         
  -1 -12   4        145.94        123.87        12.75 o                         
   0 -12   4         93.22         72.90         8.62 o                         
   1 -12   4        260.55        247.33        13.80 o                         
   2 -12   4        784.21        889.81        26.17 o                         
   3 -12   4        205.81        228.77        15.70 o                         
   4 -12   4       1218.72       1160.65        42.86 o                         
   5 -12   4        692.68        733.57        28.01 o                         
   6 -12   4         18.49         16.62        10.30 o                         
   7 -12   4         90.24         72.85        22.13 o                         
  -6 -11   4        521.56        448.49        41.34 o                         
  -5 -11   4         31.64         11.61        12.83 o                         
  -4 -11   4         14.67          9.88        10.16 o                         
  -3 -11   4       1052.02       1081.87        38.89 o                         
  -2 -11   4          6.39          7.89         5.78 o                         
  -1 -11   4         15.49          3.43         6.55 o                         
   0 -11   4        608.55        573.90        33.91 o                         
   1 -11   4        363.98        379.08        17.47 o                         
   2 -11   4        132.43        123.80        13.39 o                         
   3 -11   4       1422.14       1487.45        34.61 o                         
   4 -11   4        306.06        339.41        21.00 o                         
   5 -11   4          7.35          6.61         9.31 o                         
   6 -11   4          8.24         17.54        13.51 o                         
   7 -11   4        437.83        443.04        27.96 o                         
  -7 -10   4        168.28        187.44        28.68 o                         
  -6 -10   4          1.19          4.37        11.86 o                         
  -5 -10   4        185.17        143.95        14.71 o                         
  -4 -10   4        939.61       1002.06        34.17 o                         
  -3 -10   4         69.31         61.91         6.96 o                         
  -2 -10   4          1.96          6.47         4.55 o                         
  -1 -10   4       2058.07       2230.88        69.38 o                         
   0 -10   4          1.56         -1.38         5.05 o                         
   1 -10   4          7.82         -0.80         5.04 o                         
   2 -10   4        385.09        380.05        16.40 o                         
   3 -10   4        141.86        135.63         7.62 o                         
   4 -10   4        417.47        396.85        26.54 o                         
   5 -10   4         77.05         90.32        11.85 o                         
   6 -10   4        393.37        400.58        26.86 o                         
   7 -10   4          7.04          9.94        20.15 o                         
   8 -10   4          7.30        -16.18        21.59 o                         
   9 -10   4        418.03        408.59        37.17 o                         
  -8  -9   4        111.88        149.13        28.14 o                         
  -7  -9   4          3.31         -1.10        12.52 o                         
  -6  -9   4        522.68        478.90        23.48 o                         
  -5  -9   4       1339.60       1312.36        40.54 o                         
  -4  -9   4        883.58        923.87        31.45 o                         
  -3  -9   4          5.58         14.36         3.95 o                         
  -2  -9   4       2079.30       2099.74        74.67 o                         
  -1  -9   4        168.16        159.63         9.20 o                         
   0  -9   4          4.58          6.02         4.49 o                         
   1  -9   4         42.60         49.02         5.52 o                         
   2  -9   4        617.29        573.20        18.08 o                         
   3  -9   4       1890.01       1890.72        35.69 o                         
   4  -9   4        885.59        927.28        30.79 o                         
   5  -9   4        830.20        900.11        34.65 o                         
   6  -9   4         61.61         47.61         8.11 o                         
   7  -9   4        286.93        313.38        28.26 o                         
   8  -9   4        794.55        813.99        77.87 o                         
   9  -9   4         20.44         23.18        18.06 o                         
  -8  -8   4          9.00         34.74        21.09 o                         
  -7  -8   4        441.13        444.09        36.47 o                         
  -6  -8   4        290.08        289.22        18.08 o                         
  -5  -8   4        283.91        282.94        14.44 o                         
  -4  -8   4          0.14          1.80         2.75 o                         
  -3  -8   4       1351.88       1368.75        26.26 o                         
  -2  -8   4         10.89         12.56         3.85 o                         
  -1  -8   4         27.28         19.22         4.74 o                         
   0  -8   4       1048.01       1044.14        28.71 o                         
   1  -8   4        246.28        254.12        17.28 o                         
   2  -8   4        555.88        550.52        24.22 o                         
   3  -8   4       2646.59       2734.55        63.59 o                         
   4  -8   4       1355.41       1511.49        62.93 o                         
   5  -8   4         42.52         23.44         6.81 o                         
   6  -8   4        706.20        682.45        37.33 o                         
   7  -8   4       1299.73       1256.00       126.05 o                         
   8  -8   4          1.22          8.41         7.92 o                         
   9  -8   4        284.24        280.17        16.72 o                         
  -8  -7   4         59.25         87.89        27.99 o                         
  -7  -7   4        445.50        444.18        22.22 o                         
  -6  -7   4         27.88         21.89        10.26 o                         
  -5  -7   4          6.91         10.09         6.07 o                         
  -4  -7   4        313.48        306.85        16.03 o                         
  -3  -7   4         54.26         43.91         4.28 o                         
  -2  -7   4          0.06          6.55         3.97 o                         
  -1  -7   4       2205.42       2269.59        44.42 o                         
   0  -7   4         11.21          5.69         3.85 o                         
   1  -7   4         72.04         57.88         4.98 o                         
   2  -7   4       3672.70       3724.84        56.08 o                         
   3  -7   4       2448.31       2568.29        73.59 o                         
   4  -7   4          7.03          8.46         7.76 o                         
   5  -7   4       1401.10       1274.14        33.65 o                         
   6  -7   4       1041.59       1087.72        39.33 o                         
   7  -7   4          3.82         10.53        17.62 o                         
   8  -7   4        255.17        251.77        23.37 o                         
   9  -7   4        311.97        289.52        16.79 o                         
  -8  -6   4        393.56        428.09        44.12 o                         
  -7  -6   4        337.67        340.08        22.71 o                         
  -6  -6   4        639.71        635.52        29.38 o                         
  -5  -6   4         79.08         80.67         6.30 o                         
  -4  -6   4        238.05        221.71         8.37 o                         
  -3  -6   4        507.91        516.88        14.68 o                         
  -2  -6   4       5919.05       5998.35       119.42 o                         
  -1  -6   4          0.94          1.56         3.23 o                         
   0  -6   4         18.82         19.64         4.22 o                         
   1  -6   4        993.84        835.63        16.53 o                         
   2  -6   4       2463.81       2536.17        71.10 o                         
   3  -6   4         52.36         55.78         6.30 o                         
   4  -6   4       1796.17       1759.20        41.78 o                         
   5  -6   4         40.06         38.06         7.06 o                         
   6  -6   4         19.40         24.27        11.91 o                         
   7  -6   4        585.14        621.28        29.88 o                         
   8  -6   4        976.91        972.01        35.73 o                         
   9  -6   4        264.52        273.27        17.78 o                         
  10  -6   4         29.82         42.23        14.44 o                         
  -9  -5   4        117.74        102.23        28.34 o                         
  -8  -5   4        132.28         82.73        25.01 o                         
  -7  -5   4       2763.74       2908.37        64.81 o                         
  -6  -5   4        457.94        478.62        14.42 o                         
  -5  -5   4         36.36         33.60         6.61 o                         
  -4  -5   4        485.13        457.89        23.67 o                         
  -3  -5   4       3818.90       3882.28        99.66 o                         
  -2  -5   4         69.58         72.72        11.32 o                         
  -1  -5   4        948.20        955.06        18.96 o                         
   0  -5   4        892.74        749.80        15.87 o                         
   1  -5   4       1072.45       1131.79        24.68 o                         
   2  -5   4        110.24        122.79         6.07 o                         
   3  -5   4       3270.86       3083.29        56.04 o                         
   4  -5   4         54.50         33.78         7.80 o                         
   5  -5   4          2.13         -0.24         5.13 o                         
   6  -5   4          2.80          6.06         5.66 o                         
   7  -5   4        742.73        748.70        29.43 o                         
   8  -5   4         65.30         66.16         8.32 o                         
   9  -5   4        142.48        137.65        16.93 o                         
  10  -5   4        144.20        101.29        14.54 o                         
  -9  -4   4          0.59         -8.88        20.40 o                         
  -8  -4   4       1697.40       1853.51        65.40 o                         
  -7  -4   4        313.81        272.04        19.08 o                         
  -6  -4   4        640.44        593.13        17.45 o                         
  -5  -4   4       3103.89       3228.25        66.39 o                         
  -4  -4   4       3025.96       3007.09        83.70 o                         
  -3  -4   4         26.42         28.59         8.59 o                         
  -2  -4   4        591.61        520.28        41.36 o                         
  -1  -4   4       4969.94       5079.74       118.13 o                         
   0  -4   4       2009.55       2071.26        34.96 o                         
   1  -4   4       1303.54       1284.78        30.10 o                         
   2  -4   4       2857.89       2835.58        51.84 o                         
   3  -4   4        321.15        329.32        11.23 o                         
   4  -4   4        284.97        273.49        13.34 o                         
   5  -4   4       1102.41       1132.40        45.36 o                         
   6  -4   4       2449.47       2452.07        49.61 o                         
   7  -4   4         26.43         13.66         5.53 o                         
   8  -4   4        275.93        251.86        16.96 o                         
   9  -4   4        299.65        300.86        15.87 o                         
  10  -4   4          1.49          0.55        10.41 o                         
 -10  -3   4        292.73        364.42        40.74 o                         
  -9  -3   4        257.88        247.30        13.29 o                         
  -8  -3   4         44.95         34.09         8.02 o                         
  -7  -3   4        244.52        233.66        13.18 o                         
  -6  -3   4       2651.63       2555.04        58.84 o                         
  -5  -3   4       1141.99       1154.94        52.43 o                         
  -4  -3   4        442.94        436.89        18.26 o                         
  -3  -3   4         98.75        141.95         9.82 o                         
  -2  -3   4       1058.24        987.39        37.17 o                         
  -1  -3   4       1161.40       1112.66        22.62 o                         
   0  -3   4         14.13          7.64         3.11 o                         
   1  -3   4       1095.49       1050.90        31.39 o                         
   2  -3   4          7.07          4.98         4.68 o                         
   3  -3   4        493.62        493.54        16.12 o                         
   4  -3   4       7184.63       7059.39       140.59 o                         
   5  -3   4        468.59        455.51        16.52 o                         
   6  -3   4        169.13        144.43         5.82 o                         
   7  -3   4       1116.96       1094.12        43.40 o                         
   8  -3   4        708.16        671.44        38.67 o                         
   9  -3   4         75.78         82.59        10.17 o                         
  10  -3   4         46.37         29.26        11.13 o                         
 -10  -2   4        328.40        315.97        48.64 o                         
  -9  -2   4         26.32         31.02         6.47 o                         
  -8  -2   4        147.85        142.45        10.66 o                         
  -7  -2   4        986.73       1034.74        28.28 o                         
  -6  -2   4        510.71        470.03        19.87 o                         
  -5  -2   4        370.65        355.54        17.98 o                         
  -4  -2   4        266.75        199.86         9.93 o                         
  -3  -2   4        488.85        440.43        22.11 o                         
  -2  -2   4        985.39       1054.74        48.14 o                         
  -1  -2   4          1.13          9.71         4.65 o                         
   0  -2   4       4141.10       4057.80        80.37 o                         
   1  -2   4        402.25        389.63        14.28 o                         
   2  -2   4         10.73         12.02         5.04 o                         
   3  -2   4       5336.38       5278.45       106.63 o                         
   4  -2   4       1118.88       1241.65        31.10 o                         
   5  -2   4         12.47         16.48         4.40 o                         
   6  -2   4       1775.01       1810.08        41.65 o                         
   7  -2   4       1236.10       1205.34        34.05 o                         
   8  -2   4         25.13          9.17         6.32 o                         
   9  -2   4        367.39        312.28        18.20 o                         
  10  -2   4         86.86        130.67        31.07 o                         
 -10  -1   4          5.73          8.87         8.56 o                         
  -9  -1   4          0.04         -1.37         6.01 o                         
  -8  -1   4        520.66        510.47        22.66 o                         
  -7  -1   4         66.82         67.29         5.86 o                         
  -6  -1   4        134.06        135.01         7.38 o                         
  -5  -1   4       2830.86       2778.92        46.86 o                         
  -4  -1   4        823.74        816.79        19.59 o                         
  -3  -1   4        703.44        648.54        35.24 o                         
  -2  -1   4      24887.97      26562.95       618.52 o                         
  -1  -1   4        708.78        704.71        21.58 o                         
   0  -1   4        106.43        102.93         4.54 o                         
   1  -1   4        254.24        252.95        16.67 o                         
   2  -1   4       9669.98       9896.41       698.93 o                         
   3  -1   4         83.99         79.43         8.43 o                         
   4  -1   4         44.66         47.47         5.09 o                         
   5  -1   4       2483.06       2345.00        46.26 o                         
   6  -1   4        165.03        174.00        12.97 o                         
   7  -1   4         71.86         60.55         6.10 o                         
   8  -1   4       1032.00        918.07        28.24 o                         
   9  -1   4        259.37        250.35        14.34 o                         
  10  -1   4        109.93         95.09        30.62 o                         
 -10   0   4         11.61         10.58        10.00 o                         
  -9   0   4        838.10        940.33        39.32 o                         
  -8   0   4          9.90         12.71         5.28 o                         
  -7   0   4        143.39        135.27         7.56 o                         
  -6   0   4       3511.51       3506.84        57.37 o                         
  -5   0   4       1615.81       1680.05        30.16 o                         
  -4   0   4        998.32       1196.27        32.93 o                         
  -3   0   4       6376.87       6485.43       128.83 o                         
  -2   0   4        162.17        200.71         7.39 o                         
  -1   0   4       3427.31       3581.82        89.26 o                         
   0   0   4         41.67         30.02         5.41 o                         
   1   0   4       1039.99        912.13        21.46 o                         
   2   0   4        553.50        566.18        16.89 o                         
   3   0   4       1230.85       1272.90        31.22 o                         
   4   0   4       2066.79       1970.59        45.35 o                         
   5   0   4          5.07          1.37         4.44 o                         
   6   0   4         20.26         13.33         5.21 o                         
   7   0   4        426.00        444.71        21.44 o                         
   8   0   4        331.56        327.01        15.66 o                         
   9   0   4         80.23        110.16        24.32 o                         
  10   0   4        115.45        152.85        33.85 o                         
 -11   1   4         30.72         28.09        11.22 o                         
 -10   1   4        818.25        788.35        66.18 o                         
  -9   1   4        100.08         87.32         9.41 o                         
  -8   1   4         98.54         95.83        11.80 o                         
  -7   1   4       3310.02       3158.65        63.90 o                         
  -6   1   4        159.44        144.62         7.35 o                         
  -5   1   4         58.42         62.61         4.63 o                         
  -4   1   4       4409.98       4390.16        77.22 o                         
  -3   1   4       4833.84       4910.36       119.45 o                         
  -2   1   4         26.07         19.47         5.88 o                         
  -1   1   4       2745.54       2617.77        53.44 o                         
   0   1   4         95.31         80.50         3.31 o                         
   1   1   4       1427.56       1379.88        23.87 o                         
   2   1   4        101.59         97.37         4.85 o                         
   3   1   4        651.33        567.39        14.03 o                         
   4   1   4         90.15         77.53         5.17 o                         
   5   1   4        152.69        125.98         6.85 o                         
   6   1   4        776.58        855.51        24.17 o                         
   7   1   4        167.52        151.07        23.70 o                         
   8   1   4          2.42         -3.78         8.71 o                         
   9   1   4        197.53        195.68        33.25 o                         
 -10   2   4          1.52         -7.12         8.36 o                         
  -9   2   4        102.73         93.50         9.78 o                         
  -8   2   4        868.59        821.66        44.44 o                         
  -7   2   4         17.23         12.12         3.88 o                         
  -6   2   4        176.30        177.06         8.06 o                         
  -5   2   4       3238.04       3010.66        55.39 o                         
  -4   2   4         25.04         45.69         4.80 o                         
  -3   2   4        853.91        868.44        22.95 o                         
  -2   2   4       5051.93       4982.67       122.45 o                         
  -1   2   4        273.61        235.20        11.87 o                         
   0   2   4       1195.55       1082.53        18.72 o                         
   1   2   4        339.75        318.16         7.71 o                         
   2   2   4       1634.05       1633.54        30.84 o                         
   3   2   4          3.14          7.19         3.66 o                         
   4   2   4        902.07        908.59        17.36 o                         
   5   2   4        852.72        901.41        18.64 o                         
   6   2   4          1.68         -3.42         3.42 o                         
   7   2   4          2.05          4.53         4.54 o                         
   8   2   4        696.35        768.92        39.11 o                         
   9   2   4        122.25        169.08        32.90 o                         
 -10   3   4          5.77          8.58        10.76 o                         
  -9   3   4       1253.29       1325.91        37.99 o                         
  -8   3   4         91.83         91.75         7.99 o                         
  -7   3   4         97.30         77.22         6.48 o                         
  -6   3   4       1105.78        970.87        26.26 o                         
  -5   3   4        163.28        158.11        15.71 o                         
  -4   3   4        818.50        768.79        16.84 o                         
  -3   3   4       3432.49       3404.31        68.42 o                         
  -2   3   4        903.06        898.19        28.83 o                         
  -1   3   4       1014.08       1002.53        23.63 o                         
   0   3   4       1886.82       1824.04        34.23 o                         
   1   3   4       2064.88       2070.09        32.35 o                         
   2   3   4         48.70         41.35         4.53 o                         
   3   3   4        673.13        713.43        19.97 o                         
   4   3   4       1514.06       1467.30        32.80 o                         
   5   3   4        146.35        143.89         5.97 o                         
   6   3   4        139.65        101.46         8.87 o                         
   7   3   4       1127.73       1205.41        34.51 o                         
   8   3   4         50.29         46.75        21.74 o                         
   9   3   4         51.77         44.27        26.65 o                         
 -10   4   4        498.18        459.62        32.59 o                         
  -9   4   4        517.60        539.36        30.49 o                         
  -8   4   4        282.15        261.22         8.50 o                         
  -7   4   4       1018.98        995.52        34.69 o                         
  -6   4   4         66.60         73.19         7.68 o                         
  -5   4   4        231.03        252.09        10.32 o                         
  -4   4   4       3822.65       3891.90        78.69 o                         
  -3   4   4        127.74        111.56        15.53 o                         
  -2   4   4        714.57        803.54        22.17 o                         
  -1   4   4       7018.89       6937.34       119.06 o                         
   0   4   4        160.68        125.10         6.84 o                         
   1   4   4        527.66        511.11        13.78 o                         
   2   4   4       1025.67       1057.39        21.34 o                         
   3   4   4       3650.49       3774.58        64.79 o                         
   4   4   4        364.31        353.38        11.96 o                         
   5   4   4        347.03        270.91        19.70 o                         
   6   4   4       1248.15       1294.84        40.04 o                         
   7   4   4          3.22          4.95         9.81 o                         
 -10   5   4         15.36          8.38        10.42 o                         
  -9   5   4        114.76        116.67        12.65 o                         
  -8   5   4        478.41        404.31        23.77 o                         
  -7   5   4         15.11         12.88         5.29 o                         
  -6   5   4       1157.99       1199.98        30.86 o                         
  -5   5   4       3155.74       3220.55        66.91 o                         
  -4   5   4         82.20         72.67        20.20 o                         
  -3   5   4        325.03        356.31        13.29 o                         
  -2   5   4       2515.31       2357.25        52.95 o                         
  -1   5   4          0.15         -2.49         4.24 o                         
   0   5   4        392.22        371.64        14.78 o                         
   1   5   4       1074.71       1109.30        27.52 o                         
   2   5   4        439.54        449.97        14.53 o                         
   3   5   4        100.22         99.80         5.78 o                         
   4   5   4        662.00        543.72        36.81 o                         
   5   5   4        792.04        747.37        24.96 o                         
   6   5   4         65.06         59.31        12.53 o                         
   7   5   4         26.37         17.47        19.90 o                         
 -10   6   4        106.63        106.10        14.37 o                         
  -9   6   4        219.66        212.41        15.21 o                         
  -8   6   4         31.18         31.68        12.56 o                         
  -7   6   4        690.21        735.46        26.11 o                         
  -6   6   4       2044.65       2114.08        58.21 o                         
  -5   6   4         63.97         62.46         7.75 o                         
  -4   6   4         53.37         39.15         6.03 o                         
  -3   6   4       2861.77       2889.11        63.97 o                         
  -2   6   4        381.78        421.81        13.29 o                         
  -1   6   4        204.23        181.65         8.05 o                         
   0   6   4       1347.51       1424.68        39.45 o                         
   1   6   4         61.64         59.79         4.69 o                         
   2   6   4         60.11         73.02         4.59 o                         
   3   6   4        293.68        309.25        12.17 o                         
   4   6   4        402.77        413.52        16.34 o                         
   5   6   4        433.20        438.14        17.81 o                         
   6   6   4          5.08          4.57        13.32 o                         
   7   6   4        398.74        396.13        41.89 o                         
 -10   7   4         44.11         65.21        19.65 o                         
  -9   7   4          1.01          8.72         7.01 o                         
  -8   7   4         64.37         55.36        11.01 o                         
  -7   7   4       1113.64       1229.02        32.57 o                         
  -6   7   4          4.90          9.62         5.99 o                         
  -5   7   4        931.76        921.14        28.74 o                         
  -4   7   4        625.12        623.43        20.01 o                         
  -3   7   4         65.86         80.10         7.33 o                         
  -2   7   4        246.78        250.23        10.83 o                         
  -1   7   4       1339.12       1450.60        31.72 o                         
   0   7   4        137.60        139.72         6.72 o                         
   1   7   4        617.22        642.48        14.67 o                         
   2   7   4       1297.71       1374.16        25.93 o                         
   3   7   4        616.88        589.00        18.98 o                         
   4   7   4        186.57        195.75        12.37 o                         
   5   7   4         95.94         84.36        10.37 o                         
   6   7   4        791.38        855.80        36.12 o                         
   7   7   4          5.21          3.08        21.29 o                         
  -9   8   4         23.60         25.11        13.30 o                         
  -8   8   4        467.95        481.44        34.69 o                         
  -7   8   4         26.01         22.08        18.21 o                         
  -6   8   4        125.63        108.48         9.82 o                         
  -5   8   4        443.26        468.26        48.96 o                         
  -4   8   4         34.23         31.24         6.78 o                         
  -3   8   4        110.54        112.65         7.72 o                         
  -2   8   4       1080.01       1135.91        21.40 o                         
  -1   8   4          4.71          8.10         4.30 o                         
   0   8   4        462.92        518.86        20.35 o                         
   1   8   4        598.65        626.59        18.52 o                         
   2   8   4        168.92        174.92         7.22 o                         
   3   8   4         81.37         84.22         9.42 o                         
   4   8   4        535.52        534.95        20.84 o                         
   5   8   4        122.50        106.88        15.36 o                         
   6   8   4          2.01          2.88        21.39 o                         
  -8   9   4        104.96        116.92        25.16 o                         
  -7   9   4        150.84        168.73        27.94 o                         
  -6   9   4        515.35        585.01        44.32 o                         
  -5   9   4         77.92         79.05         9.81 o                         
  -4   9   4         18.87         21.02         7.04 o                         
  -3   9   4        806.09        820.10        25.97 o                         
  -2   9   4          4.34         -0.86         3.47 o                         
  -1   9   4        147.13        150.00        10.56 o                         
   0   9   4        989.09       1039.60        30.29 o                         
   1   9   4         55.80         59.51         7.72 o                         
   2   9   4         45.83         62.44         8.55 o                         
   3   9   4        713.49        779.14        27.30 o                         
   4   9   4         83.37         92.12        14.42 o                         
   5   9   4         18.14         42.68        21.24 o                         
  -8  10   4         13.33          2.73        20.99 o                         
  -7  10   4        182.12        183.47        29.43 o                         
  -6  10   4          2.41         15.04        17.97 o                         
  -5  10   4        291.85        249.13        31.02 o                         
  -4  10   4        513.87        509.73        19.30 o                         
  -3  10   4        126.79        120.74         9.84 o                         
  -2  10   4          7.29          7.12         4.69 o                         
  -1  10   4       1627.07       1744.72        83.07 o                         
   0  10   4          5.38          8.07         5.00 o                         
   1  10   4         54.14         62.19         8.79 o                         
   2  10   4        231.77        196.69        21.98 o                         
   3  10   4         73.35         54.46        23.70 o                         
   4  10   4          5.02         12.16        22.38 o                         
  -7  11   4          4.71        -11.27        20.00 o                         
  -6  11   4        433.06        444.22        43.13 o                         
  -5  11   4        287.60        289.63        34.59 o                         
  -4  11   4        110.33        101.29        24.42 o                         
  -3  11   4        149.26        161.35        13.67 o                         
  -2  11   4        751.43        734.09        28.73 o                         
  -1  11   4        308.04        276.72        16.68 o                         
   0  11   4          7.98         13.70        19.85 o                         
   1  11   4        480.01        470.93        31.66 o                         
   2  11   4          0.10         -8.49        20.10 o                         
   3  11   4          0.97         12.01        20.84 o                         
  -5  12   4          3.01         29.43        21.29 o                         
  -4  12   4        125.73        104.86        26.25 o                         
  -3  12   4        255.22        273.70        36.53 o                         
  -2  12   4          7.74         12.46        21.84 o                         
  -1  12   4         39.96         42.53        24.37 o                         
   1  12   4         18.08         14.14        21.74 o                         
   0  13   4          0.98          2.83        22.23 o                         
   1 -15   5         28.32         22.43        13.65 o                         
   2 -15   5         37.92          9.38        13.65 o                         
  -1 -14   5         27.01          4.37        12.16 o                         
   0 -14   5         64.46         53.25        13.45 o                         
   1 -14   5         18.19         25.01        11.76 o                         
   2 -14   5        471.71        455.33        28.89 o                         
   3 -14   5        137.95        166.83        13.48 o                         
   4 -14   5        129.77        136.03        27.54 o                         
   5 -14   5        117.44        163.13        28.19 o                         
  -3 -13   5        911.74        949.97        54.69 o                         
  -2 -13   5         51.70         23.62         9.83 o                         
  -1 -13   5         77.10         69.32        13.40 o                         
   0 -13   5        256.55        204.44        14.22 o                         
   1 -13   5        174.15        144.54        13.76 o                         
   2 -13   5         24.63         17.87        10.65 o                         
   3 -13   5        345.37        361.16        17.45 o                         
   4 -13   5         24.06         24.48         9.01 o                         
   5 -13   5        107.96         99.55        25.41 o                         
   6 -13   5         40.78         42.03        22.58 o                         
   7 -13   5        791.05        958.86        58.46 o                         
  -4 -12   5       1017.58        906.15        52.46 o                         
  -3 -12   5        287.35        244.17        36.18 o                         
  -2 -12   5          7.13         21.39         7.84 o                         
  -1 -12   5        637.04        630.10        55.48 o                         
   0 -12   5         93.93         75.18         7.89 o                         
   1 -12   5         82.88         72.13         7.95 o                         
   2 -12   5        447.05        427.57        18.15 o                         
   3 -12   5        259.44        217.20        12.99 o                         
   4 -12   5        177.70        151.71        13.46 o                         
   5 -12   5        192.10        184.34        13.48 o                         
   6 -12   5        580.56        621.71        34.23 o                         
   7 -12   5         88.40         51.66        22.53 o                         
  -5 -11   5        249.96        260.24        20.97 o                         
  -4 -11   5         91.85         72.74        12.09 o                         
  -3 -11   5         71.09         58.74         6.65 o                         
  -2 -11   5       1567.14       1462.05       136.13 o                         
  -1 -11   5          4.78         -1.19         6.07 o                         
   0 -11   5         43.66         41.81         7.13 o                         
   1 -11   5       1640.33       1761.98        45.45 o                         
   2 -11   5        485.23        479.33        23.38 o                         
   3 -11   5        193.57        180.13        11.36 o                         
   4 -11   5        425.75        411.77        31.20 o                         
   5 -11   5        539.76        498.87        23.35 o                         
   6 -11   5          0.82         11.45        13.49 o                         
   7 -11   5         79.61         76.86        18.06 o                         
  -6 -10   5        340.59        359.25        24.07 o                         
  -5 -10   5         38.72         25.26        10.32 o                         
  -4 -10   5         79.21         56.73         7.32 o                         
  -3 -10   5        731.83        725.44        23.15 o                         
  -2 -10   5          0.33         -1.57         5.95 o                         
  -1 -10   5        522.07        478.14        19.91 o                         
   0 -10   5          5.27          6.42         4.91 o                         
   1 -10   5        143.19        132.01         9.89 o                         
   2 -10   5        157.36        131.51         7.52 o                         
   3 -10   5       1600.36       1625.84        43.53 o                         
   4 -10   5        328.18        385.95        17.39 o                         
   5 -10   5         19.01         36.90        10.37 o                         
   6 -10   5        247.79        271.21        14.71 o                         
   7 -10   5        467.91        426.20        26.13 o                         
   8 -10   5          0.42         16.18        20.35 o                         
  -7  -9   5        390.79        359.60        34.64 o                         
  -6  -9   5          6.00          4.22         9.66 o                         
  -5  -9   5         24.79         23.23         9.52 o                         
  -4  -9   5        353.12        381.12        13.10 o                         
  -3  -9   5         10.70          8.44         5.49 o                         
  -2  -9   5        135.98        144.45         8.45 o                         
  -1  -9   5        540.18        498.82        20.76 o                         
   0  -9   5        450.80        441.26        14.84 o                         
   1  -9   5        931.59        945.09        22.23 o                         
   2  -9   5        753.33        719.71        23.95 o                         
   3  -9   5       1054.13       1151.33        30.05 o                         
   4  -9   5         73.59         90.48        10.89 o                         
   5  -9   5         36.88         52.50         8.85 o                         
   6  -9   5        330.26        302.06        19.19 o                         
   7  -9   5         24.13         17.75        11.36 o                         
   8  -9   5         41.74         45.46        10.71 o                         
  -8  -8   5         67.22         50.47        21.09 o                         
  -7  -8   5         44.23         31.52        11.88 o                         
  -6  -8   5        825.07        794.40        50.87 o                         
  -5  -8   5        181.72        183.40         8.16 o                         
  -4  -8   5         36.48         34.98         5.20 o                         
  -3  -8   5        139.21        151.09        15.68 o                         
  -2  -8   5       3048.68       3080.56        65.91 o                         
  -1  -8   5          2.90         -0.43         4.84 o                         
   0  -8   5        135.82        114.24         6.52 o                         
   1  -8   5        752.68        744.33        16.69 o                         
   2  -8   5       1158.21       1239.71        33.13 o                         
   3  -8   5         65.01         83.32        12.60 o                         
   4  -8   5       1059.21        980.06        53.07 o                         
   5  -8   5        428.81        399.05        18.67 o                         
   6  -8   5         78.01         72.29         9.31 o                         
   7  -8   5        588.53        514.45        42.28 o                         
   8  -8   5        598.45        564.27        25.62 o                         
   9  -8   5         28.30         44.03        12.93 o                         
  -8  -7   5         65.94         84.65        21.79 o                         
  -7  -7   5        382.71        339.91        37.64 o                         
  -6  -7   5        886.44        936.66        31.85 o                         
  -5  -7   5         73.70         73.94         7.74 o                         
  -4  -7   5        735.44        707.78        30.34 o                         
  -3  -7   5       2401.91       2427.76        53.73 o                         
  -2  -7   5         61.37         71.20         6.27 o                         
  -1  -7   5         24.95         28.40         5.25 o                         
   0  -7   5       1807.43       1889.83        40.52 o                         
   1  -7   5          1.00         12.92         4.16 o                         
   2  -7   5         28.52         21.24         5.53 o                         
   3  -7   5       1909.41       1996.48        82.83 o                         
   4  -7   5        248.74        260.93        15.82 o                         
   5  -7   5         21.58         19.06         7.67 o                         
   6  -7   5       1314.66       1465.39        48.44 o                         
   7  -7   5        764.80        703.42        34.39 o                         
   8  -7   5          1.87          1.81         7.17 o                         
   9  -7   5          6.02         14.53         8.88 o                         
  -9  -6   5         38.92         29.98        23.67 o                         
  -8  -6   5        989.41       1127.12        52.58 o                         
  -7  -6   5         54.81         26.15        18.36 o                         
  -6  -6   5          2.68         -2.88         3.80 o                         
  -5  -6   5        954.23        949.38        62.48 o                         
  -4  -6   5       2447.01       2468.98        69.27 o                         
  -3  -6   5        286.95        288.39        14.96 o                         
  -2  -6   5        102.54         93.15         6.78 o                         
  -1  -6   5       3100.25       3205.95        54.63 o                         
   0  -6   5        496.59        468.55        11.26 o                         
   1  -6   5        374.03        419.39        11.46 o                         
   2  -6   5       2775.03       2684.28        90.62 o                         
   3  -6   5        453.81        435.62        17.87 o                         
   4  -6   5          2.01          6.27         5.49 o                         
   5  -6   5        880.31        849.94        33.56 o                         
   6  -6   5        797.04        712.10        41.71 o                         
   7  -6   5          5.64          3.03         7.43 o                         
   8  -6   5         85.77         76.21         9.28 o                         
   9  -6   5        154.21        120.06        11.65 o                         
  -9  -5   5        529.81        597.64        43.42 o                         
  -8  -5   5         80.41         81.80         5.59 o                         
  -7  -5   5         45.25         35.80         4.34 o                         
  -6  -5   5        900.83        897.61        45.63 o                         
  -5  -5   5       1175.02       1292.85        73.25 o                         
  -4  -5   5        420.68        395.24        25.61 o                         
  -3  -5   5       2490.96       2370.42        87.64 o                         
  -2  -5   5       1900.33       1782.84        35.88 o                         
  -1  -5   5         83.16         97.86         5.53 o                         
   0  -5   5        332.19        341.29         8.97 o                         
   1  -5   5        687.22        580.36        15.57 o                         
   2  -5   5          6.60         13.97         3.97 o                         
   3  -5   5        432.62        396.41        12.03 o                         
   4  -5   5       1591.15       1664.11        38.22 o                         
   5  -5   5        512.67        509.06        14.86 o                         
   6  -5   5         22.01         17.05         6.14 o                         
   7  -5   5        577.82        555.92        18.32 o                         
   8  -5   5        826.18        902.14        63.55 o                         
   9  -5   5          7.51          3.07         8.06 o                         
  10  -5   5         34.43         21.59        12.70 o                         
 -10  -4   5        376.83        536.43        49.53 o                         
  -9  -4   5         15.08         11.15         5.44 o                         
  -8  -4   5         32.63         37.73         4.96 o                         
  -7  -4   5        913.26        857.75        25.17 o                         
  -6  -4   5         82.96         89.21         8.57 o                         
  -5  -4   5         41.54         45.08        11.73 o                         
  -4  -4   5       2313.01       2300.63       145.73 o                         
  -3  -4   5       1792.28       1774.17        60.05 o                         
  -2  -4   5        164.32        201.07         7.78 o                         
  -1  -4   5        682.04        687.30        14.86 o                         
   0  -4   5        535.26        473.89        13.45 o                         
   1  -4   5        413.99        399.83        14.73 o                         
   2  -4   5        132.21        139.87         6.96 o                         
   3  -4   5       2364.78       2352.84        47.06 o                         
   4  -4   5         83.34         85.51         6.57 o                         
   5  -4   5        925.90        842.15        32.39 o                         
   6  -4   5       2335.71       2227.28        62.13 o                         
   7  -4   5        903.84        922.01        23.61 o                         
   8  -4   5          9.61          6.10         6.80 o                         
   9  -4   5        203.47        155.08        16.38 o                         
  10  -4   5        592.40        604.75        42.28 o                         
 -10  -3   5          1.57         13.50        15.74 o                         
  -9  -3   5          0.48          0.56         5.48 o                         
  -8  -3   5       1100.14       1171.73        37.02 o                         
  -7  -3   5        302.07        293.56        11.53 o                         
  -6  -3   5        104.95         78.39         7.02 o                         
  -5  -3   5       1141.52       1061.64        56.77 o                         
  -4  -3   5        640.39        601.66        23.48 o                         
  -3  -3   5        676.20        790.30        30.98 o                         
  -2  -3   5       1915.99       1857.56        54.54 o                         
  -1  -3   5       1766.11       1855.58        42.80 o                         
   0  -3   5       1042.04       1029.67        25.24 o                         
   1  -3   5         10.02          7.09         6.87 o                         
   2  -3   5       2529.13       2421.21        52.81 o                         
   3  -3   5        150.16        160.66         9.42 o                         
   4  -3   5         69.94         82.59         7.60 o                         
   5  -3   5       2715.64       2572.47        58.42 o                         
   6  -3   5        116.34         91.33        12.19 o                         
   7  -3   5         26.09         22.98         3.64 o                         
   8  -3   5        901.11        893.62        50.81 o                         
   9  -3   5        293.91        292.70        15.51 o                         
  10  -3   5         38.17         29.58        24.86 o                         
 -10  -2   5          2.21          4.69         6.65 o                         
  -9  -2   5        397.76        371.57        16.15 o                         
  -8  -2   5          0.43          2.17         4.60 o                         
  -7  -2   5         57.36         58.88         6.11 o                         
  -6  -2   5       1961.84       1952.90        55.81 o                         
  -5  -2   5         91.88         85.24         6.55 o                         
  -4  -2   5         50.04         29.56         5.91 o                         
  -3  -2   5       4206.34       4418.28       114.57 o                         
  -2  -2   5       5727.68       6048.02       149.42 o                         
  -1  -2   5        365.97        345.98        11.54 o                         
   0  -2   5        877.66        852.51        24.28 o                         
   1  -2   5       3337.71       3301.83       113.95 o                         
   2  -2   5        329.23        281.39        21.19 o                         
   3  -2   5        303.37        287.33        11.41 o                         
   4  -2   5        967.18       1015.92        27.46 o                         
   5  -2   5         16.48         16.81         5.16 o                         
   6  -2   5         30.24         18.30         5.41 o                         
   7  -2   5        979.69       1007.14        29.39 o                         
   8  -2   5         27.52         30.81         6.67 o                         
   9  -2   5         27.44         15.50         7.64 o                         
  10  -2   5        154.90        178.36        33.00 o                         
 -10  -1   5        287.97        276.09        14.86 o                         
  -9  -1   5         44.50         42.19         6.32 o                         
  -8  -1   5         30.32         30.68         5.90 o                         
  -7  -1   5       2331.98       2305.02        58.97 o                         
  -6  -1   5         72.03         69.29         5.39 o                         
  -5  -1   5        362.67        360.69        11.35 o                         
  -4  -1   5       3625.44       3762.78        81.12 o                         
  -3  -1   5        682.72        619.81        23.68 o                         
  -2  -1   5         47.74         57.01         4.07 o                         
  -1  -1   5       4486.39       4558.00        89.25 o                         
   0  -1   5       1258.97       1200.05        42.68 o                         
   1  -1   5        596.49        514.02        16.99 o                         
   2  -1   5       4907.18       5151.74       122.73 o                         
   3  -1   5       2294.94       2220.98        43.68 o                         
   4  -1   5          2.28          7.77         4.65 o                         
   5  -1   5         77.83         80.87         7.57 o                         
   6  -1   5        383.98        416.97        19.38 o                         
   7  -1   5        200.12        174.77        10.52 o                         
   8  -1   5         83.20         65.41        11.92 o                         
   9  -1   5        192.21        193.45        31.56 o                         
  10  -1   5         24.04         26.80        23.57 o                         
 -10   0   5         13.61          7.60         7.39 o                         
  -9   0   5          7.98         10.63         8.86 o                         
  -8   0   5       1752.62       1678.05        57.75 o                         
  -7   0   5          7.20          9.26         4.02 o                         
  -6   0   5         63.64         42.12         4.59 o                         
  -5   0   5       3249.79       3250.52        71.24 o                         
  -4   0   5        560.52        518.76        14.46 o                         
  -3   0   5         19.42         25.99         3.56 o                         
  -2   0   5       7411.59       7198.89       171.37 o                         
  -1   0   5       2532.22       2508.74        81.64 o                         
   0   0   5         43.74         52.24         7.07 o                         
   1   0   5       1925.24       1910.60        35.70 o                         
   2   0   5        851.47        697.63        23.44 o                         
   3   0   5         13.89          3.36         5.11 o                         
   4   0   5          5.86          2.70         4.63 o                         
   5   0   5        617.53        617.94        17.91 o                         
   6   0   5        401.28        339.64        12.87 o                         
   7   0   5          5.81          9.45         6.61 o                         
   8   0   5        760.55        713.13        72.38 o                         
   9   0   5         96.19         83.87        26.60 o                         
 -11   1   5         16.72         15.24        10.42 o                         
 -10   1   5        460.22        407.71        52.41 o                         
  -9   1   5        484.92        414.98        65.16 o                         
  -8   1   5         39.29         40.69         6.59 o                         
  -7   1   5        384.02        398.60        12.21 o                         
  -6   1   5       3097.87       2989.63        65.72 o                         
  -5   1   5         39.82         35.32         4.86 o                         
  -4   1   5         14.01         21.36         5.66 o                         
  -3   1   5       7874.22       7672.86       184.87 o                         
  -2   1   5       1279.49       1166.12        27.09 o                         
  -1   1   5       2642.12       2781.52        47.94 o                         
   0   1   5         63.15         36.59         4.06 o                         
   1   1   5       1073.72       1014.86        18.14 o                         
   2   1   5        321.93        279.18         7.89 o                         
   3   1   5         94.85         93.25         5.58 o                         
   4   1   5       1247.48       1328.93        27.41 o                         
   5   1   5         96.98         93.46         7.77 o                         
   6   1   5        179.57        177.45        13.04 o                         
   7   1   5       2036.58       1989.23        74.08 o                         
   8   1   5         18.95         -1.03        13.66 o                         
   9   1   5         38.18         53.55        25.61 o                         
 -10   2   5         40.43         37.75        17.82 o                         
  -9   2   5         36.40         30.34         8.48 o                         
  -8   2   5         37.94         27.15         4.99 o                         
  -7   2   5       1838.11       1799.00        37.53 o                         
  -6   2   5        122.53        124.34         7.17 o                         
  -5   2   5        182.13        209.79        11.03 o                         
  -4   2   5       1588.28       1517.34        29.83 o                         
  -3   2   5        398.61        386.54        13.94 o                         
  -2   2   5       1930.96       2067.70        43.72 o                         
  -1   2   5        320.23        270.99         7.35 o                         
   0   2   5        227.94        205.11         5.82 o                         
   1   2   5       3347.01       3324.85        48.27 o                         
   2   2   5       1133.49       1185.64        21.41 o                         
   3   2   5       1805.93       1812.98        31.33 o                         
   4   2   5         12.99          9.19         4.04 o                         
   5   2   5        106.89         86.51         5.80 o                         
   6   2   5       1438.33       1418.01        37.15 o                         
   7   2   5         22.03         18.40         5.22 o                         
   8   2   5         25.30         26.83        15.00 o                         
   9   2   5        111.74         74.79        26.30 o                         
 -10   3   5          1.29        -13.11        14.14 o                         
  -9   3   5         97.63         84.59         8.40 o                         
  -8   3   5        334.10        336.29        13.33 o                         
  -7   3   5          1.20          4.02         5.46 o                         
  -6   3   5          7.33         15.34         5.23 o                         
  -5   3   5       2953.51       2717.64        60.42 o                         
  -4   3   5         19.44         15.50         4.15 o                         
  -3   3   5        242.62        235.10        14.79 o                         
  -2   3   5       9420.32       9613.50       188.87 o                         
  -1   3   5        458.19        436.45         9.92 o                         
   0   3   5        923.39        830.99        15.97 o                         
   1   3   5       2097.08       2050.69        38.98 o                         
   2   3   5       3991.91       4059.76        60.34 o                         
   3   3   5        634.59        669.19        17.02 o                         
   4   3   5        361.78        367.30        10.95 o                         
   5   3   5        980.31        955.61        19.87 o                         
   6   3   5         13.29          6.61         4.28 o                         
   7   3   5          8.45         15.89        11.13 o                         
   8   3   5        355.29        354.19        39.75 o                         
   9   3   5          0.40         -3.28        21.49 o                         
 -10   4   5         49.74         50.34        11.84 o                         
  -9   4   5         12.22         16.03         3.52 o                         
  -8   4   5         50.60         54.54         7.10 o                         
  -7   4   5        104.52        106.00         9.84 o                         
  -6   4   5       2888.28       2964.59        69.61 o                         
  -5   4   5        319.80        322.41         9.83 o                         
  -4   4   5        330.08        376.11        12.65 o                         
  -3   4   5       5079.79       5087.28       126.66 o                         
  -2   4   5        781.63        788.92        28.36 o                         
  -1   4   5       1203.68       1304.49        24.08 o                         
   0   4   5        987.28        936.53        18.40 o                         
   1   4   5        200.13        199.99         8.57 o                         
   2   4   5        674.85        703.88        15.63 o                         
   3   4   5       4813.90       4873.03        73.39 o                         
   4   4   5        298.40        290.97         9.05 o                         
   5   4   5        225.70        205.16        10.82 o                         
   6   4   5         26.75         29.21         8.95 o                         
   7   4   5       1140.78       1228.10        51.49 o                         
 -10   5   5        232.59        218.98        19.25 o                         
  -9   5   5        290.24        266.32        10.34 o                         
  -8   5   5        156.37        156.95        15.98 o                         
  -7   5   5        892.15        883.14        23.60 o                         
  -6   5   5          3.23          6.14         5.56 o                         
  -5   5   5        222.47        222.87        11.47 o                         
  -4   5   5       1899.73       1914.88        54.65 o                         
  -3   5   5        660.94        670.70        28.81 o                         
  -2   5   5        359.45        339.67        13.77 o                         
  -1   5   5       2570.68       2454.35        52.48 o                         
   0   5   5         35.19         29.08         4.75 o                         
   1   5   5        297.05        307.53        11.00 o                         
   2   5   5        358.92        374.29        11.74 o                         
   3   5   5        126.33        123.05        11.07 o                         
   4   5   5        127.67        128.65         7.36 o                         
   5   5   5         23.82         14.44         7.15 o                         
   6   5   5        376.66        357.57        17.95 o                         
   7   5   5          1.54         -1.91        15.25 o                         
 -10   6   5         25.54         29.48        14.20 o                         
  -9   6   5        338.58        347.48        20.25 o                         
  -8   6   5        229.39        235.49        12.08 o                         
  -7   6   5          1.38          1.92         6.45 o                         
  -6   6   5        257.81        209.06        15.32 o                         
  -5   6   5       1085.89       1108.61        46.48 o                         
  -4   6   5         84.47         85.25         7.72 o                         
  -3   6   5        138.74        136.48         9.14 o                         
  -2   6   5       2106.62       2088.58        42.87 o                         
  -1   6   5         32.92         20.00         4.05 o                         
   0   6   5       1293.09       1245.41        23.02 o                         
   1   6   5        606.84        679.67        17.12 o                         
   2   6   5         60.24         59.62         5.26 o                         
   3   6   5        557.85        596.23        14.52 o                         
   4   6   5        154.73        111.56        14.50 o                         
   5   6   5        335.77        304.86        14.95 o                         
   6   6   5         34.31         27.55        12.31 o                         
   7   6   5        130.52        127.99        28.83 o                         
  -9   7   5        153.91        146.92        15.73 o                         
  -8   7   5          1.31         -4.37        12.80 o                         
  -7   7   5         60.43         53.27        18.16 o                         
  -6   7   5        472.74        474.62        17.97 o                         
  -5   7   5        107.96        101.63         8.76 o                         
  -4   7   5          3.93         -1.49         5.80 o                         
  -3   7   5        399.49        402.57        15.48 o                         
  -2   7   5         27.60         22.84         5.44 o                         
  -1   7   5        148.71        162.56         9.89 o                         
   0   7   5       1648.82       1756.72        37.59 o                         
   1   7   5          5.42          3.70         4.18 o                         
   2   7   5        129.78        154.07         9.89 o                         
   3   7   5        429.57        422.12        20.93 o                         
   4   7   5        268.56        220.33        11.61 o                         
   5   7   5         11.48         17.46         8.58 o                         
   6   7   5        145.17        141.34        27.79 o                         
  -9   8   5         23.46         32.11        21.34 o                         
  -8   8   5        161.89        177.62        21.09 o                         
  -7   8   5        135.93        135.34        14.50 o                         
  -6   8   5         10.69         30.87        17.32 o                         
  -5   8   5        100.33        102.89        11.55 o                         
  -4   8   5       2173.27       2188.14        68.79 o                         
  -3   8   5        233.94        239.83        10.94 o                         
  -2   8   5         33.48         31.77         6.86 o                         
  -1   8   5       1520.62       1575.74        30.30 o                         
   0   8   5        909.54        936.28        21.77 o                         
   1   8   5          1.45          0.80         4.22 o                         
   2   8   5       1193.58       1275.39        27.48 o                         
   3   8   5        182.01        170.35        13.34 o                         
   4   8   5         48.63         50.16         8.36 o                         
   5   8   5        186.16        161.29        49.85 o                         
  -8   9   5         66.81         45.71        21.69 o                         
  -7   9   5          5.23         31.12        20.15 o                         
  -6   9   5        305.53        324.91        33.45 o                         
  -5   9   5        631.67        679.55        46.75 o                         
  -4   9   5        327.12        301.51        28.29 o                         
  -3   9   5        697.57        714.63        23.28 o                         
  -2   9   5       1331.24       1375.58        32.63 o                         
  -1   9   5        103.19         94.66         9.08 o                         
   0   9   5         60.67         40.46         6.70 o                         
   1   9   5        993.18       1000.04        23.33 o                         
   2   9   5         48.15         39.64         9.43 o                         
   3   9   5         21.27         11.76        13.77 o                         
   4   9   5        222.73        203.87        31.71 o                         
  -8  10   5          1.96         30.02        21.89 o                         
  -7  10   5        321.48        270.82        34.59 o                         
  -6  10   5         49.17         52.70        21.04 o                         
  -5  10   5         19.70          7.25        17.02 o                         
  -4  10   5        362.60        373.12        25.37 o                         
  -3  10   5        406.15        403.24        19.67 o                         
  -2  10   5          1.92          6.07         6.26 o                         
  -1  10   5         43.81         50.92         9.83 o                         
   0  10   5        151.90        147.96        12.02 o                         
   1  10   5         13.22          7.07        10.32 o                         
   2  10   5          4.57         -8.50        16.10 o                         
   3  10   5        161.10        133.90        26.85 o                         
  -7  11   5         96.23         79.16        25.61 o                         
  -6  11   5          5.98         -2.73        20.25 o                         
  -5  11   5        168.76        143.77        26.75 o                         
  -4  11   5         60.70         56.48        22.83 o                         
  -3  11   5          2.01        -11.02        17.97 o                         
  -2  11   5         28.70         31.63         8.09 o                         
  -1  11   5         11.72         12.63        14.63 o                         
   0  11   5        385.73        380.69        28.34 o                         
   1  11   5         27.81         33.50        20.00 o                         
   2  11   5        484.31        504.32        45.61 o                         
  -5  12   5         63.36         88.54        26.15 o                         
  -4  12   5         42.49         36.08        22.38 o                         
  -3  12   5        304.17        261.14        36.72 o                         
  -2  12   5         26.88          9.28        20.94 o                         
  -1  12   5          1.36          6.45        22.38 o                         
   0  12   5         19.71          5.11        19.90 o                         
   1  12   5        362.15        368.44        40.40 o                         
   1 -15   6         62.88         59.45        13.80 o                         
  -1 -14   6        214.63        145.46        15.53 o                         
   0 -14   6         47.80         58.51        11.46 o                         
   1 -14   6         33.10         27.64        10.97 o                         
   2 -14   6        252.46        196.48        41.27 o                         
   3 -14   6        253.89        223.29        17.14 o                         
   4 -14   6        290.13        311.02        36.87 o                         
   5 -14   6        214.85        238.21        33.35 o                         
  -2 -13   6        276.55        209.33        15.48 o                         
  -1 -13   6          0.41          8.51         7.41 o                         
   0 -13   6         16.72         20.93         7.55 o                         
   1 -13   6         97.29         91.77        12.79 o                         
   2 -13   6        250.50        227.61        35.56 o                         
   3 -13   6         16.38         11.41        10.00 o                         
   4 -13   6        525.70        580.83        33.53 o                         
   5 -13   6        387.15        411.86        38.86 o                         
   6 -13   6          6.76        -12.95        23.28 o                         
  -3 -12   6        200.93        182.53        20.02 o                         
  -2 -12   6          6.42          9.28         6.95 o                         
  -1 -12   6         10.41         13.56        13.95 o                         
   0 -12   6       1068.51       1130.50        36.76 o                         
   1 -12   6        210.66        203.14        11.69 o                         
   2 -12   6         17.77         13.28         8.65 o                         
   3 -12   6        207.94        188.43        21.81 o                         
   4 -12   6       1101.14        974.86        94.89 o                         
   5 -12   6         57.39         48.67         9.54 o                         
   6 -12   6         66.06         79.52        17.02 o                         
   7 -12   6         67.34         60.05        24.62 o                         
  -5 -11   6        338.85        289.05        21.71 o                         
  -4 -11   6        209.76        184.64         9.31 o                         
  -3 -11   6        209.38        181.85        13.30 o                         
  -2 -11   6        267.86        260.00        15.98 o                         
  -1 -11   6       1121.72        976.13        39.75 o                         
   0 -11   6         19.63         18.19         5.86 o                         
   1 -11   6         99.88         90.53        14.12 o                         
   2 -11   6        611.13        712.80        26.68 o                         
   3 -11   6        436.50        413.04        27.26 o                         
   4 -11   6        165.53        157.33        12.33 o                         
   5 -11   6        216.59        239.48        22.16 o                         
   6 -11   6        274.30        291.42        24.62 o                         
   7 -11   6          7.73          7.18        17.84 o                         
  -6 -10   6        422.57        397.37        33.50 o                         
  -5 -10   6        695.21        660.07        29.25 o                         
  -4 -10   6        287.99        250.06        11.37 o                         
  -3 -10   6        490.40        490.17        16.28 o                         
  -2 -10   6       1340.91       1380.28        62.00 o                         
  -1 -10   6        469.72        459.73        31.12 o                         
   0 -10   6        202.93        178.65        13.03 o                         
   1 -10   6        418.16        418.93        14.00 o                         
   2 -10   6        113.27        118.79         8.90 o                         
   3 -10   6          5.59          7.05         5.59 o                         
   4 -10   6          2.70         11.72         5.81 o                         
   5 -10   6        205.48        211.02        20.02 o                         
   6 -10   6         29.90         26.48         8.78 o                         
   7 -10   6        168.21        127.09        25.42 o                         
  -7  -9   6        534.90        544.65        31.74 o                         
  -6  -9   6        115.44        127.13        16.01 o                         
  -5  -9   6         22.47         18.19         7.36 o                         
  -4  -9   6        525.62        564.60        40.73 o                         
  -3  -9   6       1776.49       1785.79        42.01 o                         
  -2  -9   6        171.73        183.43        10.05 o                         
  -1  -9   6        654.18        656.84        22.56 o                         
   0  -9   6       1708.62       1814.70        39.49 o                         
   1  -9   6          1.30         -1.65         5.38 o                         
   2  -9   6          1.61          2.28         5.32 o                         
   3  -9   6        232.92        255.44        18.40 o                         
   4  -9   6        443.39        495.55        27.00 o                         
   5  -9   6         73.34         53.77         9.02 o                         
   6  -9   6        704.35        727.35        32.96 o                         
   7  -9   6        965.92        992.70        82.85 o                         
   8  -9   6         51.02         81.74        24.52 o                         
  -7  -8   6        158.43        157.28        16.08 o                         
  -6  -8   6         70.89         60.51         6.55 o                         
  -5  -8   6        154.87        156.38         9.78 o                         
  -4  -8   6        386.34        386.25        14.16 o                         
  -3  -8   6         18.52         17.52         4.97 o                         
  -2  -8   6        332.94        345.25        18.55 o                         
  -1  -8   6        889.57        927.67        23.99 o                         
   0  -8   6        329.04        334.26        12.48 o                         
   1  -8   6          2.02          5.67         4.82 o                         
   2  -8   6       1334.66       1325.50        27.68 o                         
   3  -8   6         65.01         76.17        10.18 o                         
   4  -8   6        169.96        156.75        15.63 o                         
   5  -8   6       1222.48       1207.59        42.24 o                         
   6  -8   6        849.50        905.89        50.87 o                         
   7  -8   6         49.83         37.44        10.23 o                         
   8  -8   6        419.03        415.29        18.95 o                         
   9  -8   6        366.09        434.99        41.29 o                         
  -8  -7   6        108.17         75.24        16.05 o                         
  -7  -7   6        223.08        219.00        40.67 o                         
  -6  -7   6        578.37        555.05        21.15 o                         
  -5  -7   6        182.52        182.43        11.00 o                         
  -4  -7   6         40.38         40.40         7.33 o                         
  -3  -7   6        511.19        498.98        14.68 o                         
  -2  -7   6       2532.80       2593.79        53.82 o                         
  -1  -7   6         45.76         44.02         5.96 o                         
   0  -7   6        149.24        145.60         7.17 o                         
   1  -7   6       3416.62       3461.43        53.05 o                         
   2  -7   6          1.80          1.35         4.68 o                         
   3  -7   6          3.72          6.58         6.16 o                         
   4  -7   6        810.72        777.79        39.45 o                         
   5  -7   6        828.58        811.43        25.35 o                         
   6  -7   6        235.05        203.48        13.75 o                         
   7  -7   6        621.18        558.06        38.09 o                         
   8  -7   6        297.29        271.93        17.59 o                         
   9  -7   6         32.65         15.99         9.63 o                         
  -9  -6   6        111.98        114.74        28.73 o                         
  -8  -6   6         66.87         33.67        10.79 o                         
  -7  -6   6        911.91        993.04        31.15 o                         
  -6  -6   6        170.23        139.82        16.55 o                         
  -5  -6   6        236.89        236.58        20.89 o                         
  -4  -6   6       2595.92       2671.07        63.55 o                         
  -3  -6   6       2056.08       2052.35        43.83 o                         
  -2  -6   6        697.17        789.10        21.72 o                         
  -1  -6   6       1820.96       1871.40        34.47 o                         
   0  -6   6       1479.75       1451.91        25.41 o                         
   1  -6   6          6.84         28.73         5.03 o                         
   2  -6   6        139.99        166.86         8.95 o                         
   3  -6   6       1985.37       1973.98        39.93 o                         
   4  -6   6         78.28         80.54         7.84 o                         
   5  -6   6        203.29        181.97         8.22 o                         
   6  -6   6       1194.66       1202.15        32.08 o                         
   7  -6   6        294.38        268.85        31.29 o                         
   8  -6   6         39.38         39.41         8.54 o                         
   9  -6   6         61.12         40.58        10.27 o                         
  -9  -5   6          3.53         15.70        15.39 o                         
  -8  -5   6        155.15        136.56        16.48 o                         
  -7  -5   6        294.72        272.19        17.00 o                         
  -6  -5   6          1.72         -9.08        11.66 o                         
  -5  -5   6       1701.17       1829.00        64.12 o                         
  -4  -5   6        212.79        189.79        11.30 o                         
  -3  -5   6        816.90        962.82        26.73 o                         
  -2  -5   6       3491.32       3689.40        69.61 o                         
  -1  -5   6       1664.79       1601.65        27.31 o                         
   0  -5   6        193.13        242.35         8.10 o                         
   1  -5   6         72.90        105.57         6.97 o                         
   2  -5   6       2555.74       2552.77        49.03 o                         
   3  -5   6        517.69        480.38        14.33 o                         
   4  -5   6         23.21         32.19         5.30 o                         
   5  -5   6          5.10         -0.59         5.02 o                         
   6  -5   6        514.86        489.23        16.18 o                         
   7  -5   6         59.24         79.57         8.62 o                         
   8  -5   6        239.09        207.30        13.24 o                         
   9  -5   6        115.78        117.07        12.77 o                         
  10  -5   6          1.81          5.81        11.41 o                         
 -10  -4   6          0.48         18.16        21.49 o                         
  -9  -4   6        893.26        865.35        43.05 o                         
  -8  -4   6         20.13         15.37         5.06 o                         
  -7  -4   6         27.88         29.29         6.06 o                         
  -6  -4   6       1209.79       1246.10        33.84 o                         
  -5  -4   6        447.33        409.29        19.81 o                         
  -4  -4   6        259.24        250.25        16.16 o                         
  -3  -4   6       2522.73       2472.39        64.14 o                         
  -2  -4   6        718.05        678.47        18.70 o                         
  -1  -4   6        761.00        828.40        16.85 o                         
   0  -4   6         84.00         84.50         6.75 o                         
   1  -4   6       2933.24       2867.74        77.66 o                         
   2  -4   6         23.64         35.71         6.52 o                         
   3  -4   6         65.03         72.94         7.22 o                         
   4  -4   6        721.10        720.07        23.17 o                         
   5  -4   6        303.61        315.71        15.25 o                         
   6  -4   6         11.27          7.72         4.89 o                         
   7  -4   6        922.74        846.83        23.06 o                         
   8  -4   6        136.83        110.58        10.80 o                         
   9  -4   6        105.00         81.10        11.09 o                         
 -10  -3   6        639.66        720.46        41.50 o                         
  -9  -3   6          0.34          2.51         5.75 o                         
  -8  -3   6          1.83          0.59         4.91 o                         
  -7  -3   6       1476.92       1449.53        32.05 o                         
  -6  -3   6         94.13        102.16         7.42 o                         
  -5  -3   6        777.30        825.92        22.73 o                         
  -4  -3   6       1585.65       1494.31        38.93 o                         
  -3  -3   6        657.67        644.59        27.28 o                         
  -2  -3   6         13.51         12.19         6.83 o                         
  -1  -3   6       2065.74       2105.29        47.05 o                         
   0  -3   6        925.34        869.66        31.36 o                         
   1  -3   6         61.45         64.66         6.33 o                         
   2  -3   6       1013.14        975.04        41.49 o                         
   3  -3   6       1932.90       1922.71        62.21 o                         
   4  -3   6        148.99        149.72         8.90 o                         
   5  -3   6         31.81         30.61         6.77 o                         
   6  -3   6       1629.46       1609.10        36.03 o                         
   7  -3   6        402.95        367.86        17.17 o                         
   8  -3   6         37.71         31.19         7.70 o                         
   9  -3   6        580.30        559.40        24.40 o                         
 -11  -2   6        444.87        490.32        47.64 o                         
 -10  -2   6          0.55         -2.24         6.23 o                         
  -9  -2   6          4.35          2.62         6.18 o                         
  -8  -2   6       1289.46       1305.61        28.47 o                         
  -7  -2   6         95.77        100.22         6.27 o                         
  -6  -2   6         57.95         55.95         6.25 o                         
  -5  -2   6       2179.76       2148.40        51.76 o                         
  -4  -2   6       1424.94       1567.25        39.43 o                         
  -3  -2   6        897.20        947.67        23.74 o                         
  -2  -2   6       4397.32       4497.96       114.39 o                         
  -1  -2   6       2209.15       2246.28        40.59 o                         
   0  -2   6       2236.41       2281.61        57.20 o                         
   1  -2   6       1083.55        994.04        38.66 o                         
   2  -2   6       3184.72       2966.15       112.66 o                         
   3  -2   6          2.53          0.72         4.36 o                         
   4  -2   6        108.18        109.52         7.85 o                         
   5  -2   6       1209.14       1246.04        29.60 o                         
   6  -2   6        221.74        186.88         9.48 o                         
   7  -2   6        130.45        110.41        16.95 o                         
   8  -2   6        509.44        473.76        18.90 o                         
   9  -2   6          0.32          2.93        20.65 o                         
 -10  -1   6         47.46         55.67        12.06 o                         
  -9  -1   6        215.50        206.34        11.33 o                         
  -8  -1   6         24.74         37.52         6.20 o                         
  -7  -1   6        271.52        281.40        10.62 o                         
  -6  -1   6       1321.94       1357.60        28.49 o                         
  -5  -1   6        226.59        232.89        10.67 o                         
  -4  -1   6        574.99        547.36        18.62 o                         
  -3  -1   6      13653.89      14146.17       271.29 o                         
  -2  -1   6        667.00        609.80        38.26 o                         
  -1  -1   6       1400.77       1547.27        32.76 o                         
   0  -1   6        719.27        660.79        32.26 o                         
   1  -1   6       2760.76       2604.14        46.76 o                         
   2  -1   6        818.37        830.60        19.72 o                         
   3  -1   6        725.19        768.17        23.09 o                         
   4  -1   6        920.84        971.37        24.26 o                         
   5  -1   6         37.54         39.16         6.60 o                         
   6  -1   6          5.59          7.84         5.74 o                         
   7  -1   6        992.38        980.54        43.97 o                         
   8  -1   6         30.84         27.12         9.60 o                         
   9  -1   6          2.33          8.93        19.26 o                         
 -11   0   6        106.12         78.06        12.46 o                         
 -10   0   6        191.35        135.07        14.29 o                         
  -9   0   6         13.11         13.80         6.00 o                         
  -8   0   6         65.57         67.53         5.57 o                         
  -7   0   6        751.94        745.78        17.54 o                         
  -6   0   6        123.44        112.73        12.18 o                         
  -5   0   6          0.48         -1.74         4.82 o                         
  -4   0   6       5284.02       5396.87       168.87 o                         
  -3   0   6        451.67        402.07        12.24 o                         
  -2   0   6        364.64        402.10        12.18 o                         
  -1   0   6       6407.25       6289.83       174.89 o                         
   0   0   6       2254.78       2169.14        56.69 o                         
   1   0   6        619.22        556.07        17.08 o                         
   2   0   6       1139.28       1144.16        45.59 o                         
   3   0   6       1215.27       1233.19        32.66 o                         
   4   0   6        328.10        325.28        15.86 o                         
   5   0   6          0.25          2.20         5.30 o                         
   6   0   6       1049.60        990.17        23.08 o                         
   7   0   6         21.21         21.80         5.94 o                         
   8   0   6          7.79          5.46        17.77 o                         
   9   0   6        139.16        123.42        28.68 o                         
 -10   1   6          6.35         10.60         7.78 o                         
  -9   1   6        109.07        112.97        11.65 o                         
  -8   1   6        721.38        720.80        19.94 o                         
  -7   1   6          1.29         -3.42         4.91 o                         
  -6   1   6        138.16        129.81        13.09 o                         
  -5   1   6       2628.92       2594.42        91.32 o                         
  -4   1   6        162.92        184.84        11.54 o                         
  -3   1   6        253.97        275.64        13.30 o                         
  -2   1   6       4549.50       4419.93        90.07 o                         
  -1   1   6       1822.62       1825.50        37.99 o                         
   0   1   6        509.09        441.95        12.24 o                         
   1   1   6        835.41        839.62        17.44 o                         
   2   1   6       1032.92       1050.01        24.54 o                         
   3   1   6        232.11        260.05        13.33 o                         
   4   1   6         86.64         89.24         7.05 o                         
   5   1   6       1881.76       1872.08        36.38 o                         
   6   1   6         99.75         65.68         8.55 o                         
   7   1   6        103.27         89.13        19.29 o                         
   8   1   6        657.62        781.89        39.26 o                         
   9   1   6        104.20         73.80        27.20 o                         
 -10   2   6         89.62        114.34        27.15 o                         
  -9   2   6        195.60        192.09        10.65 o                         
  -8   2   6        104.10         95.30         6.92 o                         
  -7   2   6        271.62        256.12        12.25 o                         
  -6   2   6       1050.82        970.09        26.78 o                         
  -5   2   6        247.29        248.65        11.08 o                         
  -4   2   6         10.95         12.10         3.85 o                         
  -3   2   6       2136.97       1945.34        54.21 o                         
  -2   2   6       1989.00       2065.62        54.08 o                         
  -1   2   6        212.76        214.43        10.92 o                         
   0   2   6       2882.22       2830.65        51.49 o                         
   1   2   6        357.69        371.89         9.31 o                         
   2   2   6        823.64        789.29        14.62 o                         
   3   2   6        148.26        151.57         7.14 o                         
   4   2   6       1088.04       1133.90        21.01 o                         
   5   2   6        398.70        408.35        18.19 o                         
   6   2   6         80.03         56.95         6.62 o                         
   7   2   6        939.10       1010.87        50.42 o                         
   8   2   6         23.22         28.59        19.70 o                         
   9   2   6        162.25        178.01        32.46 o                         
 -10   3   6        267.89        288.00        22.66 o                         
  -9   3   6         60.31         62.13         7.99 o                         
  -8   3   6         81.62         80.54         8.17 o                         
  -7   3   6        475.62        485.80        17.41 o                         
  -6   3   6        109.20        107.35         7.35 o                         
  -5   3   6         52.11         39.31         4.75 o                         
  -4   3   6       2294.74       2157.49        56.75 o                         
  -3   3   6         46.26         37.17        10.47 o                         
  -2   3   6          1.09          2.49         2.11 o                         
  -1   3   6       1018.43        928.98        17.62 o                         
   0   3   6        184.79        172.98         6.44 o                         
   1   3   6       1703.07       1657.75        29.48 o                         
   2   3   6       3603.19       3563.89        62.98 o                         
   3   3   6          3.51         -0.60         4.48 o                         
   4   3   6        328.17        341.63        14.63 o                         
   5   3   6        206.43        202.15         8.33 o                         
   6   3   6       1612.11       1651.97        40.62 o                         
   7   3   6         63.28         74.44        21.99 o                         
 -10   4   6        165.15        175.74        19.03 o                         
  -9   4   6        292.80        278.78        11.64 o                         
  -8   4   6        425.56        412.08        14.06 o                         
  -7   4   6          8.31          2.03         4.57 o                         
  -6   4   6         40.18         40.67         5.52 o                         
  -5   4   6       1749.00       1678.96        46.45 o                         
  -4   4   6          1.59         -2.42         3.59 o                         
  -3   4   6        412.23        407.02        15.66 o                         
  -2   4   6       1513.34       1356.29        28.81 o                         
  -1   4   6        177.74        181.61         8.12 o                         
   0   4   6        506.40        530.68        11.40 o                         
   1   4   6       5552.58       5538.62        87.01 o                         
   2   4   6         20.38         19.37         4.37 o                         
   3   4   6         61.05         61.99         6.09 o                         
   4   4   6         13.11         20.95         5.75 o                         
   5   4   6        547.14        525.09        12.75 o                         
   6   4   6         65.90         96.46        10.97 o                         
 -10   5   6        780.41        757.51        78.01 o                         
  -9   5   6         87.42         97.23        12.00 o                         
  -8   5   6          1.32          7.81         6.44 o                         
  -7   5   6         41.53         32.27         6.16 o                         
  -6   5   6       1124.38       1124.07        24.07 o                         
  -5   5   6        271.94        274.07        11.30 o                         
  -4   5   6        295.82        298.48        13.55 o                         
  -3   5   6       3432.97       3464.30        68.62 o                         
  -2   5   6         41.59         40.57         6.01 o                         
  -1   5   6          1.06          0.05         3.50 o                         
   0   5   6       3482.70       3466.05        57.12 o                         
   1   5   6       1616.22       1626.17        34.61 o                         
   2   5   6         35.55         29.77         6.29 o                         
   3   5   6        134.85        147.35         8.42 o                         
   4   5   6        354.86        329.93        12.66 o                         
   5   5   6        103.72        109.41        10.73 o                         
   6   5   6        146.01        140.30        18.19 o                         
 -10   6   6          0.05         -9.63        22.38 o                         
  -9   6   6          3.02         -3.46        10.66 o                         
  -8   6   6        249.48        265.61        13.66 o                         
  -7   6   6        138.93        118.63        12.77 o                         
  -6   6   6         44.87         43.85         6.55 o                         
  -5   6   6        377.93        406.59        19.00 o                         
  -4   6   6        852.20        899.48        26.46 o                         
  -3   6   6         93.83         92.13         8.68 o                         
  -2   6   6        301.66        293.76        14.64 o                         
  -1   6   6       1123.69       1189.06        23.10 o                         
   0   6   6         34.17         29.60         4.57 o                         
   1   6   6        438.25        466.31        15.24 o                         
   2   6   6       1224.73       1332.01        25.62 o                         
   3   6   6        194.45        190.15         7.62 o                         
   4   6   6        249.82        260.11        19.47 o                         
   5   6   6         42.85         35.69         8.43 o                         
   6   6   6        617.57        591.44        49.33 o                         
  -9   7   6        180.93        211.56        31.96 o                         
  -8   7   6          0.51         -3.34         9.80 o                         
  -7   7   6        156.80        136.43        16.58 o                         
  -6   7   6         27.29         26.78         5.86 o                         
  -5   7   6        506.53        511.51        18.74 o                         
  -4   7   6        364.86        384.46        18.34 o                         
  -3   7   6        117.50        122.17         9.92 o                         
  -2   7   6        641.46        733.06        20.71 o                         
  -1   7   6         50.78         49.45         4.82 o                         
   0   7   6       1144.59       1135.74        23.22 o                         
   1   7   6        428.31        461.66        12.48 o                         
   2   7   6         53.03         51.26         6.61 o                         
   3   7   6        112.36        123.32        11.79 o                         
   4   7   6        205.07        186.56        10.86 o                         
   5   7   6        177.57        181.43        20.07 o                         
  -9   8   6         42.03         52.31        23.82 o                         
  -8   8   6         67.64         88.04        23.72 o                         
  -7   8   6        375.66        419.62        29.18 o                         
  -6   8   6        630.76        602.48        43.37 o                         
  -5   8   6       1118.69       1229.98        34.00 o                         
  -4   8   6        673.16        705.19        23.04 o                         
  -3   8   6        387.49        395.79        14.53 o                         
  -2   8   6         46.56         37.38         6.53 o                         
  -1   8   6        305.31        278.84         9.53 o                         
   0   8   6        367.24        375.52        11.65 o                         
   1   8   6        132.87        136.14         6.97 o                         
   2   8   6         70.12         75.66         9.09 o                         
   3   8   6       1180.07       1377.61        32.89 o                         
   4   8   6          0.34         -5.26        18.36 o                         
  -8   9   6        347.17        378.36        39.16 o                         
  -7   9   6         30.56         31.22        18.66 o                         
  -6   9   6          2.52          9.18        17.32 o                         
  -5   9   6        260.01        224.37        29.08 o                         
  -4   9   6        152.34        135.10        10.32 o                         
  -3   9   6          9.82         21.15         6.78 o                         
  -2   9   6        634.88        646.55        21.54 o                         
  -1   9   6        497.22        498.58        21.36 o                         
   0   9   6         56.93         48.91         6.54 o                         
   1   9   6         37.40         35.54         9.33 o                         
   2   9   6        636.62        666.36        24.45 o                         
   3   9   6         11.89         -7.69        20.25 o                         
   4   9   6          1.22         -8.39        20.15 o                         
  -7  10   6         41.51         70.37        22.93 o                         
  -6  10   6        103.45        153.75        27.64 o                         
  -5  10   6        221.28        202.18        29.38 o                         
  -4  10   6         69.92         85.96        22.33 o                         
  -3  10   6        496.63        402.09        46.03 o                         
  -2  10   6        251.07        230.50        17.63 o                         
  -1  10   6         24.42         12.15         6.87 o                         
   0  10   6        318.67        371.30        21.76 o                         
   1  10   6        513.68        492.53        59.01 o                         
   2  10   6          5.07        -10.07        18.91 o                         
   3  10   6         55.48         70.52        24.86 o                         
  -6  11   6          1.15        -10.92        20.60 o                         
  -5  11   6          3.21         -7.99        19.50 o                         
  -4  11   6        151.54        162.33        28.19 o                         
  -3  11   6        158.29        174.84        29.63 o                         
  -2  11   6          2.26          9.71        14.09 o                         
  -1  11   6        300.23        294.25        24.14 o                         
   0  11   6        224.00        198.01        29.88 o                         
   1  11   6         78.02         69.23        22.43 o                         
   2  11   6         10.35         13.30        21.79 o                         
  -5  12   6         58.51         65.26        25.71 o                         
  -4  12   6        132.15        149.48        29.98 o                         
  -3  12   6        104.79        144.32        29.53 o                         
  -2  12   6         20.51          3.08        22.58 o                         
   0 -15   7         12.04         11.76        10.67 o                         
   1 -15   7        148.93        127.05        15.88 o                         
  -1 -14   7         20.13         17.62         9.78 o                         
   0 -14   7        290.36        205.96        17.17 o                         
   1 -14   7        279.42        239.11        18.46 o                         
   2 -14   7         49.13         55.88        22.51 o                         
   3 -14   7        197.91        271.51        36.87 o                         
   4 -14   7        128.45        108.14        29.38 o                         
  -2 -13   7         69.69         60.10         9.68 o                         
  -1 -13   7        510.43        439.31        23.23 o                         
   0 -13   7         83.30         48.50        10.73 o                         
   1 -13   7         32.86         28.31         8.53 o                         
   2 -13   7        419.84        501.64        24.61 o                         
   3 -13   7        209.53        175.24        18.41 o                         
   4 -13   7         19.81         15.38        23.92 o                         
   5 -13   7         28.71         42.58        24.71 o                         
  -3 -12   7        288.54        251.02        15.14 o                         
  -2 -12   7        683.35        591.02        27.99 o                         
  -1 -12   7          0.82          2.38         7.54 o                         
   0 -12   7         56.73         38.31         8.41 o                         
   1 -12   7       1020.00       1053.04        58.78 o                         
   2 -12   7        159.26        155.82        13.41 o                         
   3 -12   7          1.09          2.42         7.53 o                         
   4 -12   7         90.16         69.86        11.40 o                         
   5 -12   7        292.78        247.33        24.52 o                         
   6 -12   7         26.90         24.86        24.27 o                         
  -4 -11   7        233.16        188.41        35.31 o                         
  -3 -11   7        957.45        897.17        35.53 o                         
  -2 -11   7          4.17         -0.55         7.10 o                         
  -1 -11   7         25.62         23.33         8.93 o                         
   0 -11   7        520.24        498.94        20.68 o                         
   1 -11   7         18.01         10.61         6.65 o                         
   2 -11   7         75.00         49.47         7.75 o                         
   3 -11   7         37.59         42.62         7.53 o                         
   4 -11   7         54.00         58.49         8.28 o                         
   5 -11   7         32.29         47.80        15.44 o                         
   6 -11   7        286.13        269.16        24.04 o                         
  -5 -10   7        163.74        147.64        14.14 o                         
  -4 -10   7        578.19        570.79        18.35 o                         
  -3 -10   7         51.41         41.35         7.96 o                         
  -2 -10   7        442.87        481.57        19.21 o                         
  -1 -10   7        755.94        787.14        27.59 o                         
   0 -10   7        361.91        383.40        14.60 o                         
   1 -10   7         21.11         13.02         5.71 o                         
   2 -10   7        898.27        925.17        32.31 o                         
   3 -10   7         53.67         47.05         6.63 o                         
   4 -10   7        107.62        120.49        11.22 o                         
   5 -10   7        134.53        160.47        18.98 o                         
   6 -10   7        499.46        498.83        28.60 o                         
   7 -10   7        214.91        246.83        23.03 o                         
  -7  -9   7         69.03         60.15        25.91 o                         
  -6  -9   7        180.49        193.83         9.75 o                         
  -5  -9   7        335.81        357.02        25.06 o                         
  -4  -9   7         74.63         66.77         9.36 o                         
  -3  -9   7        892.16        950.54        32.20 o                         
  -2  -9   7        641.96        678.28        21.37 o                         
  -1  -9   7        119.50        123.98         9.78 o                         
   0  -9   7          5.03          9.48         5.63 o                         
   1  -9   7       2177.56       2199.77        41.88 o                         
   2  -9   7          5.98          2.71         5.42 o                         
   3  -9   7        151.86        133.64        10.40 o                         
   4  -9   7        567.35        576.00        29.39 o                         
   5  -9   7        203.28        189.02        12.69 o                         
   6  -9   7         53.93         56.00        10.38 o                         
   7  -9   7        642.13        685.61        35.46 o                         
   8  -9   7         94.82         94.09        25.76 o                         
  -7  -8   7        135.45        114.38         3.99 o                         
  -6  -8   7        207.20        216.66        11.29 o                         
  -5  -8   7         95.19        100.78         8.32 o                         
  -4  -8   7        212.99        213.46        12.67 o                         
  -3  -8   7        779.64        820.04        24.35 o                         
  -2  -8   7         60.61         67.66         8.15 o                         
  -1  -8   7        422.32        447.14        15.44 o                         
   0  -8   7       1362.49       1463.96        33.09 o                         
   1  -8   7          7.38          6.02         4.83 o                         
   2  -8   7        119.33        113.89         7.75 o                         
   3  -8   7       1514.58       1575.48        43.13 o                         
   4  -8   7         15.54         19.11         7.44 o                         
   5  -8   7         58.85         50.87         8.71 o                         
   6  -8   7        522.08        516.73        20.01 o                         
   7  -8   7        212.51        181.86        16.20 o                         
   8  -8   7         16.25         17.78         8.61 o                         
  -8  -7   7        838.63        848.39        75.26 o                         
  -7  -7   7          7.30         -3.49         5.84 o                         
  -6  -7   7        101.56         91.36        15.24 o                         
  -5  -7   7        632.34        618.35        21.39 o                         
  -4  -7   7        603.65        625.55        20.17 o                         
  -3  -7   7        286.64        332.50        18.57 o                         
  -2  -7   7        949.61        903.30        24.57 o                         
  -1  -7   7        819.33        806.92        18.59 o                         
   0  -7   7          5.04          9.54         4.41 o                         
   1  -7   7       1361.45       1387.67        25.25 o                         
   2  -7   7       2386.62       2382.88        48.29 o                         
   3  -7   7         88.74         93.32         7.35 o                         
   4  -7   7         22.31         24.00         5.17 o                         
   5  -7   7       1245.55       1252.30        34.78 o                         
   6  -7   7        220.29        189.34        12.21 o                         
   7  -7   7         22.21         36.91         8.25 o                         
   8  -7   7         69.65         56.53         9.28 o                         
   9  -7   7        184.92        179.83        27.15 o                         
  -9  -6   7        842.17        876.43        64.76 o                         
  -8  -6   7         10.30         10.22         6.64 o                         
  -7  -6   7          4.40         -8.54        18.36 o                         
  -6  -6   7        782.05        772.88        28.51 o                         
  -5  -6   7         17.79         16.62         7.00 o                         
  -4  -6   7         14.21         12.10         4.57 o                         
  -3  -6   7       3112.87       3252.43        77.63 o                         
  -2  -6   7       1078.03       1081.21        27.24 o                         
  -1  -6   7         84.93         84.21         5.44 o                         
   0  -6   7        506.84        453.38        12.44 o                         
   1  -6   7       2207.85       2209.14        45.15 o                         
   2  -6   7         25.71         28.72         5.05 o                         
   3  -6   7        432.70        447.51        14.61 o                         
   4  -6   7         13.92         16.64         5.46 o                         
   5  -6   7        104.87        103.76         7.35 o                         
   6  -6   7          1.81          0.32         6.08 o                         
   7  -6   7        811.53        797.10        94.66 o                         
   8  -6   7         65.45         51.43         9.91 o                         
   9  -6   7          2.90        -10.38        10.38 o                         
  -9  -5   7         16.07         26.00        15.64 o                         
  -8  -5   7         39.82         40.46         6.17 o                         
  -7  -5   7       1235.57       1334.52        37.51 o                         
  -6  -5   7        147.92        148.22        14.80 o                         
  -5  -5   7         24.83         19.33         5.62 o                         
  -4  -5   7       2141.25       2105.39        43.01 o                         
  -3  -5   7       1639.14       1656.38        45.02 o                         
  -2  -5   7         71.26         81.44         7.12 o                         
  -1  -5   7        317.45        315.28         9.14 o                         
   0  -5   7       3114.20       3337.85        72.02 o                         
   1  -5   7       1109.32       1116.80        26.03 o                         
   2  -5   7        117.26        118.75         7.71 o                         
   3  -5   7        333.21        347.63        12.52 o                         
   4  -5   7        511.26        507.27        15.54 o                         
   5  -5   7        423.70        424.42        15.58 o                         
   6  -5   7        920.88        886.09        24.12 o                         
   7  -5   7         62.61         48.74         8.49 o                         
   8  -5   7         37.39         30.66         8.89 o                         
   9  -5   7        157.34        113.71        12.98 o                         
 -10  -4   7         63.53         73.50        24.81 o                         
  -9  -4   7        237.51        225.40        11.39 o                         
  -8  -4   7        481.31        473.66        18.22 o                         
  -7  -4   7        157.11        130.05        12.11 o                         
  -6  -4   7         67.91         62.80         7.07 o                         
  -5  -4   7       1396.48       1441.37        59.52 o                         
  -4  -4   7        576.94        576.31        15.99 o                         
  -3  -4   7         51.76         40.33        11.66 o                         
  -2  -4   7       2274.76       2311.60        46.53 o                         
  -1  -4   7        885.44        808.85        23.37 o                         
   0  -4   7       2267.55       2430.00        65.31 o                         
   1  -4   7        886.57        866.73        28.65 o                         
   2  -4   7       2087.04       2021.88        95.68 o                         
   3  -4   7       1006.38        978.45        27.64 o                         
   4  -4   7         62.51         41.70         8.57 o                         
   5  -4   7       2324.96       2380.72        44.39 o                         
   6  -4   7         16.59          9.91         7.48 o                         
   7  -4   7         29.66         16.01         7.18 o                         
   8  -4   7        419.07        421.72        27.54 o                         
   9  -4   7        191.70        187.08        53.62 o                         
 -10  -3   7         10.58         -2.24        15.09 o                         
  -9  -3   7        210.10        188.16        12.73 o                         
  -8  -3   7         61.33         45.02         8.19 o                         
  -7  -3   7         80.93         66.82         7.04 o                         
  -6  -3   7        949.85        993.80        23.82 o                         
  -5  -3   7          4.98         14.17         6.75 o                         
  -4  -3   7        309.42        297.36        15.13 o                         
  -3  -3   7       1731.15       1795.51        55.35 o                         
  -2  -3   7       3344.59       3706.55        96.92 o                         
  -1  -3   7        687.23        673.54        19.07 o                         
   0  -3   7       2910.22       2968.25        75.13 o                         
   1  -3   7       2706.46       2757.08        70.38 o                         
   2  -3   7         67.85         72.80         9.48 o                         
   3  -3   7        540.50        538.62        18.31 o                         
   4  -3   7       1273.65       1272.47        30.69 o                         
   5  -3   7          8.76         12.64         6.48 o                         
   6  -3   7         60.89         72.53         7.45 o                         
   7  -3   7        811.15        760.87        24.68 o                         
   8  -3   7          0.17         -1.34         7.46 o                         
   9  -3   7          6.23         12.15         8.66 o                         
 -11  -2   7         71.72         79.65        25.66 o                         
 -10  -2   7        291.11        250.45        43.10 o                         
  -9  -2   7         31.00         35.60         6.83 o                         
  -8  -2   7         48.28         58.02         7.07 o                         
  -7  -2   7        666.86        714.24        22.25 o                         
  -6  -2   7         42.09         43.54         6.27 o                         
  -5  -2   7        392.98        392.62        16.68 o                         
  -4  -2   7       7510.12       7640.31       191.76 o                         
  -3  -2   7         74.92         46.11         7.98 o                         
  -2  -2   7        356.83        363.46        16.16 o                         
  -1  -2   7       4270.06       4197.18        72.27 o                         
   0  -2   7       6930.98       7099.29       171.28 o                         
   1  -2   7         11.73         11.54         3.11 o                         
   2  -2   7       1327.18       1282.02        30.14 o                         
   3  -2   7       1916.42       1890.23        50.78 o                         
   4  -2   7         23.57         26.52         6.41 o                         
   5  -2   7        123.08        117.69         9.10 o                         
   6  -2   7       2100.28       2154.06        46.01 o                         
   7  -2   7         26.26          8.75         7.08 o                         
   8  -2   7          9.71          3.34         8.04 o                         
   9  -2   7        173.89        163.47        29.68 o                         
 -10  -1   7          0.82          4.54         7.22 o                         
  -9  -1   7        113.98        109.92        10.19 o                         
  -8  -1   7        158.58        172.96         8.31 o                         
  -7  -1   7         17.94         13.70         5.53 o                         
  -6  -1   7         70.02         69.25         7.09 o                         
  -5  -1   7       2086.76       2102.83        50.96 o                         
  -4  -1   7       1429.36       1563.66        32.05 o                         
  -3  -1   7       4996.79       5263.69       105.04 o                         
  -2  -1   7       1648.42       1489.52        32.88 o                         
  -1  -1   7       4081.12       4311.61        73.20 o                         
   0  -1   7        417.98        392.90        24.32 o                         
   1  -1   7       7084.85       7107.68       238.44 o                         
   2  -1   7        711.99        649.86        16.97 o                         
   3  -1   7       1071.63       1016.60        40.40 o                         
   4  -1   7         15.18         15.01         6.28 o                         
   5  -1   7        441.67        494.11        15.23 o                         
   6  -1   7         50.35         61.81         7.34 o                         
   7  -1   7          7.83         15.31         7.19 o                         
   8  -1   7        561.72        575.34        29.28 o                         
   9  -1   7         52.56         61.04        22.78 o                         
 -10   0   7        326.86        269.92        16.86 o                         
  -9   0   7        312.56        311.61        24.95 o                         
  -8   0   7          4.02          1.54         4.74 o                         
  -7   0   7         26.57         17.17         5.29 o                         
  -6   0   7       1344.41       1475.51        41.34 o                         
  -5   0   7         22.34         32.09         4.79 o                         
  -4   0   7         78.39         98.81         6.48 o                         
  -3   0   7       1610.87       1472.45        33.16 o                         
  -2   0   7       1735.90       1834.80        58.29 o                         
  -1   0   7        507.45        541.89        15.63 o                         
   0   0   7        537.80        455.16        17.57 o                         
   1   0   7        284.71        238.51        11.20 o                         
   2   0   7        589.72        537.87        17.00 o                         
   3   0   7         63.59         75.10         8.57 o                         
   4   0   7        192.73        204.62         9.76 o                         
   5   0   7        186.04        196.25         9.81 o                         
   6   0   7         29.17         38.24         7.09 o                         
   7   0   7        846.05        813.67        25.90 o                         
   8   0   7          3.82        -10.47        18.01 o                         
   9   0   7         13.31         -5.81        22.18 o                         
 -10   1   7         54.74         64.84        36.43 o                         
  -9   1   7          4.56          6.01         4.76 o                         
  -8   1   7        953.82        941.14        25.82 o                         
  -7   1   7       1146.06       1116.54        31.30 o                         
  -6   1   7         10.45         22.26        13.03 o                         
  -5   1   7        340.48        362.19        14.09 o                         
  -4   1   7       4031.22       3968.46       102.17 o                         
  -3   1   7        286.32        250.79        13.06 o                         
  -2   1   7         17.87         16.93         3.84 o                         
  -1   1   7        268.48        197.21         6.08 o                         
   0   1   7        257.30        232.32        10.37 o                         
   1   1   7        303.01        292.76        15.18 o                         
   2   1   7       3332.18       3268.41        53.67 o                         
   3   1   7        678.84        725.78        20.14 o                         
   4   1   7        817.21        858.25        20.91 o                         
   5   1   7        147.84        141.08        10.41 o                         
   6   1   7       1098.20       1125.63        35.71 o                         
   7   1   7         13.74         11.02         5.47 o                         
   8   1   7          4.60         -2.68        18.91 o                         
   9   1   7        304.46        278.21        36.58 o                         
 -10   2   7          4.64         13.45        20.94 o                         
  -9   2   7        405.41        371.47        13.94 o                         
  -8   2   7        449.51        444.52        18.18 o                         
  -7   2   7         74.10         70.23        13.50 o                         
  -6   2   7        201.75        184.56         9.29 o                         
  -5   2   7        740.19        726.96        21.36 o                         
  -4   2   7        136.42        120.56         7.30 o                         
  -3   2   7          0.76          3.92         5.35 o                         
  -2   2   7       3303.82       3137.40        51.57 o                         
  -1   2   7        207.41        234.57         7.59 o                         
   0   2   7        171.86        162.78         7.38 o                         
   1   2   7       5121.92       5105.81        79.76 o                         
   2   2   7       2089.37       2044.32        52.18 o                         
   3   2   7         29.96         27.07         4.33 o                         
   4   2   7        349.10        426.59        16.16 o                         
   5   2   7        839.06        876.71        24.71 o                         
   6   2   7         10.85         11.75         5.83 o                         
   7   2   7        153.75        148.55        18.36 o                         
   8   2   7        192.86        135.93        26.85 o                         
 -10   3   7        500.57        495.10        39.50 o                         
  -9   3   7         33.69         36.29         8.60 o                         
  -8   3   7         29.92         18.62         7.79 o                         
  -7   3   7         40.28         33.25         7.49 o                         
  -6   3   7        810.29        853.31        24.82 o                         
  -5   3   7        332.74        305.89        12.00 o                         
  -4   3   7         19.05         23.49         3.91 o                         
  -3   3   7       3699.16       3280.21       323.74 o                         
  -2   3   7          7.97          6.11         3.04 o                         
  -1   3   7         32.04         32.97         3.74 o                         
   0   3   7       2949.22       2789.16        51.18 o                         
   1   3   7        969.83        969.46        22.67 o                         
   2   3   7        138.50        133.33         5.98 o                         
   3   3   7        749.81        789.96        17.22 o                         
   4   3   7        801.78        798.53        18.39 o                         
   5   3   7        116.31        138.41         8.97 o                         
   6   3   7        250.53        327.00        33.95 o                         
   7   3   7        322.01        319.06        35.88 o                         
 -10   4   7         23.14         14.87        12.78 o                         
  -9   4   7        108.30        106.56        13.13 o                         
  -8   4   7        273.05        267.28        14.22 o                         
  -7   4   7        222.98        232.31        10.33 o                         
  -6   4   7         31.00         36.03         6.38 o                         
  -5   4   7         54.02         47.18         5.32 o                         
  -4   4   7       1021.40       1065.86        54.00 o                         
  -3   4   7         64.40         85.22         8.12 o                         
  -2   4   7        502.46        508.48        14.07 o                         
  -1   4   7       1910.63       1856.52        35.47 o                         
   0   4   7        245.86        249.32        12.54 o                         
   1   4   7        713.78        703.94        15.11 o                         
   2   4   7        774.34        792.63        18.41 o                         
   3   4   7        209.10        195.90         9.47 o                         
   4   4   7        364.39        403.73        14.30 o                         
   5   4   7        101.25        107.13         6.85 o                         
   6   4   7         77.42         66.77        14.16 o                         
 -10   5   7          4.73          0.22        12.57 o                         
  -9   5   7        373.35        361.91        21.75 o                         
  -8   5   7          1.79          2.47         6.25 o                         
  -7   5   7         47.78         40.98         5.96 o                         
  -6   5   7        992.83        905.26        32.27 o                         
  -5   5   7        883.48        945.29        31.51 o                         
  -4   5   7         32.49         24.35         5.72 o                         
  -3   5   7        298.72        275.04         9.81 o                         
  -2   5   7       1741.81       1792.96        33.67 o                         
  -1   5   7         31.28         32.70         5.54 o                         
   0   5   7        310.71        300.76        11.55 o                         
   1   5   7        108.07        123.78         8.10 o                         
   2   5   7          7.92          4.68         5.10 o                         
   3   5   7        595.03        586.28        23.38 o                         
   4   5   7        425.34        474.95        23.02 o                         
   5   5   7        171.51        158.73        15.62 o                         
   6   5   7         18.39         24.52        20.25 o                         
 -10   6   7        202.34        240.55        35.19 o                         
  -9   6   7        101.38        111.40        13.78 o                         
  -8   6   7         18.88         21.37         7.00 o                         
  -7   6   7       1174.87       1284.90        53.55 o                         
  -6   6   7         25.26         20.50         7.10 o                         
  -5   6   7          2.41         -2.12         4.38 o                         
  -4   6   7        217.47        226.77        18.70 o                         
  -3   6   7       1261.14       1303.28        32.83 o                         
  -2   6   7         82.04         87.10         6.44 o                         
  -1   6   7         34.85         25.20         5.91 o                         
   0   6   7        587.06        629.96        19.91 o                         
   1   6   7         52.45         49.94         6.95 o                         
   2   6   7         34.41         36.48         7.34 o                         
   3   6   7        565.15        638.37        20.94 o                         
   4   6   7        173.68        167.07        12.95 o                         
   5   6   7        159.02        149.08        28.04 o                         
  -9   7   7          9.95         17.17        19.90 o                         
  -8   7   7        376.70        378.96        37.97 o                         
  -7   7   7          0.34         -0.89         9.43 o                         
  -6   7   7        256.74        247.00        16.35 o                         
  -5   7   7         74.89         81.70         9.01 o                         
  -4   7   7        170.37        162.55        14.33 o                         
  -3   7   7         49.98         58.98         6.70 o                         
  -2   7   7         73.32         63.76         6.68 o                         
  -1   7   7        732.41        731.14        27.27 o                         
   0   7   7         44.79         37.89         5.87 o                         
   1   7   7        292.70        275.72        10.13 o                         
   2   7   7       1074.95       1173.97        24.94 o                         
   3   7   7          1.21          2.63         9.38 o                         
   4   7   7         91.44         71.81        16.93 o                         
   5   7   7        427.32        420.45        41.44 o                         
  -9   8   7        233.34        263.67        35.73 o                         
  -8   8   7          8.14         42.58        21.24 o                         
  -7   8   7        565.04        638.01        45.71 o                         
  -6   8   7         26.41         41.64        17.57 o                         
  -5   8   7          2.36          9.78        15.29 o                         
  -4   8   7          5.16          2.70         6.20 o                         
  -3   8   7        136.89        128.50         9.16 o                         
  -2   8   7        636.49        646.64        31.93 o                         
  -1   8   7        123.56        135.33        10.58 o                         
   0   8   7        404.72        394.30        15.32 o                         
   1   8   7       1082.95       1173.80        27.85 o                         
   2   8   7         46.38         52.44        11.89 o                         
   3   8   7         12.61         11.32        14.12 o                         
   4   8   7         38.89         12.85        19.16 o                         
  -8   9   7          4.63         -2.53        20.00 o                         
  -7   9   7        185.04        185.16        28.04 o                         
  -6   9   7         67.53         61.54        20.79 o                         
  -5   9   7         99.73         95.93        20.94 o                         
  -4   9   7        232.02        225.37        19.74 o                         
  -3   9   7        444.28        427.98        22.32 o                         
  -2   9   7        170.18        180.05        10.06 o                         
  -1   9   7        169.78        161.38        10.41 o                         
   0   9   7        263.89        262.49        18.66 o                         
   1   9   7          6.20         -8.75        13.18 o                         
   2   9   7          0.37          6.90        18.46 o                         
   3   9   7        137.17        110.17        24.52 o                         
  -7  10   7         79.87         41.39        21.49 o                         
  -6  10   7          6.84          7.54        19.01 o                         
  -5  10   7        388.62        411.66        38.51 o                         
  -4  10   7         77.04         52.85        20.69 o                         
  -3  10   7          7.60         11.87        12.37 o                         
  -2  10   7        176.12        163.71        11.27 o                         
  -1  10   7        151.03        139.94        14.29 o                         
   0  10   7        133.74        137.72        23.77 o                         
   1  10   7         14.56         24.57        20.05 o                         
   2  10   7        268.17        255.19        32.90 o                         
  -6  11   7        166.23        210.12        31.22 o                         
  -5  11   7          3.92        -13.30        21.79 o                         
  -4  11   7         42.18         56.92        22.73 o                         
  -3  11   7        160.66        162.63        29.23 o                         
  -2  11   7        117.13         66.55        23.72 o                         
  -4  12   7        193.10        230.42        35.33 o                         
  -3  12   7          4.07          2.98        21.89 o                         
  -2  12   7          7.67        -12.21        24.17 o                         
   0 -15   8         49.15         15.33        10.87 o                         
  -1 -14   8          0.34         12.75         8.98 o                         
   0 -14   8         77.02         49.68        11.71 o                         
   1 -14   8        557.88        481.19        28.29 o                         
   2 -14   8          1.71         20.79        11.91 o                         
  -2 -13   8         13.79          8.24         9.78 o                         
  -1 -13   8          4.88          9.28         9.33 o                         
   0 -13   8        661.20        575.08        86.60 o                         
   1 -13   8        241.69        187.04        26.96 o                         
   2 -13   8         60.80         41.81         8.92 o                         
   3 -13   8        239.32        194.27        24.59 o                         
   4 -13   8         95.89        111.51        29.23 o                         
  -3 -12   8          5.49          6.70         6.85 o                         
  -2 -12   8        106.16         92.95        11.46 o                         
  -1 -12   8       1160.41       1082.33        45.26 o                         
   0 -12   8        156.18        120.34        10.68 o                         
   1 -12   8        107.08         76.68         9.30 o                         
   2 -12   8        667.26        694.25        47.11 o                         
   3 -12   8         50.76         44.23        11.30 o                         
   4 -12   8         15.14         11.98         8.82 o                         
   5 -12   8        188.13        156.71        21.68 o                         
  -4 -11   8          1.88          4.29        13.90 o                         
  -3 -11   8        622.32        589.38        27.94 o                         
  -2 -11   8        207.10        192.90        16.28 o                         
  -1 -11   8        111.34         72.21        12.21 o                         
   0 -11   8        217.76        184.23        12.13 o                         
   1 -11   8       1111.80       1051.16        31.12 o                         
   2 -11   8         33.24         16.66         7.02 o                         
   3 -11   8          0.81          4.03         6.87 o                         
   4 -11   8        360.78        329.95        14.77 o                         
   5 -11   8         83.82         92.01        18.03 o                         
   6 -11   8        110.09        132.68        20.28 o                         
  -5 -10   8        101.84         99.07         9.59 o                         
  -4 -10   8        579.18        604.63        24.77 o                         
  -3 -10   8         77.59         72.80        10.02 o                         
  -2 -10   8        209.95        199.64        14.07 o                         
  -1 -10   8         83.10         89.93        10.17 o                         
   0 -10   8       1082.43       1098.70        28.11 o                         
   1 -10   8          7.61          7.30         9.00 o                         
   2 -10   8        167.33        144.24         9.32 o                         
   3 -10   8        385.69        411.52        14.61 o                         
   4 -10   8        210.46        231.39        18.86 o                         
   5 -10   8          1.26         -7.36         7.90 o                         
   6 -10   8        221.96        214.87        14.53 o                         
   7 -10   8        207.14        227.64        31.61 o                         
  -7  -9   8        118.92        119.26        29.33 o                         
  -6  -9   8        126.05        128.41        28.19 o                         
  -5  -9   8        504.81        522.70        19.68 o                         
  -4  -9   8        229.38        230.73        15.82 o                         
  -3  -9   8          6.56         12.29         7.41 o                         
  -2  -9   8        117.47        106.33        10.78 o                         
  -1  -9   8        763.71        762.66        65.78 o                         
   0  -9   8         30.78         38.67         8.38 o                         
   1  -9   8        161.17        144.87         9.66 o                         
   2  -9   8        878.81        917.27        22.48 o                         
   3  -9   8          6.21          1.90         8.71 o                         
   4  -9   8         19.21         14.23         7.16 o                         
   5  -9   8        426.31        418.30        36.88 o                         
   6  -9   8        359.78        307.55        21.11 o                         
   7  -9   8          3.39          1.19        14.99 o                         
   8  -9   8        228.95        225.52        23.11 o                         
  -8  -8   8        112.22        117.27        30.22 o                         
  -7  -8   8         10.48          4.98         7.25 o                         
  -6  -8   8        434.33        427.56        22.52 o                         
  -5  -8   8         93.07         91.96         8.38 o                         
  -4  -8   8        161.58        173.92        16.99 o                         
  -3  -8   8        851.87        890.69        26.38 o                         
  -2  -8   8        465.60        485.04        18.26 o                         
  -1  -8   8        163.20        148.88        10.14 o                         
   0  -8   8        183.87        206.49        12.54 o                         
   1  -8   8       1825.08       1909.45        48.53 o                         
   2  -8   8         29.15         24.49         6.47 o                         
   3  -8   8         51.61         59.97         7.48 o                         
   4  -8   8        946.55        940.12        26.45 o                         
   5  -8   8         82.32         68.85         9.66 o                         
   6  -8   8         22.67         14.89         7.90 o                         
   7  -8   8        173.71        138.82        39.63 o                         
   8  -8   8        194.33        171.31        20.65 o                         
  -8  -7   8          0.51         -3.23        20.25 o                         
  -7  -7   8        376.71        321.79        39.33 o                         
  -6  -7   8         79.52         62.28        11.76 o                         
  -5  -7   8        288.89        296.05        13.33 o                         
  -4  -7   8       1156.04       1276.93        41.17 o                         
  -3  -7   8       1010.78       1068.97        35.44 o                         
  -2  -7   8        195.95        195.17        11.07 o                         
  -1  -7   8       1324.12       1328.72        29.71 o                         
   0  -7   8       2232.97       2323.53        56.35 o                         
   1  -7   8          6.06          8.41         6.15 o                         
   2  -7   8        351.08        357.10        13.90 o                         
   3  -7   8        362.06        369.80        12.36 o                         
   4  -7   8         10.01         14.35         5.66 o                         
   5  -7   8         90.56         78.19         8.34 o                         
   6  -7   8        638.73        641.96        23.07 o                         
   7  -7   8         21.27         13.55         7.67 o                         
   8  -7   8          5.10         10.12         9.10 o                         
   9  -7   8        198.51        231.75        26.92 o                         
  -9  -6   8        137.67        161.59        32.06 o                         
  -8  -6   8        182.45        161.94        11.82 o                         
  -7  -6   8        132.63        113.72        13.74 o                         
  -6  -6   8        346.82        307.52        16.46 o                         
  -5  -6   8       1507.06       1485.76        37.65 o                         
  -4  -6   8        383.40        401.59        16.11 o                         
  -3  -6   8          3.61          0.78         8.09 o                         
  -2  -6   8       2048.41       2070.84        44.38 o                         
  -1  -6   8       1692.29       1651.08        39.26 o                         
   0  -6   8         50.11         50.76         5.49 o                         
   1  -6   8       1633.77       1618.67        35.79 o                         
   2  -6   8       1908.34       1951.92        36.80 o                         
   3  -6   8         12.91          7.60         5.84 o                         
   4  -6   8         66.86         68.31         7.50 o                         
   5  -6   8        860.25        905.16        22.96 o                         
   6  -6   8        111.82         99.92        10.47 o                         
   7  -6   8          5.36          1.88         7.25 o                         
   8  -6   8         34.90         37.21        10.80 o                         
   9  -6   8         43.42         39.55        23.77 o                         
 -10  -5   8        187.71        158.21        32.31 o                         
  -9  -5   8        160.59        189.93        23.45 o                         
  -8  -5   8        115.70         86.70        17.79 o                         
  -7  -5   8          2.08          0.48        10.21 o                         
  -6  -5   8       1264.70       1252.83        76.84 o                         
  -5  -5   8         16.38         13.56         4.55 o                         
  -4  -5   8          2.45         -2.94         7.61 o                         
  -3  -5   8       2357.82       2436.81        60.05 o                         
  -2  -5   8        500.86        466.61        15.77 o                         
  -1  -5   8        332.64        310.85        14.66 o                         
   0  -5   8       1849.69       1810.41        43.29 o                         
   1  -5   8       4386.79       4522.05        95.85 o                         
   2  -5   8         83.59         66.54         6.86 o                         
   3  -5   8         18.19         10.93         6.73 o                         
   4  -5   8       2082.70       2095.17        82.68 o                         
   5  -5   8          1.98          2.92         4.86 o                         
   6  -5   8          1.56         -0.53         5.94 o                         
   7  -5   8        532.41        520.29        20.52 o                         
   8  -5   8         71.62         59.08        11.12 o                         
   9  -5   8         21.52         21.51         9.82 o                         
 -10  -4   8        429.06        472.26        45.31 o                         
  -9  -4   8        115.77        116.79        13.04 o                         
  -8  -4   8        134.86        150.41        12.10 o                         
  -7  -4   8        257.32        281.44        13.91 o                         
  -6  -4   8          4.20          2.40         6.45 o                         
  -5  -4   8        110.27        110.02        10.58 o                         
  -4  -4   8        986.71        997.13        30.15 o                         
  -3  -4   8        118.15        125.40        12.69 o                         
  -2  -4   8          8.93          4.77         5.18 o                         
  -1  -4   8        518.03        547.33        13.13 o                         
   0  -4   8       2708.30       2875.62        75.51 o                         
   1  -4   8         32.17         23.12         5.85 o                         
   2  -4   8        880.73        864.16        28.23 o                         
   3  -4   8        912.10        968.15        54.02 o                         
   4  -4   8       1534.95       1551.21        38.16 o                         
   5  -4   8         18.16         14.13         6.83 o                         
   6  -4   8       1059.07       1076.99        37.01 o                         
   7  -4   8          1.34         -2.33         7.45 o                         
   8  -4   8         54.54         55.55        10.10 o                         
   9  -4   8        531.20        500.64        24.00 o                         
 -11  -3   8        365.25        402.08        42.98 o                         
 -10  -3   8         11.65        -10.47        19.31 o                         
  -9  -3   8        112.63        113.61        16.98 o                         
  -8  -3   8        595.08        655.87        21.04 o                         
  -7  -3   8          0.75          6.36         5.87 o                         
  -6  -3   8         36.17         42.19         8.23 o                         
  -5  -3   8        674.41        696.12        24.25 o                         
  -4  -3   8        139.64        165.99        11.50 o                         
  -3  -3   8        568.31        621.10        26.00 o                         
  -2  -3   8       1856.65       1961.58        45.69 o                         
  -1  -3   8        937.65        919.30        19.61 o                         
   0  -3   8        909.66        923.72        40.87 o                         
   1  -3   8        557.39        480.94        17.32 o                         
   2  -3   8       1591.53       1577.72        60.94 o                         
   3  -3   8        284.31        280.31        10.86 o                         
   4  -3   8        181.05        193.64        10.84 o                         
   5  -3   8        908.09        968.17        25.86 o                         
   6  -3   8         82.10         66.21         9.95 o                         
   7  -3   8         67.61         63.49         9.96 o                         
   8  -3   8        448.43        412.92        20.23 o                         
   9  -3   8         42.04         25.01        19.95 o                         
 -11  -2   8          0.56         -7.84        21.09 o                         
 -10  -2   8        107.08        113.68        17.33 o                         
  -9  -2   8        342.80        388.95        23.27 o                         
  -8  -2   8          6.07          1.30         5.29 o                         
  -7  -2   8        185.72        162.27         9.62 o                         
  -6  -2   8        953.39        947.86        25.52 o                         
  -5  -2   8        164.18        195.70         8.82 o                         
  -4  -2   8         11.53          5.18         3.55 o                         
  -3  -2   8       3043.71       3076.24        82.80 o                         
  -2  -2   8        220.17        217.69        11.88 o                         
  -1  -2   8        301.23        319.53         8.61 o                         
   0  -2   8       3565.28       3230.49        81.40 o                         
   1  -2   8       1432.32       1301.49        36.97 o                         
   2  -2   8          7.45          6.66         3.43 o                         
   3  -2   8       1666.38       1660.41        36.29 o                         
   4  -2   8        802.21        886.36        23.80 o                         
   5  -2   8         28.16         35.91         6.66 o                         
   6  -2   8         71.14         75.96        10.17 o                         
   7  -2   8        558.82        571.74        23.88 o                         
   8  -2   8          1.02          0.23        11.02 o                         
   9  -2   8          5.64         13.90        20.10 o                         
 -10  -1   8        350.52        332.14        40.97 o                         
  -9  -1   8         27.17         36.49         5.66 o                         
  -8  -1   8        352.34        355.59        12.35 o                         
  -7  -1   8       1222.04       1263.01        46.30 o                         
  -6  -1   8          6.26          9.26         5.94 o                         
  -5  -1   8        119.31        104.46         6.82 o                         
  -4  -1   8        911.77        883.23        26.13 o                         
  -3  -1   8       1321.53       1409.80        42.02 o                         
  -2  -1   8         26.94         32.31         4.63 o                         
  -1  -1   8       3096.41       3040.15        83.95 o                         
   0  -1   8        253.47        229.33        19.40 o                         
   1  -1   8        394.32        438.35        19.44 o                         
   2  -1   8       3003.65       2826.17        46.83 o                         
   3  -1   8       1331.21       1286.21        37.48 o                         
   4  -1   8        108.78         86.47         8.52 o                         
   5  -1   8          1.12          2.47         5.91 o                         
   6  -1   8       1253.74       1260.92        55.77 o                         
   7  -1   8         26.77         31.87         7.71 o                         
   8  -1   8         19.18         37.57        20.35 o                         
 -10   0   8         58.27         40.78         9.09 o                         
  -9   0   8        562.11        591.12        17.42 o                         
  -8   0   8        330.71        345.99        13.18 o                         
  -7   0   8         58.00         42.45         8.06 o                         
  -6   0   8          1.91         10.55         5.21 o                         
  -5   0   8       2549.48       2555.47        86.09 o                         
  -4   0   8          7.25          5.16         3.45 o                         
  -3   0   8         90.10         69.18         9.33 o                         
  -2   0   8       1839.83       1838.89        82.51 o                         
  -1   0   8        431.85        438.81        13.98 o                         
   0   0   8         35.23         30.89         5.33 o                         
   1   0   8       1180.89       1086.48        41.19 o                         
   2   0   8       1286.98       1267.31        30.78 o                         
   3   0   8        763.28        794.04        28.46 o                         
   4   0   8        202.42        232.52        10.47 o                         
   5   0   8       1552.66       1513.43        34.74 o                         
   6   0   8        146.43        147.87        10.84 o                         
   7   0   8          1.05         10.35         6.89 o                         
   8   0   8        340.84        311.66        35.04 o                         
 -10   1   8        183.61        163.31        10.64 o                         
  -9   1   8        170.31        184.19        10.11 o                         
  -8   1   8          9.84          3.65         5.94 o                         
  -7   1   8        279.17        282.05        12.13 o                         
  -6   1   8         86.13         89.37         8.46 o                         
  -5   1   8          1.95          2.87         5.15 o                         
  -4   1   8         12.97         11.70         5.90 o                         
  -3   1   8       1093.80       1056.92        33.85 o                         
  -2   1   8          1.32          3.65         3.70 o                         
  -1   1   8        348.34        335.07        11.76 o                         
   0   1   8       2334.04       2367.17        60.31 o                         
   1   1   8        985.91        978.37        41.56 o                         
   2   1   8       1555.42       1499.07        27.07 o                         
   3   1   8        116.37        124.71         8.55 o                         
   4   1   8        208.06        233.69        10.55 o                         
   5   1   8        150.36        157.41         9.63 o                         
   6   1   8        129.26        109.01         9.60 o                         
   7   1   8        284.63        262.08        22.27 o                         
   8   1   8        104.22        164.71        28.04 o                         
 -10   2   8        185.90        156.41        12.95 o                         
  -9   2   8          5.63          4.34         8.79 o                         
  -8   2   8        205.23        218.81        11.11 o                         
  -7   2   8        236.33        237.71        11.09 o                         
  -6   2   8         41.86         30.92         6.53 o                         
  -5   2   8         77.96         75.18         7.05 o                         
  -4   2   8       2377.59       2436.33        68.06 o                         
  -3   2   8        103.43         89.52         5.77 o                         
  -2   2   8        110.98         85.41         4.77 o                         
  -1   2   8       2625.39       2601.29        75.57 o                         
   0   2   8        332.43        353.15        28.83 o                         
   1   2   8       1052.43       1033.99        37.56 o                         
   2   2   8        150.16        167.36        10.01 o                         
   3   2   8        389.95        398.65        17.26 o                         
   4   2   8        250.45        261.84        12.01 o                         
   5   2   8        536.77        595.34        22.49 o                         
   6   2   8        464.56        460.84        39.01 o                         
   7   2   8          2.99         -2.53        20.40 o                         
 -10   3   8         68.91         45.83        16.65 o                         
  -9   3   8        339.14        352.41        50.27 o                         
  -8   3   8        574.92        622.62        22.27 o                         
  -7   3   8        243.82        236.41        13.63 o                         
  -6   3   8        891.72        907.94        25.78 o                         
  -5   3   8        378.97        346.90        13.00 o                         
  -4   3   8        188.06        187.22        10.85 o                         
  -3   3   8        832.76        829.56        19.59 o                         
  -2   3   8        958.53        862.53        31.96 o                         
  -1   3   8          3.03          0.95         3.94 o                         
   0   3   8          2.22         -0.26         3.82 o                         
   1   3   8       4732.35       4725.50        84.77 o                         
   2   3   8        129.73        151.27        10.08 o                         
   3   3   8         75.53         73.32         6.01 o                         
   4   3   8        596.32        655.50        19.96 o                         
   5   3   8        634.67        688.47        22.44 o                         
   6   3   8         41.99         63.67        21.74 o                         
 -10   4   8        148.08        161.23        18.20 o                         
  -9   4   8        153.72        156.24        15.81 o                         
  -8   4   8         15.41         22.69         8.23 o                         
  -7   4   8        786.48        811.49        22.16 o                         
  -6   4   8         68.14         58.39         6.58 o                         
  -5   4   8        482.28        483.54        19.00 o                         
  -4   4   8        272.67        280.00        25.76 o                         
  -3   4   8        717.96        688.46        22.63 o                         
  -2   4   8         58.40         60.70         6.99 o                         
  -1   4   8         75.04         64.45         6.74 o                         
   0   4   8       1265.76       1261.39        24.57 o                         
   1   4   8        370.82        359.54        10.01 o                         
   2   4   8        724.11        732.81        16.41 o                         
   3   4   8        390.75        432.86        15.73 o                         
   4   4   8         36.85         37.14         6.15 o                         
   5   4   8        121.56        109.31        18.46 o                         
   6   4   8        181.42        214.19        30.97 o                         
 -10   5   8          6.07        -23.67        23.67 o                         
  -9   5   8          1.05          4.27        10.16 o                         
  -8   5   8        495.80        525.12        32.63 o                         
  -7   5   8          2.94          4.38         5.66 o                         
  -6   5   8        711.51        784.58        30.14 o                         
  -5   5   8        149.51        146.84        13.63 o                         
  -4   5   8        721.76        768.73        37.45 o                         
  -3   5   8         15.92         16.11         7.18 o                         
  -2   5   8         70.57         55.74         9.23 o                         
  -1   5   8        465.63        480.64        19.39 o                         
   0   5   8         87.09         83.35         7.24 o                         
   1   5   8         35.71         36.80         6.11 o                         
   2   5   8        825.78        913.90        19.86 o                         
   3   5   8          0.21         -5.94         5.94 o                         
   4   5   8        374.19        396.10        24.01 o                         
  -9   6   8        341.25        339.16        39.01 o                         
  -8   6   8        111.93        125.36        24.67 o                         
  -7   6   8         15.88          4.15        10.91 o                         
  -6   6   8        117.41        131.88        15.47 o                         
  -5   6   8         59.92         64.37         8.80 o                         
  -4   6   8         24.98         25.52         7.70 o                         
  -3   6   8        196.28        191.63         9.69 o                         
  -2   6   8        505.79        552.12        22.39 o                         
  -1   6   8        562.57        596.37        21.09 o                         
   0   6   8         68.03         67.05         8.58 o                         
   1   6   8        826.72        858.83        20.53 o                         
   2   6   8          5.17          2.79         6.20 o                         
   3   6   8        149.34        161.20        17.63 o                         
   4   6   8        312.58        378.76        36.87 o                         
   5   6   8          6.98         23.08        19.40 o                         
  -9   7   8         53.48         57.77        22.83 o                         
  -8   7   8          2.97         17.77        19.21 o                         
  -7   7   8        334.61        363.97        34.64 o                         
  -6   7   8        833.93        795.48        48.24 o                         
  -5   7   8        131.12        146.72        15.87 o                         
  -4   7   8         97.28         89.33        12.99 o                         
  -3   7   8        498.82        480.14        13.20 o                         
  -2   7   8        108.71        130.70         8.14 o                         
  -1   7   8         96.18         86.62         8.19 o                         
   0   7   8        341.94        356.40        23.02 o                         
   1   7   8         74.80         73.50         7.41 o                         
   2   7   8          0.76          1.94        13.80 o                         
   3   7   8        385.40        361.24        34.19 o                         
   4   7   8         32.99         31.51        19.85 o                         
  -9   8   8          7.10          0.21        14.42 o                         
  -8   8   8        440.57        480.18        35.14 o                         
  -7   8   8        196.59        208.54        28.98 o                         
  -6   8   8        260.13        276.03        30.47 o                         
  -5   8   8        636.80        643.37        43.28 o                         
  -4   8   8         22.33         10.61         6.22 o                         
  -3   8   8        184.77        198.69        14.61 o                         
  -2   8   8         69.40         66.97         6.93 o                         
  -1   8   8        507.30        490.65        25.40 o                         
   0   8   8        152.68        153.57        10.63 o                         
   1   8   8         67.42         70.37        18.11 o                         
   2   8   8        437.71        409.18        35.38 o                         
   3   8   8        114.57        128.68        24.91 o                         
   4   8   8          6.79         12.61        19.40 o                         
  -8   9   8         10.66         20.15        21.34 o                         
  -7   9   8         15.99         14.39        19.06 o                         
  -6   9   8        430.02        425.46        38.41 o                         
  -5   9   8         99.38        118.72        16.11 o                         
  -4   9   8        110.96         98.22        15.17 o                         
  -3   9   8        249.77        250.09        17.34 o                         
  -2   9   8        199.77        200.84        11.16 o                         
  -1   9   8         52.77         54.83        11.19 o                         
   0   9   8         56.14         45.86        17.62 o                         
   1   9   8        355.57        321.49        32.66 o                         
   2   9   8          4.54          8.83        19.16 o                         
  -7  10   8         83.50        106.10        25.96 o                         
  -6  10   8         42.58         27.10        19.26 o                         
  -5  10   8          1.57          7.15        18.66 o                         
  -4  10   8        276.71        281.94        33.10 o                         
  -3  10   8        125.55        135.99        17.89 o                         
  -2  10   8         89.19         91.07        23.67 o                         
  -6  11   8          1.68          2.68        20.94 o                         
  -5  11   8        306.96        326.40        37.47 o                         
  -4  11   8         59.76         21.34        20.35 o                         
  -3  11   8         25.12         50.57        21.49 o                         
  -2  11   8         98.30        114.29        27.59 o                         
  -4  12   8          0.75         -2.93        20.60 o                         
  -3  12   8         53.72         55.38        24.71 o                         
  -1 -14   9        174.67        116.33        16.03 o                         
   0 -14   9         61.35         40.20        12.56 o                         
   1 -14   9         55.13         54.34        14.29 o                         
  -2 -13   9        201.82        143.97        13.80 o                         
  -1 -13   9          2.13         15.83         9.93 o                         
   0 -13   9          0.29          2.38         9.88 o                         
   1 -13   9        404.03        379.48        48.10 o                         
   2 -13   9        113.36         97.28        16.47 o                         
   3 -13   9         34.22          9.93        23.72 o                         
  -4 -12   9        233.50        193.70        14.54 o                         
  -3 -12   9        224.90        192.16        15.83 o                         
  -2 -12   9         33.11         23.82        10.37 o                         
  -1 -12   9        482.03        429.33        25.76 o                         
   0 -12   9        338.55        334.75        16.63 o                         
   1 -12   9         61.63         58.09         8.79 o                         
   2 -12   9          0.42         -3.44         7.43 o                         
   3 -12   9        589.93        599.64        44.86 o                         
   4 -12   9         48.66         47.56        17.59 o                         
   5 -12   9          1.57        -11.81        21.54 o                         
  -5 -11   9        221.58        204.91        14.79 o                         
  -4 -11   9        238.46        247.20        15.50 o                         
  -3 -11   9         74.48         68.59        11.76 o                         
  -2 -11   9         46.72         57.32        12.26 o                         
  -1 -11   9        185.68        189.28        18.16 o                         
   0 -11   9         29.41         29.20         7.72 o                         
   1 -11   9        195.08        202.37        11.88 o                         
   2 -11   9        262.73        287.31        14.06 o                         
   3 -11   9          0.15         -7.21         7.62 o                         
   4 -11   9          0.83          2.15         7.74 o                         
   5 -11   9        215.97        227.76        26.97 o                         
   6 -11   9         90.31         64.81        23.87 o                         
  -5 -10   9        219.38        208.55        14.78 o                         
  -4 -10   9         45.63         35.17         9.95 o                         
  -3 -10   9         62.26         59.05        17.77 o                         
  -2 -10   9       1897.91       2106.75        83.92 o                         
  -1 -10   9        287.75        312.54        17.85 o                         
   0 -10   9        281.24        256.65        12.51 o                         
   1 -10   9        621.38        708.13        21.60 o                         
   2 -10   9         17.30         16.91         6.41 o                         
   3 -10   9        134.10        126.75         9.38 o                         
   4 -10   9        220.08        203.06        23.65 o                         
   5 -10   9        138.63        123.84        12.64 o                         
   6 -10   9         17.08         -2.48        17.97 o                         
   7 -10   9        302.39        331.56        39.11 o                         
  -7  -9   9        146.89        170.02        33.90 o                         
  -6  -9   9         60.85         60.83        10.61 o                         
  -5  -9   9        122.23        128.80        17.12 o                         
  -4  -9   9        907.37        959.36        37.04 o                         
  -3  -9   9        320.59        303.80        15.14 o                         
  -2  -9   9        658.47        696.80        25.86 o                         
  -1  -9   9        555.53        624.43        23.93 o                         
   0  -9   9       1300.15       1305.90        31.49 o                         
   1  -9   9          9.66         13.53         5.16 o                         
   2  -9   9        223.46        219.67         9.32 o                         
   3  -9   9       1328.10       1397.02        41.68 o                         
   4  -9   9          4.49          3.43         6.95 o                         
   5  -9   9         72.02         49.00        11.07 o                         
   6  -9   9        787.04        768.29        32.99 o                         
   7  -9   9         48.94         42.08        21.39 o                         
   8  -9   9          0.79         -2.43        20.20 o                         
  -8  -8   9        556.75        580.40        54.94 o                         
  -7  -8   9         80.41         95.25        27.47 o                         
  -6  -8   9        114.52         82.88        24.76 o                         
  -5  -8   9        306.07        320.79        38.16 o                         
  -4  -8   9        148.68        140.04        15.04 o                         
  -3  -8   9        108.45        110.92         9.93 o                         
  -2  -8   9        494.10        498.31        15.79 o                         
  -1  -8   9        772.07        805.84        22.83 o                         
   0  -8   9        109.83        106.52         7.17 o                         
   1  -8   9       1264.54       1303.03        30.09 o                         
   2  -8   9       2199.37       2297.67        48.71 o                         
   3  -8   9         37.07         47.12         6.68 o                         
   4  -8   9         42.76         53.38         6.68 o                         
   5  -8   9        779.53        800.22        39.88 o                         
   6  -8   9         76.02         55.61        10.14 o                         
   7  -8   9          1.14          3.64        12.40 o                         
   8  -8   9        217.62        225.09        22.49 o                         
  -8  -7   9          0.19         -6.35        23.33 o                         
  -7  -7   9          2.29        -14.94        19.11 o                         
  -6  -7   9        404.07        421.04        19.08 o                         
  -5  -7   9          5.01         15.01         9.92 o                         
  -4  -7   9        150.21        161.39        11.39 o                         
  -3  -7   9        972.15       1057.37        35.00 o                         
  -2  -7   9        249.89        268.74        12.75 o                         
  -1  -7   9          3.06          3.05         4.26 o                         
   0  -7   9       1275.58       1308.00        26.49 o                         
   1  -7   9       2683.40       2842.64        57.44 o                         
   2  -7   9          2.57          5.75         6.43 o                         
   3  -7   9         10.19          8.86         5.64 o                         
   4  -7   9       1228.11       1321.84        31.03 o                         
   5  -7   9        141.96        150.00         9.50 o                         
   6  -7   9         40.60         34.05         9.62 o                         
   7  -7   9        136.72        122.07        11.50 o                         
   8  -7   9          6.37          0.67        13.28 o                         
  -9  -6   9         84.33         95.83        27.25 o                         
  -8  -6   9         85.59        104.86        24.57 o                         
  -7  -6   9        622.85        648.64        74.62 o                         
  -6  -6   9          9.25         16.22         6.79 o                         
  -5  -6   9        157.52        145.84        16.76 o                         
  -4  -6   9        879.61        894.22        30.41 o                         
  -3  -6   9        284.75        284.00        16.43 o                         
  -2  -6   9          2.04         -4.98         5.93 o                         
  -1  -6   9        189.37        144.29        11.15 o                         
   0  -6   9       1997.28       2050.06        40.79 o                         
   1  -6   9        484.41        515.89        19.14 o                         
   2  -6   9        365.56        381.12        12.93 o                         
   3  -6   9        436.29        462.53        14.10 o                         
   4  -6   9         22.56         22.70         7.09 o                         
   5  -6   9          3.74         11.01         6.18 o                         
   6  -6   9        517.33        531.82        20.52 o                         
   7  -6   9          8.77          4.19         7.62 o                         
   8  -6   9         20.51         30.40         9.14 o                         
   9  -6   9        276.47        260.84        34.59 o                         
 -10  -5   9         22.99         33.15        24.12 o                         
  -9  -5   9         51.78         66.47        18.37 o                         
  -8  -5   9        541.66        621.84        36.76 o                         
  -7  -5   9        175.55        149.76        20.00 o                         
  -6  -5   9        176.33        154.38         9.99 o                         
  -5  -5   9        782.87        804.43        27.50 o                         
  -4  -5   9        139.35        139.94        12.03 o                         
  -3  -5   9        187.97        205.56        13.36 o                         
  -2  -5   9        617.76        629.03        18.76 o                         
  -1  -5   9       1467.91       1537.23        38.94 o                         
   0  -5   9        330.26        343.18        17.03 o                         
   1  -5   9        774.44        727.44        31.59 o                         
   2  -5   9        453.02        441.37        16.94 o                         
   3  -5   9          5.10          8.45         7.96 o                         
   4  -5   9        159.51        155.24        11.71 o                         
   5  -5   9       1414.73       1425.54        40.28 o                         
   6  -5   9         24.24         27.42         8.02 o                         
   7  -5   9         35.56         25.60         9.01 o                         
   8  -5   9        645.16        613.17        53.85 o                         
   9  -5   9        107.87        109.63        26.95 o                         
 -10  -4   9        111.95        137.12        29.68 o                         
  -9  -4   9        547.06        586.59        27.13 o                         
  -8  -4   9         66.11         67.80        16.12 o                         
  -7  -4   9         17.43          9.41         6.47 o                         
  -6  -4   9       1074.87       1087.57        37.27 o                         
  -5  -4   9         38.72         33.52         8.78 o                         
  -4  -4   9        158.69        170.99        12.29 o                         
  -3  -4   9       1130.66       1174.24        40.02 o                         
  -2  -4   9         35.97         35.74         6.51 o                         
  -1  -4   9        223.88        178.96         8.89 o                         
   0  -4   9        885.00        842.35        32.41 o                         
   1  -4   9       1462.87       1538.09        44.48 o                         
   2  -4   9         81.74         78.62         8.03 o                         
   3  -4   9       1366.31       1408.88        60.50 o                         
   4  -4   9       1708.04       1722.17        48.03 o                         
   5  -4   9        164.79        163.53        10.40 o                         
   6  -4   9        142.58        127.08        26.35 o                         
   7  -4   9        874.64        906.28        80.87 o                         
   8  -4   9          0.71          9.59         9.40 o                         
 -11  -3   9        104.55        171.61        29.78 o                         
 -10  -3   9        228.71        217.52        32.41 o                         
  -9  -3   9         79.24         52.52         9.16 o                         
  -8  -3   9        237.02        245.36        12.98 o                         
  -7  -3   9        560.84        641.58        18.96 o                         
  -6  -3   9         53.72         35.42         9.17 o                         
  -5  -3   9        413.67        415.54        14.02 o                         
  -4  -3   9       1917.25       2052.88        63.18 o                         
  -3  -3   9          0.66         -2.00         6.63 o                         
  -2  -3   9        590.31        599.83        18.74 o                         
  -1  -3   9        958.95        950.15        23.09 o                         
   0  -3   9       1103.53       1037.73        33.23 o                         
   1  -3   9          7.02          4.70         6.53 o                         
   2  -3   9       1186.20       1168.82        24.63 o                         
   3  -3   9       1159.17       1130.38        26.23 o                         
   4  -3   9         27.33         17.33         5.30 o                         
   5  -3   9        400.88        471.65        26.33 o                         
   6  -3   9        648.75        722.37        30.57 o                         
   7  -3   9         13.75          5.40        15.11 o                         
   8  -3   9          0.29         -4.55         8.01 o                         
 -11  -2   9         25.80         17.32        21.09 o                         
 -10  -2   9          4.73          5.52         7.36 o                         
  -9  -2   9        526.91        561.13        21.29 o                         
  -8  -2   9        144.07        175.02         9.86 o                         
  -7  -2   9        188.37        176.99        11.65 o                         
  -6  -2   9         48.08         47.99         5.55 o                         
  -5  -2   9       1218.89       1297.55        28.99 o                         
  -4  -2   9          9.43          5.47         8.78 o                         
  -3  -2   9         47.54         54.07         8.16 o                         
  -2  -2   9       1248.24       1305.25        25.83 o                         
  -1  -2   9         99.07        112.35         5.22 o                         
   0  -2   9        141.06        148.14        18.21 o                         
   1  -2   9       2565.74       2475.28        99.26 o                         
   2  -2   9       1059.27        997.71        20.53 o                         
   3  -2   9       1256.51       1221.19        24.90 o                         
   4  -2   9         10.31         19.06         6.92 o                         
   5  -2   9        766.83        827.66        26.10 o                         
   6  -2   9         21.21         28.49        10.63 o                         
   7  -2   9          4.89          4.68         8.01 o                         
   8  -2   9         11.64         19.06        18.61 o                         
 -10  -1   9        281.98        299.35        41.49 o                         
  -9  -1   9        158.78        170.98         9.28 o                         
  -8  -1   9         11.69          3.66         6.02 o                         
  -7  -1   9        165.80        175.38        10.96 o                         
  -6  -1   9        682.55        698.83        21.78 o                         
  -5  -1   9         96.50         79.17         6.99 o                         
  -4  -1   9        782.84        776.59        64.74 o                         
  -3  -1   9       3115.41       3150.67       117.87 o                         
  -2  -1   9         86.56         91.10         6.81 o                         
  -1  -1   9         85.77         85.16        13.03 o                         
   0  -1   9       2113.07       2086.74        58.26 o                         
   1  -1   9        927.75        967.37        33.72 o                         
   2  -1   9        907.27        882.64        33.37 o                         
   3  -1   9          2.11          5.52         5.95 o                         
   4  -1   9        666.39        678.43        22.10 o                         
   5  -1   9        229.13        214.97        11.85 o                         
   6  -1   9        149.64        170.36        12.12 o                         
   7  -1   9        266.19        248.85        14.12 o                         
 -10   0   9         75.68         69.71        21.64 o                         
  -9   0   9         91.28         84.54         9.10 o                         
  -8   0   9        662.83        691.75        20.41 o                         
  -7   0   9        787.79        837.67        22.35 o                         
  -6   0   9          4.40         -3.88         4.80 o                         
  -5   0   9        913.12        920.39        24.49 o                         
  -4   0   9        885.53        827.67        21.29 o                         
  -3   0   9          0.83         -1.84         7.49 o                         
  -2   0   9         63.59         64.95         5.91 o                         
  -1   0   9       1714.79       1667.98        48.12 o                         
   0   0   9        363.79        329.80        17.20 o                         
   1   0   9         51.70         59.26         9.51 o                         
   2   0   9       1045.39       1059.46        58.83 o                         
   3   0   9        741.90        750.72        22.75 o                         
   4   0   9        260.43        236.77        12.23 o                         
   5   0   9        541.36        555.51        20.72 o                         
   6   0   9        400.13        450.91        22.38 o                         
   7   0   9         41.21         56.18        18.86 o                         
 -10   1   9          3.00          4.80         7.53 o                         
  -9   1   9        546.22        530.29        26.30 o                         
  -8   1   9        447.70        485.79        16.70 o                         
  -7   1   9          6.40         12.93         6.85 o                         
  -6   1   9        162.35        170.20        10.74 o                         
  -5   1   9         11.05          9.96         7.07 o                         
  -4   1   9        175.44        138.53        11.27 o                         
  -3   1   9         49.05         40.33         5.48 o                         
  -2   1   9       1370.62       1399.98        30.17 o                         
  -1   1   9        190.34        200.24         9.45 o                         
   0   1   9         11.39          7.45         5.55 o                         
   1   1   9        896.85        962.83        36.34 o                         
   2   1   9       1826.60       1740.29        48.09 o                         
   3   1   9         66.14         63.29         5.15 o                         
   4   1   9        643.91        661.42        20.38 o                         
   5   1   9        263.27        284.92        17.97 o                         
   6   1   9          5.06          7.04         8.54 o                         
   7   1   9         97.85         84.52        19.95 o                         
 -10   2   9        236.03        260.89        36.92 o                         
  -9   2   9         31.19         47.57         9.76 o                         
  -8   2   9         54.20         38.18         7.10 o                         
  -7   2   9        535.46        587.54        18.00 o                         
  -6   2   9          1.47         -3.16         6.03 o                         
  -5   2   9       1212.82       1163.94        31.02 o                         
  -4   2   9         16.78          9.82         6.97 o                         
  -3   2   9        794.13        767.38        29.11 o                         
  -2   2   9        265.38        275.20         9.82 o                         
  -1   2   9          3.19          7.05         6.41 o                         
   0   2   9       1645.87       1807.39        83.23 o                         
   1   2   9        120.50        127.03        13.43 o                         
   2   2   9          7.47          4.99         3.66 o                         
   3   2   9       1405.37       1466.23        30.96 o                         
   4   2   9        250.15        250.30        11.62 o                         
   5   2   9        309.73        334.60        15.61 o                         
   6   2   9        128.66        107.10        23.97 o                         
 -10   3   9         22.82         18.54        12.89 o                         
  -9   3   9          2.28          2.74        11.27 o                         
  -8   3   9        560.44        584.64        29.43 o                         
  -7   3   9        110.29        103.44         8.42 o                         
  -6   3   9        174.05        166.45        10.76 o                         
  -5   3   9        406.75        377.46        18.48 o                         
  -4   3   9        194.49        174.93         7.31 o                         
  -3   3   9         27.09         22.45         3.76 o                         
  -2   3   9         13.79         15.82         3.75 o                         
  -1   3   9       2028.24       1664.53        81.51 o                         
   0   3   9        482.37        517.71        21.08 o                         
   1   3   9       1890.17       1774.83        36.10 o                         
   2   3   9        235.24        248.11        10.42 o                         
   3   3   9         93.73        105.38         8.59 o                         
   4   3   9        224.35        232.12        14.27 o                         
   5   3   9        676.27        738.41        49.38 o                         
   6   3   9         28.31         21.89        20.30 o                         
 -10   4   9         13.33         13.00        22.63 o                         
  -9   4   9        290.38        312.71        20.35 o                         
  -8   4   9        396.38        410.71        17.64 o                         
  -7   4   9         75.96         57.75         7.55 o                         
  -6   4   9       1090.06       1075.17        72.70 o                         
  -5   4   9       1255.56       1256.68        59.16 o                         
  -4   4   9          2.89          7.32         6.46 o                         
  -3   4   9         88.64        102.31        10.31 o                         
  -2   4   9       1729.96       1787.23        38.35 o                         
  -1   4   9         77.35         66.61         6.57 o                         
   0   4   9        308.48        279.18        13.24 o                         
   1   4   9         48.19         45.72         6.30 o                         
   2   4   9         75.33         76.27         6.23 o                         
   3   4   9        165.99        167.13         8.95 o                         
   4   4   9        445.80        546.78        35.68 o                         
   5   4   9         45.21         50.87        21.94 o                         
 -10   5   9        221.08        196.58        34.59 o                         
  -9   5   9         77.50         71.56        23.87 o                         
  -8   5   9         20.11         26.26         7.80 o                         
  -7   5   9       1111.76       1167.77        53.62 o                         
  -6   5   9        286.85        285.22        20.44 o                         
  -5   5   9          1.88         -1.13         6.60 o                         
  -4   5   9        624.36        641.34        28.04 o                         
  -3   5   9         85.78        103.56         9.16 o                         
  -2   5   9        524.54        594.70        20.44 o                         
  -1   5   9          1.99         -7.73         7.77 o                         
   0   5   9       1238.40       1218.03        36.58 o                         
   1   5   9         73.11         74.06         6.82 o                         
   2   5   9        106.68        105.17         6.96 o                         
   3   5   9        522.05        597.56        24.86 o                         
   4   5   9        244.44        298.73        38.83 o                         
  -9   6   9         19.13        -14.34        19.95 o                         
  -8   6   9        174.03        170.87        28.29 o                         
  -7   6   9         42.65         39.55        18.26 o                         
  -6   6   9        117.25        119.47        12.21 o                         
  -5   6   9        104.69        103.61        13.85 o                         
  -4   6   9         16.89         14.93         8.40 o                         
  -3   6   9        162.47        168.63        10.33 o                         
  -2   6   9          3.99          4.64         4.79 o                         
  -1   6   9        364.27        410.07        20.55 o                         
   0   6   9         81.70         85.94         7.79 o                         
   1   6   9          5.78          2.08         6.50 o                         
   2   6   9        461.61        414.26        35.98 o                         
   3   6   9         15.39          7.43        13.14 o                         
  -9   7   9        155.36        199.16        33.15 o                         
  -8   7   9         24.09         75.52        16.15 o                         
  -7   7   9        670.08        637.79        32.17 o                         
  -6   7   9        641.18        653.00        43.37 o                         
  -5   7   9         25.79         31.07        14.74 o                         
  -4   7   9         29.34         27.02         9.96 o                         
  -3   7   9         60.53         63.71         8.53 o                         
  -2   7   9        674.91        713.32        20.03 o                         
  -1   7   9        293.29        326.45        13.63 o                         
   0   7   9         96.08         80.32         9.89 o                         
   1   7   9        766.54        788.42        36.12 o                         
   2   7   9         63.28         81.58        15.74 o                         
   3   7   9         16.82         40.79        19.50 o                         
   4   7   9        395.50        365.16        37.77 o                         
  -8   8   9          1.14          2.45        13.75 o                         
  -7   8   9        542.96        591.66        44.66 o                         
  -6   8   9        216.33        214.69        26.95 o                         
  -5   8   9         11.37          7.69        14.89 o                         
  -4   8   9        620.53        654.01        30.51 o                         
  -3   8   9        333.63        323.54        18.12 o                         
  -2   8   9        426.08        447.35        42.21 o                         
  -1   8   9        338.77        309.08        15.02 o                         
   0   8   9        335.04        303.90        25.81 o                         
   1   8   9         48.89         77.32        15.52 o                         
  -8   9   9        236.79        291.87        25.38 o                         
  -7   9   9         37.14         49.58        22.48 o                         
  -6   9   9         26.59         29.23        19.21 o                         
  -5   9   9        380.31        410.60        30.40 o                         
  -4   9   9         23.75         16.77        11.58 o                         
  -3   9   9         10.38         26.90         9.98 o                         
  -2   9   9        339.91        355.04        25.85 o                         
  -1   9   9         98.90         86.55        26.50 o                         
  -7  10   9          0.10         -7.69        20.05 o                         
  -6  10   9        176.27        183.62        29.13 o                         
  -5  10   9          1.94         -4.76        19.90 o                         
  -4  10   9         39.75         23.77        18.86 o                         
  -3  10   9        208.92        219.40        29.88 o                         
  -2  10   9          1.01          2.38        19.45 o                         
  -6  11   9          1.11          2.68        20.89 o                         
  -5  11   9         87.90         90.12        24.91 o                         
  -4  11   9         40.63         47.00        22.43 o                         
  -3  11   9         19.70         28.68        21.94 o                         
  -1 -14  10          0.01         14.84         9.88 o                         
   0 -14  10        247.97        208.04        18.56 o                         
  -3 -13  10         25.15         18.46        10.02 o                         
  -2 -13  10         84.28         73.30        12.95 o                         
  -1 -13  10        609.27        547.30        30.22 o                         
   0 -13  10          3.62        -12.46        12.46 o                         
   1 -13  10         76.46         67.72        12.51 o                         
   2 -13  10        500.08        516.72        50.27 o                         
  -4 -12  10         24.53          3.28        10.12 o                         
  -3 -12  10        289.40        282.13        20.60 o                         
  -2 -12  10        161.37        136.67        16.03 o                         
  -1 -12  10          7.29         -0.99        11.27 o                         
   0 -12  10        396.73        399.16        27.25 o                         
   1 -12  10        595.41        610.81        23.08 o                         
   2 -12  10          2.45         -3.63         8.06 o                         
   3 -12  10        129.46        106.30        16.15 o                         
   4 -12  10        554.37        577.32        50.37 o                         
   5 -12  10        124.00        133.20        28.59 o                         
  -5 -11  10         81.53         91.07        12.75 o                         
  -4 -11  10        369.59        380.36        20.96 o                         
  -3 -11  10        336.33        299.11        23.23 o                         
  -2 -11  10         34.98         38.06        13.50 o                         
  -1 -11  10         55.29         56.87        14.24 o                         
   0 -11  10        664.99        673.61        23.71 o                         
   1 -11  10         50.76         41.47         7.95 o                         
   2 -11  10         35.19         36.00         8.06 o                         
   3 -11  10        619.93        598.87        26.81 o                         
   4 -11  10         87.08         96.20        13.23 o                         
   5 -11  10          7.56         32.01        21.99 o                         
   6 -11  10        261.33        308.34        38.31 o                         
  -5 -10  10        475.64        491.19        27.77 o                         
  -4 -10  10         25.61         23.32        10.78 o                         
  -3 -10  10        176.34        209.48        21.24 o                         
  -2 -10  10        212.92        197.57        21.74 o                         
  -1 -10  10        690.41        745.83        27.64 o                         
   0 -10  10         93.57         89.50         8.66 o                         
   1 -10  10         37.82         31.33         7.49 o                         
   2 -10  10       1273.00       1354.64        30.43 o                         
   3 -10  10          7.00          4.18         7.70 o                         
   4 -10  10          8.27         21.39        14.23 o                         
   5 -10  10        817.38        916.09        42.44 o                         
   6 -10  10        125.24        132.46        25.91 o                         
   7 -10  10         31.24          7.59        20.79 o                         
  -7  -9  10          2.60        -29.73        29.73 o                         
  -6  -9  10        221.26        208.93        17.76 o                         
  -5  -9  10        124.75        138.25        15.78 o                         
  -4  -9  10         25.61         14.83        20.07 o                         
  -3  -9  10        112.19        121.81        11.64 o                         
  -2  -9  10         71.68         75.45        11.38 o                         
  -1  -9  10        182.20        174.64        11.20 o                         
   0  -9  10        272.84        264.83        15.23 o                         
   1  -9  10       1046.38       1112.07        34.27 o                         
   2  -9  10        347.23        347.11        11.71 o                         
   3  -9  10         35.81         41.14         7.84 o                         
   4  -9  10        804.90        846.69        29.22 o                         
   5  -9  10         12.36          6.12         8.25 o                         
   6  -9  10         40.32         47.25        21.09 o                         
   7  -9  10         97.55        141.48        19.10 o                         
  -8  -8  10         22.51         13.45        24.76 o                         
  -7  -8  10        346.84        332.74        29.08 o                         
  -6  -8  10        187.99        196.13        34.04 o                         
  -5  -8  10         34.94         41.69        21.19 o                         
  -4  -8  10        613.57        678.68        28.88 o                         
  -3  -8  10        170.05        174.78        11.70 o                         
  -2  -8  10        220.25        227.87        14.47 o                         
  -1  -8  10        782.15        825.46        23.79 o                         
   0  -8  10        905.51        960.98        28.29 o                         
   1  -8  10          6.48          1.53         5.35 o                         
   2  -8  10        119.17        113.21         9.79 o                         
   3  -8  10       1220.22       1298.09        29.39 o                         
   4  -8  10          2.94          5.01         5.81 o                         
   5  -8  10        204.84        194.03        14.11 o                         
   6  -8  10        452.15        472.21        21.10 o                         
   7  -8  10         78.51         47.86        14.19 o                         
   8  -8  10         22.65         25.56        21.79 o                         
  -8  -7  10        236.59        277.32        37.92 o                         
  -7  -7  10          1.24         -5.86        20.45 o                         
  -6  -7  10         74.57         58.46        21.69 o                         
  -5  -7  10       1240.76       1329.64        43.34 o                         
  -4  -7  10         69.68         75.54        12.30 o                         
  -3  -7  10         57.25         63.82         8.70 o                         
  -2  -7  10        501.37        555.29        18.73 o                         
  -1  -7  10        217.67        216.88        13.23 o                         
   0  -7  10         66.97         75.63        10.13 o                         
   1  -7  10        457.97        483.87        19.79 o                         
   2  -7  10        527.97        603.23        17.37 o                         
   3  -7  10          1.97          1.30         5.88 o                         
   4  -7  10       1019.61       1038.93        23.97 o                         
   5  -7  10       1335.27       1455.11        33.72 o                         
   6  -7  10         66.41         55.29         8.98 o                         
   7  -7  10          8.67          6.70        17.07 o                         
   8  -7  10        390.80        417.57        40.55 o                         
  -9  -6  10        420.70        433.20        45.16 o                         
  -8  -6  10          0.86         -5.71        20.00 o                         
  -7  -6  10        159.85        126.15        26.20 o                         
  -6  -6  10        212.58        241.58        15.33 o                         
  -5  -6  10         93.36         80.66         9.53 o                         
  -4  -6  10         21.68         11.91         7.47 o                         
  -3  -6  10        640.85        685.22        25.64 o                         
  -2  -6  10        477.46        499.48        16.99 o                         
  -1  -6  10        615.21        651.73        22.34 o                         
   0  -6  10        697.08        709.14        23.12 o                         
   1  -6  10        604.75        662.96        27.44 o                         
   2  -6  10        461.04        479.12        20.03 o                         
   3  -6  10         97.97         95.31         8.37 o                         
   4  -6  10       1184.26       1250.64        30.30 o                         
   5  -6  10         34.53         30.36         6.73 o                         
   6  -6  10         60.11         67.11         9.47 o                         
   7  -6  10        223.53        219.92        16.78 o                         
   8  -6  10          2.45        -19.45        22.58 o                         
 -10  -5  10         67.32         55.33        25.21 o                         
  -9  -5  10         13.88          1.25        15.87 o                         
  -8  -5  10        175.41        215.91        23.66 o                         
  -7  -5  10        478.62        486.04        39.26 o                         
  -6  -5  10         21.69         22.53         8.48 o                         
  -5  -5  10         10.26          8.16         8.38 o                         
  -4  -5  10        966.14       1056.10        28.43 o                         
  -3  -5  10        272.77        296.16        15.72 o                         
  -2  -5  10        805.21        817.89        22.22 o                         
  -1  -5  10       1490.33       1577.44        48.12 o                         
   0  -5  10        335.92        340.92        19.49 o                         
   1  -5  10         25.84         20.89        10.57 o                         
   2  -5  10         45.72         41.15         7.82 o                         
   3  -5  10       1810.28       1907.25        66.03 o                         
   4  -5  10       1301.70       1358.55        31.92 o                         
   5  -5  10         32.96         44.25        10.11 o                         
   6  -5  10        347.27        329.60        16.04 o                         
   7  -5  10          0.88         -2.06        10.16 o                         
   8  -5  10         37.03         28.49        19.16 o                         
 -10  -4  10         58.30         34.09        22.38 o                         
  -9  -4  10        129.92        122.11        12.82 o                         
  -8  -4  10        789.66        717.23        31.86 o                         
  -7  -4  10         35.62         28.37         9.09 o                         
  -6  -4  10         69.25         63.24        10.75 o                         
  -5  -4  10        675.85        634.60        31.02 o                         
  -4  -4  10       1129.11       1157.95        33.87 o                         
  -3  -4  10         21.30         24.45         7.06 o                         
  -2  -4  10       1194.14       1271.06        33.03 o                         
  -1  -4  10         12.66          6.55         3.97 o                         
   0  -4  10        122.23        110.20        11.22 o                         
   1  -4  10       1450.41       1486.77        45.90 o                         
   2  -4  10        396.97        417.86        21.32 o                         
   3  -4  10        825.43        857.13        19.92 o                         
   4  -4  10        170.10        176.82        10.13 o                         
   5  -4  10        618.25        610.05        25.95 o                         
   6  -4  10          1.08          5.11         7.32 o                         
   7  -4  10         42.04         27.92        10.58 o                         
   8  -4  10        369.64        330.97        22.98 o                         
 -11  -3  10          0.53          2.53        20.40 o                         
 -10  -3  10        194.94        274.04        32.95 o                         
  -9  -3  10        259.19        213.41        13.17 o                         
  -8  -3  10          1.41         -1.72         8.24 o                         
  -7  -3  10        354.56        346.52        11.33 o                         
  -6  -3  10       1306.55       1314.13        39.41 o                         
  -5  -3  10          5.69         13.98         9.82 o                         
  -4  -3  10         24.43         20.94         9.22 o                         
  -3  -3  10       1502.09       1560.39        47.97 o                         
  -2  -3  10          0.20          2.20         4.51 o                         
  -1  -3  10         84.32         74.86         5.13 o                         
   0  -3  10       1648.61       1596.47        45.73 o                         
   1  -3  10       1009.40        928.67        29.99 o                         
   2  -3  10         23.26         22.86         3.66 o                         
   3  -3  10        626.45        631.20        17.31 o                         
   4  -3  10       1674.01       1670.52        32.89 o                         
   5  -3  10         13.14          8.07         6.69 o                         
   6  -3  10         72.58         90.96        11.67 o                         
   7  -3  10        197.43        175.62        14.78 o                         
 -10  -2  10         25.02         58.31        18.59 o                         
  -9  -2  10         16.22         10.59         9.08 o                         
  -8  -2  10        137.90        130.41         8.69 o                         
  -7  -2  10        585.28        575.63        14.94 o                         
  -6  -2  10        585.98        621.83        17.97 o                         
  -5  -2  10       1822.17       1782.12        44.56 o                         
  -4  -2  10         37.40         32.29         8.70 o                         
  -3  -2  10         96.28         99.96         9.75 o                         
  -2  -2  10        156.53        179.60         6.95 o                         
  -1  -2  10       2960.60       3015.12        80.22 o                         
   0  -2  10         29.20         39.01        15.33 o                         
   1  -2  10         10.39         16.34        16.13 o                         
   2  -2  10        516.02        531.09        32.26 o                         
   3  -2  10       1909.53       1800.82        36.42 o                         
   4  -2  10          3.05          1.82         5.13 o                         
   5  -2  10        413.03        445.02        18.75 o                         
   6  -2  10        359.85        420.02        21.99 o                         
   7  -2  10          6.54          7.99        16.28 o                         
 -10  -1  10          4.38         -1.60         8.90 o                         
  -9  -1  10         76.03         86.80         8.04 o                         
  -8  -1  10        439.61        498.90        15.16 o                         
  -7  -1  10         90.10         79.29         7.54 o                         
  -6  -1  10       1123.63       1159.02        38.16 o                         
  -5  -1  10        206.54        215.13        10.12 o                         
  -4  -1  10         30.60         31.46        11.22 o                         
  -3  -1  10         92.52        111.96        13.55 o                         
  -2  -1  10       1235.05       1272.49        34.45 o                         
  -1  -1  10         76.38         77.58         7.19 o                         
   0  -1  10         67.82         72.13         8.22 o                         
   1  -1  10        512.15        512.52        23.42 o                         
   2  -1  10        623.88        614.02        30.15 o                         
   3  -1  10          4.03          1.69         2.68 o                         
   4  -1  10        438.92        467.24        15.03 o                         
   5  -1  10        295.16        291.77        15.25 o                         
   6  -1  10        341.83        354.56        25.24 o                         
 -10   0  10        408.92        335.61        41.69 o                         
  -9   0  10        159.99        143.18        12.69 o                         
  -8   0  10          4.54         -2.76         6.76 o                         
  -7   0  10        519.47        510.81        19.64 o                         
  -6   0  10        741.21        752.64        19.28 o                         
  -5   0  10          7.87          4.76         6.63 o                         
  -4   0  10        160.20        145.56        17.17 o                         
  -3   0  10        612.32        658.56        32.56 o                         
  -2   0  10          4.72          2.71         2.00 o                         
  -1   0  10         26.99         25.46         5.68 o                         
   0   0  10       1617.48       1706.06        70.57 o                         
   1   0  10         16.00         -0.10         8.44 o                         
   2   0  10         29.36         51.86        15.88 o                         
   3   0  10        377.86        374.33        18.33 o                         
   4   0  10        192.02        182.17        15.62 o                         
   5   0  10         60.48         62.05        17.37 o                         
   6   0  10         80.72         72.27         9.85 o                         
 -10   1  10         16.72         22.11        12.85 o                         
  -9   1  10        123.45        155.21        10.87 o                         
  -8   1  10        287.49        345.88        16.91 o                         
  -7   1  10        597.69        662.33        25.56 o                         
  -6   1  10        175.30        173.87        15.29 o                         
  -5   1  10       1372.84       1302.39        42.43 o                         
  -4   1  10       2535.10       2490.28        69.45 o                         
  -3   1  10         33.73         39.49         5.76 o                         
  -2   1  10         24.66         22.88         7.47 o                         
  -1   1  10       1120.26       1078.80        28.12 o                         
   0   1  10         28.83         33.67         7.05 o                         
   1   1  10          3.15          0.66         9.23 o                         
   2   1  10        376.30        379.21        17.20 o                         
   3   1  10         17.65         10.86         8.52 o                         
   4   1  10         21.33         15.55         6.47 o                         
   5   1  10        537.19        604.43        27.45 o                         
   6   1  10        343.52        327.84        34.89 o                         
 -10   2  10          7.25          6.65        21.19 o                         
  -9   2  10        218.13        254.11        15.98 o                         
  -8   2  10        429.82        445.71        18.85 o                         
  -7   2  10        233.78        227.79        12.90 o                         
  -6   2  10        806.54        887.63        27.83 o                         
  -5   2  10       1142.50       1121.14        37.77 o                         
  -4   2  10        199.09        189.81        10.02 o                         
  -3   2  10         17.77         17.23         4.05 o                         
  -2   2  10        234.15        217.95         6.96 o                         
  -1   2  10        519.25        572.90        38.21 o                         
   0   2  10        142.67        113.10        20.35 o                         
   1   2  10        871.14        807.74        86.23 o                         
   2   2  10          0.18          1.64         8.27 o                         
   3   2  10         34.91         41.47         5.24 o                         
   4   2  10       1168.45       1219.21        63.87 o                         
   5   2  10        291.93        291.98        19.03 o                         
   6   2  10          2.60        -14.44        21.19 o                         
 -10   3  10        312.79        350.02        42.03 o                         
  -9   3  10         67.00         60.60        19.60 o                         
  -8   3  10        126.23        134.12        16.29 o                         
  -7   3  10        278.34        282.34        14.10 o                         
  -6   3  10         41.68         35.00         6.30 o                         
  -5   3  10        238.09        225.20         8.06 o                         
  -4   3  10        284.59        250.04         7.60 o                         
  -3   3  10        246.51        295.59        14.71 o                         
  -2   3  10        418.56        390.98        12.38 o                         
  -1   3  10        117.51        116.30        10.58 o                         
   0   3  10        832.91        813.61        49.60 o                         
   1   3  10         71.41         61.88         9.01 o                         
   2   3  10        103.74         91.08        10.80 o                         
   3   3  10        561.95        589.74        24.56 o                         
   4   3  10         39.94         29.40        13.04 o                         
   5   3  10          3.67         -2.23        18.16 o                         
 -10   4  10         25.58         54.99        25.31 o                         
  -9   4  10          0.94        -11.46        22.58 o                         
  -8   4  10        588.55        612.76        21.48 o                         
  -7   4  10          3.42         -1.97         6.80 o                         
  -6   4  10        237.57        201.41        17.19 o                         
  -5   4  10        481.32        477.68        68.66 o                         
  -4   4  10        161.35        194.88        11.57 o                         
  -3   4  10         21.50         23.08         4.98 o                         
  -2   4  10        154.92        124.50        12.16 o                         
  -1   4  10        976.34        832.96        61.19 o                         
   0   4  10         24.28         14.74         5.09 o                         
   1   4  10         24.63         17.61         4.76 o                         
   2   4  10       1070.67       1098.36        33.61 o                         
   3   4  10          1.77         -5.77        10.15 o                         
   4   4  10         27.25         23.02        13.57 o                         
   5   4  10         95.30         65.91        22.68 o                         
 -10   5  10          7.22          3.23        22.88 o                         
  -9   5  10        323.48        337.02        39.16 o                         
  -8   5  10          9.55        -12.51        19.55 o                         
  -7   5  10         63.62         53.37        16.50 o                         
  -6   5  10        331.63        338.69        41.02 o                         
  -5   5  10        127.38        134.72        11.56 o                         
  -4   5  10         19.85         20.91         7.20 o                         
  -3   5  10        583.75        597.97        27.64 o                         
  -2   5  10        385.92        393.95        20.49 o                         
  -1   5  10        227.07        186.32        47.07 o                         
   0   5  10         77.57         58.63         7.48 o                         
   1   5  10        828.37        877.36        33.49 o                         
   2   5  10         78.86         82.24        11.26 o                         
   3   5  10         46.35         43.79        14.13 o                         
   4   5  10        230.90        245.31        29.48 o                         
  -9   6  10         25.06         14.24        20.65 o                         
  -8   6  10          9.13         -5.11        19.06 o                         
  -7   6  10        379.04        452.21        36.03 o                         
  -6   6  10         87.29         82.14        16.38 o                         
  -5   6  10        167.10        142.14        12.39 o                         
  -4   6  10        611.12        622.26        23.02 o                         
  -3   6  10        208.28        200.77        13.61 o                         
  -2   6  10        230.02        265.07        18.49 o                         
  -1   6  10        141.98        125.64        27.94 o                         
   0   6  10        343.39        346.55        38.71 o                         
   1   6  10         65.08         80.55        24.02 o                         
   2   6  10          0.92         -9.78        22.18 o                         
  -9   7  10         14.42         34.44        25.11 o                         
  -8   7  10        525.59        554.03        32.00 o                         
  -7   7  10         15.98         10.56        11.87 o                         
  -6   7  10          9.18          8.65        10.87 o                         
  -5   7  10        198.44        179.40        23.37 o                         
  -4   7  10         70.57         69.94        11.73 o                         
  -3   7  10        699.05        782.28        34.66 o                         
  -2   7  10        292.35        317.28        21.05 o                         
  -1   7  10         62.02         23.65        11.96 o                         
   0   7  10        184.50        219.10        18.63 o                         
   1   7  10        293.90        419.95        44.27 o                         
  -8   8  10          2.15         11.93        13.66 o                         
  -7   8  10          1.35         -4.09        13.03 o                         
  -6   8  10         64.20         82.93        20.60 o                         
  -5   8  10         46.01         24.84        11.19 o                         
  -4   8  10        221.51        230.02        18.84 o                         
  -3   8  10        222.49        213.45        16.97 o                         
  -2   8  10          6.07         -6.97        12.19 o                         
  -1   8  10         56.20         93.10        26.35 o                         
  -8   9  10         16.20         20.71        14.77 o                         
  -7   9  10        287.20        319.64        36.18 o                         
  -6   9  10          0.43        -15.29        19.45 o                         
  -5   9  10          2.41         -2.08        17.57 o                         
  -4   9  10        174.84        186.42        18.68 o                         
  -3   9  10         63.14         54.99        19.31 o                         
  -7  10  10          0.37        -17.47        20.10 o                         
  -6  10  10         13.60         11.96        19.55 o                         
  -5  10  10        237.64        231.32        31.22 o                         
  -4  10  10         45.28         29.98        17.92 o                         
  -3  10  10         49.56         63.77        21.59 o                         
  -3 -13  11        123.57        101.69        14.39 o                         
  -2 -13  11        109.67         91.71        15.24 o                         
  -1 -13  11        130.50         92.46        16.13 o                         
   0 -13  11        394.38        341.94        25.96 o                         
  -4 -12  11        162.98        171.07        16.92 o                         
  -3 -12  11          1.30         -1.99        11.22 o                         
  -2 -12  11        124.99        148.49        18.51 o                         
  -1 -12  11        238.98        241.09        22.48 o                         
   0 -12  11          4.19         28.04        13.05 o                         
   1 -12  11         20.53         32.34        11.59 o                         
   2 -12  11        440.21        428.98        44.86 o                         
   3 -12  11         30.80         32.80        22.93 o                         
   4 -12  11          0.22         11.76        21.29 o                         
  -5 -11  11        133.01        128.39        16.23 o                         
  -4 -11  11        154.18        130.42        18.51 o                         
  -3 -11  11         56.56         41.89        14.89 o                         
  -2 -11  11        514.49        554.99        34.59 o                         
  -1 -11  11        100.56        120.79        19.16 o                         
   0 -11  11        210.12        189.14        14.12 o                         
   1 -11  11        563.65        593.47        31.83 o                         
   2 -11  11         15.14          7.58         7.67 o                         
   3 -11  11         10.32         11.87         8.17 o                         
   4 -11  11        526.14        542.73        46.55 o                         
   5 -11  11          3.06          2.68        19.85 o                         
  -6 -10  11         22.44         13.10        12.85 o                         
  -5 -10  11        166.17        152.20        21.64 o                         
  -4 -10  11        128.47        110.79        15.62 o                         
  -3 -10  11        409.08        414.24        31.27 o                         
  -2 -10  11        443.25        500.99        34.74 o                         
  -1 -10  11        374.12        355.76        19.47 o                         
   0 -10  11         78.55         83.75         8.35 o                         
   1 -10  11         17.70         18.93         7.49 o                         
   2 -10  11          0.18          2.40         6.81 o                         
   3 -10  11        724.92        776.48        24.97 o                         
   4 -10  11         54.19         64.87        11.23 o                         
   5 -10  11        238.07        240.84        32.46 o                         
  -6  -9  11          5.04         -6.75        21.29 o                         
  -5  -9  11        196.90        179.06        31.32 o                         
  -4  -9  11         76.56         80.65        22.28 o                         
  -3  -9  11        247.41        260.00        15.18 o                         
  -2  -9  11        198.86        211.02        15.89 o                         
  -1  -9  11        137.04        137.17        13.45 o                         
   0  -9  11         59.35         60.51         7.22 o                         
   1  -9  11        143.13        142.35         9.00 o                         
   2  -9  11        645.86        663.83        18.62 o                         
   3  -9  11         13.54         13.49         7.57 o                         
   4  -9  11         62.02         68.72         7.90 o                         
   5  -9  11        519.83        573.70        43.82 o                         
   7  -9  11          2.48         -6.95        18.96 o                         
  -8  -8  11          0.33          3.28        22.73 o                         
  -7  -8  11         17.06         20.94        22.28 o                         
  -6  -8  11        378.39        368.64        41.69 o                         
  -5  -8  11         27.73         20.35        18.31 o                         
  -4  -8  11         52.00         50.43        11.71 o                         
  -3  -8  11        625.47        712.41        27.91 o                         
  -2  -8  11        383.19        380.00        29.95 o                         
  -1  -8  11         49.58         49.54         9.53 o                         
   0  -8  11        433.09        421.33        12.36 o                         
   1  -8  11        438.26        467.27        14.52 o                         
   2  -8  11          1.62          3.94         7.19 o                         
   3  -8  11        402.94        433.54        23.55 o                         
   4  -8  11        463.12        520.40        16.48 o                         
   5  -8  11        107.57         91.91        11.85 o                         
   6  -8  11         41.11         46.35        18.01 o                         
   7  -8  11        362.59        406.15        38.16 o                         
  -8  -7  11         17.76         36.53        24.37 o                         
  -7  -7  11        527.31        557.60        39.80 o                         
  -6  -7  11          1.68         -3.03        18.81 o                         
  -5  -7  11        140.41        151.82        15.34 o                         
  -4  -7  11        916.48        957.48        33.71 o                         
  -3  -7  11        739.71        748.04        23.24 o                         
  -2  -7  11         13.82          8.92         8.09 o                         
  -1  -7  11       1028.56       1070.15        31.84 o                         
   0  -7  11        494.35        487.38        24.38 o                         
   1  -7  11         17.02         15.87         9.02 o                         
   2  -7  11         26.48         18.31         7.86 o                         
   3  -7  11        526.47        573.15        17.06 o                         
   4  -7  11         51.12         45.54         7.19 o                         
   5  -7  11         30.08         26.34         9.61 o                         
   6  -7  11         96.12        100.73        13.43 o                         
   7  -7  11          1.66        -10.82        18.41 o                         
  -9  -6  11         86.36        116.58        29.38 o                         
  -8  -6  11        566.77        567.59        49.18 o                         
  -7  -6  11          0.57          7.84        19.16 o                         
  -6  -6  11        271.07        268.64        23.70 o                         
  -5  -6  11       1107.88       1146.10        38.29 o                         
  -4  -6  11        242.32        272.43        16.92 o                         
  -3  -6  11         86.66         97.88         9.22 o                         
  -2  -6  11       1268.73       1308.44        36.39 o                         
  -1  -6  11        119.35        136.92        10.72 o                         
   0  -6  11         18.13         15.99        14.19 o                         
   1  -6  11        171.93        193.99        20.74 o                         
   2  -6  11       1872.80       2005.47        58.34 o                         
   3  -6  11        448.95        484.05        18.98 o                         
   4  -6  11        136.51        119.61         9.14 o                         
   5  -6  11        791.78        825.32        30.52 o                         
   6  -6  11         18.74         14.43        15.91 o                         
   7  -6  11         31.48         35.29        18.41 o                         
 -10  -5  11        103.59        105.51        28.98 o                         
  -9  -5  11        159.22        158.07        22.80 o                         
  -8  -5  11          7.56          5.20        14.31 o                         
  -7  -5  11        226.20        218.16        30.07 o                         
  -6  -5  11        662.71        638.85        25.33 o                         
  -5  -5  11         13.20         14.95         9.16 o                         
  -4  -5  11        130.96        126.33        10.89 o                         
  -3  -5  11          4.20         13.43         7.15 o                         
  -2  -5  11         69.55         63.62         7.89 o                         
  -1  -5  11         69.75         89.65        10.26 o                         
   0  -5  11       1049.41       1098.57        67.15 o                         
   1  -5  11         30.93         23.18        18.26 o                         
   2  -5  11        942.70        996.11        28.27 o                         
   3  -5  11        787.89        815.60        22.20 o                         
   4  -5  11       1773.17       1822.15        38.37 o                         
   5  -5  11          6.47          4.58         7.27 o                         
   6  -5  11         15.99         11.85         9.72 o                         
 -10  -4  11        183.41        248.09        32.66 o                         
  -9  -4  11          3.44        -11.01        11.01 o                         
  -8  -4  11        125.10        124.91        18.42 o                         
  -7  -4  11        277.53        283.46        14.98 o                         
  -6  -4  11          4.54          7.56         7.58 o                         
  -5  -4  11         84.85         75.68        12.89 o                         
  -4  -4  11         78.53         69.79        11.21 o                         
  -3  -4  11        132.31        154.07        10.92 o                         
  -2  -4  11        525.27        570.63        18.38 o                         
  -1  -4  11        490.42        509.35        13.69 o                         
   0  -4  11        111.58        118.21        16.10 o                         
   1  -4  11         17.13         22.82        10.07 o                         
   2  -4  11        329.76        304.13        12.02 o                         
   3  -4  11        723.09        718.36        15.88 o                         
   4  -4  11         18.69         15.14         5.76 o                         
   5  -4  11        388.39        352.68        18.70 o                         
   6  -4  11        263.84        268.83        15.72 o                         
   7  -4  11         86.17         78.11        16.43 o                         
 -10  -3  11          0.58         -4.42        17.12 o                         
  -9  -3  11        325.97        355.16        26.66 o                         
  -8  -3  11        158.46        179.93        14.05 o                         
  -7  -3  11         72.07         69.78         7.37 o                         
  -6  -3  11        501.44        503.16        18.25 o                         
  -5  -3  11        709.43        734.16        32.04 o                         
  -4  -3  11        283.38        297.74        24.99 o                         
  -3  -3  11        130.10        117.58         8.97 o                         
  -2  -3  11       1408.62       1462.90        33.92 o                         
  -1  -3  11         47.08         39.74         6.48 o                         
   0  -3  11         32.50         22.85        10.20 o                         
   1  -3  11       1275.02       1322.18        64.86 o                         
   2  -3  11        244.18        172.55        26.13 o                         
   3  -3  11          2.77          0.98         3.55 o                         
   4  -3  11        523.67        537.55        28.13 o                         
   5  -3  11        193.95        232.89        16.23 o                         
   6  -3  11         15.65         18.01         8.57 o                         
   7  -3  11          1.12          6.15        12.75 o                         
 -10  -2  11        108.15         93.20        22.08 o                         
  -9  -2  11        160.10        171.34        14.53 o                         
  -8  -2  11          3.35         -3.34         7.50 o                         
  -7  -2  11        306.37        318.61        11.52 o                         
  -6  -2  11        154.11        155.10        24.07 o                         
  -5  -2  11        394.83        382.78        16.41 o                         
  -4  -2  11       1159.86       1116.33        51.91 o                         
  -3  -2  11       2451.28       2442.65        53.94 o                         
  -2  -2  11        105.29        109.72         7.63 o                         
  -1  -2  11        300.86        319.88        16.74 o                         
   0  -2  11       1051.01       1041.63        37.11 o                         
   1  -2  11          2.62          3.15         8.77 o                         
   2  -2  11         16.97          6.27        10.01 o                         
   3  -2  11         18.55         14.69        12.68 o                         
   4  -2  11        201.40        164.42         8.29 o                         
   5  -2  11         16.75         19.83         9.54 o                         
   6  -2  11        226.50        234.32        14.73 o                         
 -10  -1  11          0.15          3.52        21.99 o                         
  -9  -1  11         15.92         -5.45        11.50 o                         
  -8  -1  11        512.49        528.60        20.35 o                         
  -7  -1  11        740.26        757.22        20.74 o                         
  -6  -1  11         55.12         63.42         7.04 o                         
  -5  -1  11        220.29        261.56        14.14 o                         
  -4  -1  11       2917.06       2938.26       114.14 o                         
  -3  -1  11         54.38         64.42        11.22 o                         
  -2  -1  11          0.10         -0.71         6.42 o                         
  -1  -1  11        115.82        116.51        10.27 o                         
   0  -1  11          6.38         11.55         6.65 o                         
   1  -1  11          2.24         -9.21         9.21 o                         
   2  -1  11        245.56        247.83        18.04 o                         
   3  -1  11        208.89        189.43        24.86 o                         
   4  -1  11        262.74        190.79        18.61 o                         
   5  -1  11        498.69        528.57        30.67 o                         
   6  -1  11        255.56        249.18        23.13 o                         
 -10   0  11          9.13        -17.17        24.81 o                         
  -9   0  11        477.59        487.86        32.53 o                         
  -8   0  11         61.38         63.55         9.71 o                         
  -7   0  11        193.41        204.06        12.72 o                         
  -6   0  11        618.38        639.10        26.53 o                         
  -5   0  11        494.67        512.62        22.65 o                         
  -4   0  11        219.35        174.59        17.97 o                         
  -3   0  11          5.88         -3.13        11.81 o                         
  -2   0  11        565.57        587.47        33.72 o                         
  -1   0  11         69.32         52.88         7.22 o                         
   0   0  11         58.79         49.79         7.98 o                         
   1   0  11        905.77        942.90        29.26 o                         
   2   0  11        108.48         83.72        17.77 o                         
   3   0  11        124.80        110.29        12.53 o                         
   4   0  11        614.14        579.51        41.22 o                         
   5   0  11        288.18        326.04        78.44 o                         
 -10   1  11        249.75        260.51        21.91 o                         
  -9   1  11         33.77         36.54        12.69 o                         
  -8   1  11          3.77         -2.89         7.76 o                         
  -7   1  11        221.58        254.54        14.93 o                         
  -6   1  11        257.32        260.41        13.50 o                         
  -5   1  11        296.27        249.55        16.08 o                         
  -4   1  11        108.19         93.96         9.95 o                         
  -3   1  11        536.97        556.67        13.88 o                         
  -2   1  11        197.83        205.67        13.63 o                         
  -1   1  11          0.51          2.63         7.87 o                         
   0   1  11       1327.41       1368.42        43.84 o                         
   1   1  11          6.44         -0.16         9.52 o                         
   2   1  11         21.87         28.50         9.03 o                         
   3   1  11        844.89        818.86        28.60 o                         
   4   1  11         93.44         75.61        14.66 o                         
   5   1  11         17.52         21.55        11.85 o                         
 -10   2  11         15.51         16.43        20.45 o                         
  -9   2  11         80.25         59.51        12.29 o                         
  -8   2  11        555.65        558.62        29.87 o                         
  -7   2  11        139.71        117.45        10.18 o                         
  -6   2  11         77.43         67.51         8.10 o                         
  -5   2  11        694.25        655.27        27.23 o                         
  -4   2  11        102.61        117.31        21.99 o                         
  -3   2  11        224.75        229.64        12.64 o                         
  -2   2  11        438.16        399.01        44.79 o                         
  -1   2  11       1760.62       1930.22        87.10 o                         
   0   2  11        153.36        171.10        14.19 o                         
   1   2  11          1.44         18.35        10.57 o                         
   2   2  11       1301.62       1177.92        42.17 o                         
   3   2  11          5.77         -4.58        10.39 o                         
   4   2  11          6.24          7.84        16.72 o                         
   5   2  11         99.78         90.87        24.07 o                         
 -10   3  11         30.45         74.69        25.86 o                         
  -9   3  11        422.74        378.91        40.65 o                         
  -8   3  11         26.03         13.56        11.04 o                         
  -7   3  11          2.55          1.87         6.00 o                         
  -6   3  11        663.32        633.82        16.26 o                         
  -5   3  11        121.14         92.90         6.24 o                         
  -4   3  11          1.92         -2.43         4.65 o                         
  -3   3  11        516.44        451.14        14.24 o                         
  -2   3  11        479.58        408.92        67.49 o                         
  -1   3  11        213.14        254.12        42.83 o                         
   0   3  11        529.48        512.52        53.60 o                         
   1   3  11        380.23        400.25        65.56 o                         
   2   3  11         23.51         27.64         9.69 o                         
   3   3  11          4.84         -6.98        10.78 o                         
   4   3  11        299.07        280.03        24.69 o                         
   5   3  11         12.46         13.70        19.45 o                         
 -10   4  11        114.27        157.47        30.62 o                         
  -9   4  11          0.53          2.83        19.21 o                         
  -8   4  11          0.54          6.32        10.61 o                         
  -7   4  11        618.68        658.81        31.78 o                         
  -6   4  11        117.46         87.70        13.57 o                         
  -5   4  11          3.25          8.93         7.15 o                         
  -4   4  11        392.46        368.36        55.71 o                         
  -3   4  11        146.86        152.95         7.86 o                         
  -2   4  11        356.04        261.05        10.53 o                         
  -1   4  11         45.60         44.21         8.59 o                         
   0   4  11        278.24        255.61        25.61 o                         
   1   4  11         49.24         50.97        11.69 o                         
   2   4  11         16.80         13.49         9.21 o                         
   3   4  11        433.45        416.77        27.51 o                         
   4   4  11         24.22         10.37        18.16 o                         
  -9   5  11         52.77         28.44        21.14 o                         
  -8   5  11        143.83        141.54        26.60 o                         
  -7   5  11         28.78         17.12        16.63 o                         
  -6   5  11         15.96         18.31         8.84 o                         
  -5   5  11        554.00        577.31        33.63 o                         
  -4   5  11         64.95         63.38        16.92 o                         
  -3   5  11        413.09        366.88        18.97 o                         
  -2   5  11         58.38         52.42         7.08 o                         
  -1   5  11        393.39        454.14        39.80 o                         
   0   5  11        155.25        174.32        23.20 o                         
   1   5  11         29.32         22.66        10.85 o                         
   2   5  11        401.96        433.97        26.55 o                         
   3   5  11         66.80         96.13        20.05 o                         
  -9   6  11         87.05         65.41        25.26 o                         
  -8   6  11        132.09        143.67        28.04 o                         
  -7   6  11        100.76         98.41        15.86 o                         
  -6   6  11        237.35        259.59        19.58 o                         
  -5   6  11        141.30        121.15        13.73 o                         
  -4   6  11         77.48         77.64         8.72 o                         
  -3   6  11        209.94        228.83        16.55 o                         
  -2   6  11         69.38        105.41        22.73 o                         
  -1   6  11        284.98        363.72        37.67 o                         
   0   6  11         32.58          2.83        20.84 o                         
   1   6  11        253.54        229.53        35.19 o                         
  -9   7  11          0.66          3.39        14.51 o                         
  -8   7  11         24.58         22.49        13.99 o                         
  -7   7  11        264.02        276.63        31.32 o                         
  -6   7  11         35.50         20.56        11.95 o                         
  -5   7  11         43.00         57.75         9.65 o                         
  -4   7  11        376.82        355.99        20.99 o                         
  -3   7  11         56.35         56.50        12.69 o                         
  -2   7  11        201.38        230.62        33.30 o                         
  -1   7  11        121.42        139.31        28.29 o                         
   0   7  11         73.87         56.63        24.76 o                         
  -8   8  11        174.53        219.11        30.82 o                         
  -7   8  11         69.24         63.37        21.29 o                         
  -6   8  11          0.16         13.70        17.22 o                         
  -5   8  11        386.97        401.84        34.89 o                         
  -4   8  11         23.44         10.67        15.88 o                         
  -3   8  11         20.75         24.65        12.51 o                         
  -2   8  11        126.69        138.66        30.02 o                         
  -7   9  11         87.41         65.96        23.13 o                         
  -6   9  11        104.47         93.75        24.17 o                         
  -5   9  11          2.51         -6.20        16.33 o                         
  -4   9  11          0.92          3.97        16.38 o                         
  -3 -13  12        241.88        238.36        21.14 o                         
  -2 -13  12        108.73        117.67        17.02 o                         
  -4 -12  12         39.85         73.85        15.43 o                         
  -3 -12  12         14.47         22.68        13.85 o                         
  -2 -12  12          9.76          1.29        13.05 o                         
  -1 -12  12        113.90        153.25        20.79 o                         
   0 -12  12        201.24        220.89        23.72 o                         
   1 -12  12         18.55          3.18        21.79 o                         
   2 -12  12         13.96         18.31        22.28 o                         
   3 -12  12        382.09        435.93        44.42 o                         
  -5 -11  12         54.88         78.51        16.63 o                         
  -4 -11  12        414.97        414.14        30.67 o                         
  -3 -11  12        196.31        146.85        22.28 o                         
  -2 -11  12        350.77        304.62        28.34 o                         
  -1 -11  12        301.26        337.07        29.63 o                         
   0 -11  12          6.40          0.97        12.89 o                         
   1 -11  12          3.69          0.55        11.10 o                         
   2 -11  12        337.22        384.76        40.94 o                         
   3 -11  12         20.41          5.31        19.75 o                         
   4 -11  12          4.48          2.63        19.35 o                         
  -6 -10  12        432.70        477.12        32.70 o                         
  -5 -10  12        106.51         73.39        31.34 o                         
  -4 -10  12         97.16         84.44        15.07 o                         
  -3 -10  12       1003.59       1110.22        58.06 o                         
  -2 -10  12        294.15        281.34        28.83 o                         
  -1 -10  12          4.19          0.69        10.09 o                         
   0 -10  12        185.01        152.00        11.00 o                         
   1 -10  12        400.44        390.34        21.04 o                         
   2 -10  12         49.76         59.43         9.10 o                         
   3 -10  12         29.63         31.91        11.28 o                         
   4 -10  12        613.44        752.21        52.31 o                         
  -6  -9  12          1.65          6.50        20.00 o                         
  -5  -9  12         95.15         63.92        23.13 o                         
  -4  -9  12        533.38        551.27        45.61 o                         
  -3  -9  12         93.50         82.72        16.16 o                         
  -2  -9  12        178.06        170.86        15.22 o                         
  -1  -9  12        649.72        688.25        26.72 o                         
   0  -9  12        202.89        152.50        14.74 o                         
   1  -9  12          9.15          4.73         6.57 o                         
   2  -9  12        168.86        162.04        13.03 o                         
   3  -9  12        438.00        514.42        23.22 o                         
   4  -9  12          0.75         -6.25        15.38 o                         
   6  -9  12        512.28        529.03        41.89 o                         
  -7  -8  12         33.72         37.62        23.33 o                         
  -6  -8  12         42.00         12.51        20.89 o                         
  -5  -8  12        632.11        749.18        54.54 o                         
  -4  -8  12         17.17          8.28         9.96 o                         
  -3  -8  12          2.17          2.93         9.02 o                         
  -2  -8  12         70.71         70.78        13.01 o                         
  -1  -8  12         19.94         21.69        13.80 o                         
   0  -8  12         23.02         10.73         8.99 o                         
   1  -8  12        182.67        177.13        13.17 o                         
   2  -8  12        224.53        229.46        15.51 o                         
   3  -8  12         24.76         18.59         8.27 o                         
   4  -8  12        161.58        164.18        11.58 o                         
   6  -8  12         15.72         13.55        16.43 o                         
  -8  -7  12         49.98         -8.88        23.33 o                         
  -7  -7  12        159.19        142.96        21.27 o                         
  -6  -7  12        319.98        312.90        38.11 o                         
  -5  -7  12          6.78         -1.64        10.24 o                         
  -4  -7  12        177.04        168.35        14.91 o                         
  -3  -7  12          5.09          6.81         8.00 o                         
  -2  -7  12         22.56         33.83        10.27 o                         
  -1  -7  12        108.07        109.69        10.98 o                         
   0  -7  12        648.80        664.59        20.28 o                         
   1  -7  12        304.85        328.64        29.03 o                         
   2  -7  12        119.86        112.61        11.63 o                         
   3  -7  12        114.93        122.98        10.09 o                         
   4  -7  12       1028.94       1129.52        37.92 o                         
   5  -7  12         18.01         15.71        14.94 o                         
  -9  -6  12          0.56          2.78        21.19 o                         
  -8  -6  12        308.29        259.65        34.69 o                         
  -7  -6  12         97.08        142.63        28.09 o                         
  -6  -6  12         25.50         21.64        10.79 o                         
  -5  -6  12        265.25        264.38        17.74 o                         
  -4  -6  12        431.23        480.21        28.16 o                         
  -3  -6  12        153.89        159.51        10.70 o                         
  -2  -6  12          3.28          7.13         7.46 o                         
  -1  -6  12       1262.73       1282.51        35.17 o                         
   0  -6  12         34.43         43.92        11.20 o                         
   1  -6  12         83.17         75.46        14.19 o                         
   2  -6  12        299.68        351.63        19.60 o                         
   3  -6  12        492.69        556.95        18.47 o                         
   4  -6  12         76.92         69.74         9.86 o                         
   5  -6  12         22.58         19.10        10.20 o                         
 -10  -5  12         29.23         29.03        22.93 o                         
  -9  -5  12         42.45         50.37        23.72 o                         
  -8  -5  12        236.85        254.89        32.26 o                         
  -7  -5  12         20.28         -2.28        17.22 o                         
  -6  -5  12        160.35        175.45        19.47 o                         
  -5  -5  12        801.17        881.89        31.41 o                         
  -4  -5  12         73.34         65.94         9.98 o                         
  -3  -5  12        335.16        324.21        14.25 o                         
  -2  -5  12       1597.63       1687.10        67.25 o                         
  -1  -5  12         20.46         23.02         6.91 o                         
   0  -5  12         27.09         18.02         8.57 o                         
   1  -5  12        352.98        362.72        26.30 o                         
   2  -5  12          1.29          0.62         7.97 o                         
   3  -5  12          5.64         -1.82         4.67 o                         
   4  -5  12         75.64         67.57        10.07 o                         
   5  -5  12        203.85        195.64        32.13 o                         
   6  -5  12         87.87        120.35        19.65 o                         
 -10  -4  12        112.17        109.28        26.35 o                         
  -9  -4  12        106.48         95.80        18.45 o                         
  -8  -4  12         30.16         14.02        15.14 o                         
  -7  -4  12        118.30        131.81        14.08 o                         
  -6  -4  12       1001.99       1033.46        34.01 o                         
  -5  -4  12        307.96        277.76        16.31 o                         
  -4  -4  12        338.04        368.66        17.13 o                         
  -3  -4  12       1209.62       1310.49        34.48 o                         
  -2  -4  12         20.18         19.74         6.95 o                         
  -1  -4  12        153.60        169.72         8.67 o                         
   0  -4  12        502.76        508.04        65.06 o                         
   1  -4  12          0.44         -2.54         5.79 o                         
   2  -4  12          8.14          8.45         4.25 o                         
   3  -4  12        158.21        129.76         7.35 o                         
   4  -4  12        120.47         92.21        10.11 o                         
   5  -4  12          2.67          2.18         9.30 o                         
   6  -4  12        223.06        215.88        23.72 o                         
 -10  -3  12          0.47         -2.03        18.21 o                         
  -9  -3  12         13.59          7.63        13.85 o                         
  -8  -3  12        179.40        188.08        19.40 o                         
  -7  -3  12        220.09        215.06        15.51 o                         
  -6  -3  12        319.60        337.63        21.20 o                         
  -5  -3  12        396.65        414.00        31.04 o                         
  -4  -3  12        405.02        400.38        20.37 o                         
  -3  -3  12        232.23        263.55        11.73 o                         
  -2  -3  12         36.91         30.78         5.26 o                         
  -1  -3  12        731.24        825.15        29.26 o                         
   0  -3  12          0.16         -1.55         9.03 o                         
   1  -3  12         79.51         96.29        13.42 o                         
   2  -3  12        504.87        544.75        27.68 o                         
   3  -3  12         31.33          7.79        12.98 o                         
   4  -3  12          8.12         -2.80        18.04 o                         
   5  -3  12        134.33        134.31        12.88 o                         
   6  -3  12        219.15        223.32        24.17 o                         
  -9  -2  12        263.84        317.12        38.68 o                         
  -8  -2  12         37.79         35.99        10.06 o                         
  -7  -2  12         23.83         23.02         8.47 o                         
  -6  -2  12        250.22        247.76        16.46 o                         
  -5  -2  12       1154.90       1198.21        39.75 o                         
  -4  -2  12        185.69        207.89        20.89 o                         
  -3  -2  12         20.33         17.73         6.16 o                         
  -2  -2  12        356.11        403.41        13.02 o
[truncated: 61,968 more chars]
