# Supplementary material for: Crystal structures of two copper(I)–6,6′-dimethyl-2,2′-bipyridyl (dmbpy) compounds, [Cu(dmbpy)2]2[MF6]·xH2O (M = Zr, Hf; x = 1.134, 0.671)
Source: Acta Crystallogr E Crystallogr Commun. 2021 Jul 20;77(Pt 8):819–23. doi: 10.1107/S2056989021007295 (PMC8340967; doi:10.1107/S2056989021007295)
Supplement: Supplementary file 3 [file e-77-00819-IIsup3.hkl]

data_II                                                                         
_shelx_title ' ew1-37f_cs_a.res in P-1'                                         
_shelx_refln_list_code          4                                               
_shelx_F_calc_maximum      252.12                                               
_exptl_crystal_F_000       582.70                                               
_reflns_d_resolution_high  0.6375                                               
                                                                                
loop_                                                                           
 _space_group_symop_operation_xyz                                               
 'x, y, z'                                                                      
 '-x, -y, -z'                                                                   
                                                                                
_cell_length_a     8.5737                                                       
_cell_length_b    10.7967                                                       
_cell_length_c    13.0183                                                       
_cell_angle_alpha 103.273                                                       
_cell_angle_beta  103.662                                                       
_cell_angle_gamma  98.785                                                       
                                                                                
_shelx_F_squared_multiplier     1.000                                           
                                                                                
loop_                                                                           
 _refln_index_h                                                                 
 _refln_index_k                                                                 
 _refln_index_l                                                                 
 _refln_F_squared_calc                                                          
 _refln_F_squared_meas                                                          
 _refln_F_squared_sigma                                                         
 _refln_observed_status                                                         
   1   0   0       1222.20       1223.84        44.19 o                         
   2   0   0       3231.57       3096.06        37.99 o                         
   3   0   0       6773.99       6439.57        67.60 o                         
   4   0   0       9515.75       9720.12       101.35 o                         
   5   0   0         23.94         30.28         3.27 o                         
   6   0   0       1956.72       1972.88        26.53 o                         
   7   0   0        689.83        705.44        17.18 o                         
   8   0   0         28.19         31.99         5.62 o                         
   9   0   0       1095.37       1047.88        19.07 o                         
  10   0   0       1693.91       1719.04        60.82 o                         
  11   0   0        321.95        302.68        17.69 o                         
 -12   1   0         74.16         84.22        39.83 o                         
 -11   1   0        805.53        769.54        29.08 o                         
 -10   1   0        235.08        200.60        10.07 o                         
  -9   1   0        794.85        797.92        15.36 o                         
  -8   1   0       1201.26       1207.44        24.09 o                         
  -7   1   0       1787.00       1779.91        26.84 o                         
  -6   1   0        103.79        120.53         6.21 o                         
  -5   1   0       6014.26       6111.05        97.57 o                         
  -4   1   0       7470.88       7539.64       121.57 o                         
  -3   1   0        985.90       1005.91        18.73 o                         
  -2   1   0       4216.54       4362.32        61.02 o                         
  -1   1   0      31177.15      27490.09       490.36 o                         
   0   1   0        584.79        683.29        15.28 o                         
   1   1   0      11546.10      11766.49       117.01 o                         
   2   1   0       7990.14       7899.74        87.63 o                         
   3   1   0        105.61         87.18         3.75 o                         
   4   1   0         45.50         49.34         3.28 o                         
   5   1   0       6263.88       6255.93        65.61 o                         
   6   1   0       1369.46       1412.83        17.49 o                         
   7   1   0         13.30         13.26         2.63 o                         
   8   1   0       1253.73       1238.48        20.89 o                         
   9   1   0       1941.80       1932.03        35.28 o                         
  10   1   0        350.41        335.10        16.56 o                         
  11   1   0        321.67        324.68        22.77 o                         
 -12   2   0        824.62        791.93        46.57 o                         
 -11   2   0         82.41         90.10        13.37 o                         
 -10   2   0        504.00        377.97        41.80 o                         
  -9   2   0       2537.99       2547.32        36.87 o                         
  -8   2   0       1690.21       1679.22        26.51 o                         
  -7   2   0        151.02        150.70         6.20 o                         
  -6   2   0       4389.26       4340.41        51.64 o                         
  -5   2   0       5139.12       5071.30        68.79 o                         
  -4   2   0         44.00         54.87         3.76 o                         
  -3   2   0       4192.12       4084.11        53.20 o                         
  -2   2   0       2078.41       1955.89        27.58 o                         
  -1   2   0       2824.10       2843.90        30.64 o                         
   0   2   0         83.03         91.84         2.67 o                         
   1   2   0       9721.46       9573.90        89.88 o                         
   2   2   0         80.25         68.43         3.44 o                         
   3   2   0         19.22         23.27         2.13 o                         
   4   2   0       3336.34       3059.18        29.28 o                         
   5   2   0       2829.63       2731.37        25.54 o                         
   6   2   0         90.55         80.52         4.15 o                         
   7   2   0       1581.62       1596.51        23.85 o                         
   8   2   0       2632.19       2592.85        34.84 o                         
   9   2   0        239.58        234.17         9.69 o                         
  10   2   0        725.19        714.41        25.06 o                         
  11   2   0        820.51        876.51        37.95 o                         
 -12   3   0        252.74        245.17        26.00 o                         
 -11   3   0        400.76        379.59        24.34 o                         
 -10   3   0       2248.63       2255.72        51.86 o                         
  -9   3   0        786.51        778.21        19.58 o                         
  -8   3   0       3676.62       3200.03       183.64 o                         
  -7   3   0       3168.65       3098.23        38.22 o                         
  -6   3   0        765.78        720.74        13.91 o                         
  -5   3   0         14.07         11.78         2.12 o                         
  -4   3   0       6524.21       6552.54        62.10 o                         
  -3   3   0       1522.89       1454.85        15.80 o                         
  -2   3   0        207.87        223.79         4.64 o                         
  -1   3   0        356.49        428.26         7.16 o                         
   0   3   0       6507.70       6593.19        62.79 o                         
   1   3   0       2802.12       2858.56        25.38 o                         
   2   3   0       2221.28       2237.76        19.91 o                         
   3   3   0       7471.60       7062.89        63.26 o                         
   4   3   0       2939.33       2809.88        30.13 o                         
   5   3   0         19.34         22.25         3.13 o                         
   6   3   0       6018.57       5853.01        57.62 o                         
   7   3   0       1373.47       1402.97        22.66 o                         
   8   3   0         52.09         45.67         5.22 o                         
   9   3   0        836.53        841.83        23.79 o                         
  10   3   0       1107.89       1106.11        30.02 o                         
  11   3   0         55.05         51.86        17.42 o                         
 -12   4   0        480.82        452.43        76.00 o                         
 -11   4   0       1409.62       1416.95        39.50 o                         
 -10   4   0        195.03        197.96        11.82 o                         
  -9   4   0       1450.29       1386.31        27.72 o                         
  -8   4   0       1078.68       1067.54        22.63 o                         
  -7   4   0       2555.24       2510.09        46.65 o                         
  -6   4   0         19.29         22.98         2.92 o                         
  -5   4   0       3818.06       3822.87        39.18 o                         
  -4   4   0       2123.29       2067.21        21.68 o                         
  -3   4   0       3104.68       3370.26        41.63 o                         
  -2   4   0       1778.67       1684.36        24.21 o                         
  -1   4   0      10090.55       9870.48        80.41 o                         
   0   4   0       2424.89       2576.87        32.55 o                         
   1   4   0       3580.69       3612.13        30.66 o                         
   2   4   0      13323.66      13373.68       114.11 o                         
   3   4   0       2036.47       2155.18        22.22 o                         
   4   4   0        789.62        842.69        11.82 o                         
   5   4   0       4962.25       4961.36        47.53 o                         
   6   4   0       1221.46       1207.45        21.37 o                         
   7   4   0        258.58        232.43         9.79 o                         
   8   4   0       1030.31        988.57        18.74 o                         
   9   4   0        932.45        914.38        24.27 o                         
  10   4   0         31.22         23.11         8.18 o                         
  11   4   0        303.52        315.12        42.84 o                         
 -12   5   0        587.75        591.96        50.39 o                         
 -11   5   0         26.44         23.65        10.05 o                         
 -10   5   0        663.50        701.51        21.02 o                         
  -9   5   0       1571.16       1566.16        29.43 o                         
  -8   5   0        506.43        501.23        25.46 o                         
  -7   5   0        175.21        161.34         6.23 o                         
  -6   5   0       3671.45       3642.43        51.57 o                         
  -5   5   0       2292.06       2483.59        28.62 o                         
  -4   5   0        206.79        242.09         6.64 o                         
  -3   5   0       4052.36       3835.83        45.27 o                         
  -2   5   0       9105.19       9354.67        85.35 o                         
  -1   5   0       2311.65       2550.49        28.41 o                         
   0   5   0       9248.12       9390.97        90.42 o                         
   1   5   0      19409.57      19823.02       151.39 o                         
   2   5   0        257.03        269.64         6.05 o                         
   3   5   0       1407.41       1400.35        16.57 o                         
   4   5   0       5328.31       5261.47        48.77 o                         
   5   5   0       1057.86       1097.28        17.56 o                         
   6   5   0         46.75         46.42         4.25 o                         
   7   5   0        789.04        789.43        20.51 o                         
   8   5   0        735.17        691.86        17.54 o                         
   9   5   0         23.08         18.67         7.74 o                         
  10   5   0        525.62        519.03        19.76 o                         
 -12   6   0        145.85        136.77        26.91 o                         
 -11   6   0        389.11        407.78        17.22 o                         
 -10   6   0        825.10        860.44        27.87 o                         
  -9   6   0         10.56         14.75         3.85 o                         
  -8   6   0        446.94        464.81        19.21 o                         
  -7   6   0       2815.48       2890.92        46.33 o                         
  -6   6   0       1219.19       1279.63        23.39 o                         
  -5   6   0        272.61        278.80         8.95 o                         
  -4   6   0       7728.36       7584.59       121.12 o                         
  -3   6   0       3589.02       3567.26        39.99 o                         
  -2   6   0        929.04       1005.80        13.33 o                         
  -1   6   0       6910.47       7047.67        70.66 o                         
   0   6   0       6156.83       6303.88        59.89 o                         
   1   6   0         56.40         59.58         2.70 o                         
   2   6   0        362.15        331.37         6.60 o                         
   3   6   0       3356.91       3344.78        32.85 o                         
   4   6   0        279.71        304.84         8.75 o                         
   5   6   0        514.47        512.29        12.07 o                         
   6   6   0       1031.95       1031.80        19.05 o                         
   7   6   0        727.70        659.00        35.56 o                         
   8   6   0         76.85         76.06         9.92 o                         
   9   6   0        969.26       1089.29        30.39 o                         
  10   6   0        308.70        290.02        31.26 o                         
 -12   7   0        294.44        321.21        36.43 o                         
 -11   7   0       1333.32       1363.24        28.93 o                         
 -10   7   0        168.20        153.65        12.49 o                         
  -9   7   0       1352.54       1356.80        49.11 o                         
  -8   7   0       1868.46       1841.77        38.68 o                         
  -7   7   0        248.97        275.89        12.08 o                         
  -6   7   0       1307.85       1330.13        24.23 o                         
  -5   7   0       4712.64       4712.98        61.45 o                         
  -4   7   0       1161.13       1128.63        20.46 o                         
  -3   7   0         41.62         32.64         3.82 o                         
  -2   7   0       4138.54       4110.46        48.28 o                         
  -1   7   0       4044.03       4228.32        58.59 o                         
   0   7   0        388.35        389.40         7.61 o                         
   1   7   0        501.42        465.57         8.15 o                         
   2   7   0       2603.83       2552.75        26.58 o                         
   3   7   0        215.31        213.28         5.58 o                         
   4   7   0        198.58        183.58         5.87 o                         
   5   7   0       1843.38       1792.18        34.95 o                         
   6   7   0        389.40        386.60        14.90 o                         
   7   7   0         48.52         41.95         8.49 o                         
   8   7   0        713.93        755.15        25.38 o                         
   9   7   0        686.67        704.60        25.37 o                         
  10   7   0        104.24        118.56        26.78 o                         
 -12   8   0        603.12        539.47        44.11 o                         
 -11   8   0         99.59         91.99         9.33 o                         
 -10   8   0       2187.02       2184.16        54.00 o                         
  -9   8   0       2203.04       2217.62        53.10 o                         
  -8   8   0        462.00        462.28        20.09 o                         
  -7   8   0       1391.01       1366.56        28.63 o                         
  -6   8   0       1727.83       1771.85        33.78 o                         
  -5   8   0        461.88        469.96        14.01 o                         
  -4   8   0        574.99        573.94        13.98 o                         
  -3   8   0       1585.25       1613.59        24.62 o                         
  -2   8   0        960.83        976.14        17.45 o                         
  -1   8   0         38.94         48.30         4.67 o                         
   0   8   0       3823.39       3885.44        41.93 o                         
   1   8   0       2911.57       3006.95        27.82 o                         
   2   8   0        169.72        163.53         4.96 o                         
   3   8   0        302.12        365.50         8.28 o                         
   4   8   0       3063.35       3112.18        44.35 o                         
   5   8   0        273.75        288.28        18.13 o                         
   6   8   0         63.51         63.40        11.02 o                         
   7   8   0       1191.88       1287.27        33.28 o                         
   8   8   0        485.62        428.94        25.12 o                         
   9   8   0         50.43         38.52        23.99 o                         
 -11   9   0       1180.93       1165.11        32.08 o                         
 -10   9   0        764.77        690.02        24.64 o                         
  -9   9   0        369.93        374.36        20.59 o                         
  -8   9   0        667.22        691.27        22.72 o                         
  -7   9   0        719.38        728.11        19.86 o                         
  -6   9   0         68.11         78.82         7.34 o                         
  -5   9   0        627.39        655.11        21.26 o                         
  -4   9   0       1581.21       1561.75        24.38 o                         
  -3   9   0        948.08        943.75        19.90 o                         
  -2   9   0         68.86         72.57         6.29 o                         
  -1   9   0       4687.52       4606.31        61.33 o                         
   0   9   0       2628.04       2673.59        36.11 o                         
   1   9   0        754.98        758.78        14.12 o                         
   2   9   0        799.11        898.76        20.18 o                         
   3   9   0       2076.81       2018.31        32.24 o                         
   4   9   0        167.16        186.61        11.73 o                         
   5   9   0        149.56        157.88        15.59 o                         
   6   9   0       1339.38       1299.87        42.02 o                         
   7   9   0         51.31         25.58        10.15 o                         
   8   9   0         89.55         61.12        12.34 o                         
 -11  10   0        131.31        123.09        19.87 o                         
 -10  10   0        189.11        192.18        12.74 o                         
  -9  10   0        761.01        782.26        26.73 o                         
  -8  10   0        779.07        769.72        24.60 o                         
  -7  10   0          9.15         16.64         6.97 o                         
  -6  10   0        137.99        152.63         9.15 o                         
  -5  10   0       2583.97       2458.16        60.34 o                         
  -4  10   0        153.91        149.30         5.33 o                         
  -3  10   0        269.39        277.59        15.23 o                         
  -2  10   0       1978.71       1976.42        40.76 o                         
  -1  10   0       1131.04       1214.71        24.07 o                         
   0  10   0        917.21        976.93        18.38 o                         
   1  10   0       2250.41       2309.79        36.58 o                         
   2  10   0       2011.45       2030.30        29.41 o                         
   3  10   0         79.62         67.47         7.31 o                         
   4  10   0        826.78        792.86        31.73 o                         
   5  10   0       1011.18       1009.32        60.45 o                         
   6  10   0         42.68         39.37        11.56 o                         
   7  10   0         47.65         28.04        10.85 o                         
 -11  11   0          9.10         12.06        20.25 o                         
 -10  11   0        216.64        216.17        18.71 o                         
  -9  11   0       1037.42       1081.60        34.49 o                         
  -8  11   0         64.54         65.05        11.60 o                         
  -7  11   0        586.99        630.51        20.40 o                         
  -6  11   0       1356.91       1336.04        39.30 o                         
  -5  11   0        106.89        104.49         7.67 o                         
  -4  11   0        866.37        840.89        22.80 o                         
  -3  11   0       2038.84       2040.93        67.90 o                         
  -2  11   0        415.84        442.30        14.18 o                         
  -1  11   0        223.65        232.19        10.59 o                         
   0  11   0       2364.62       2366.28        40.42 o                         
   1  11   0        707.38        704.89        24.78 o                         
   2  11   0        115.31        103.66         9.33 o                         
   3  11   0        730.25        742.08        20.04 o                         
   4  11   0        915.43        974.13        42.52 o                         
   5  11   0         55.86         56.91        11.07 o                         
   6  11   0         98.32         70.55        12.05 o                         
 -10  12   0        599.84        600.82        34.71 o                         
  -9  12   0        143.26        144.37        17.32 o                         
  -8  12   0       1033.79       1065.18        35.34 o                         
  -7  12   0       1135.51       1188.74        61.24 o                         
  -6  12   0         47.98         46.77         8.35 o                         
  -5  12   0        694.89        684.84        20.64 o                         
  -4  12   0       1685.14       1702.03        41.77 o                         
  -3  12   0         89.31         81.39         7.44 o                         
  -2  12   0        101.51        108.70         8.49 o                         
  -1  12   0       1275.42       1279.12        36.24 o                         
   0  12   0        404.58        380.26        17.56 o                         
   1  12   0        155.76        165.97        15.23 o                         
   2  12   0        747.94        756.58        27.33 o                         
   3  12   0        386.98        387.21        18.73 o                         
   4  12   0         48.10         42.90         8.73 o                         
   5  12   0        381.68        389.10        27.52 o                         
   6  12   0        259.97        280.75        24.75 o                         
  -9  13   0        704.24        688.56        56.74 o                         
  -8  13   0       1057.85       1141.86        43.48 o                         
  -7  13   0         13.98          6.10        13.45 o                         
  -6  13   0        706.08        761.57        34.96 o                         
  -5  13   0        854.91        813.00        47.43 o                         
  -4  13   0        219.47        218.14        18.18 o                         
  -3  13   0        114.57        111.07        11.19 o                         
  -2  13   0        472.27        467.17        19.72 o                         
  -1  13   0        408.31        421.80        23.32 o                         
   0  13   0          5.80          5.33         8.93 o                         
   1  13   0        930.77        975.82        39.76 o                         
   2  13   0         19.98          3.50         9.55 o                         
   3  13   0        151.60        163.91        20.61 o                         
   4  13   0        117.88        110.94        22.85 o                         
   5  13   0        393.75        378.71        38.46 o                         
  -7  14   0        317.21        271.32        39.03 o                         
  -6  14   0        580.06        563.35        27.85 o                         
  -5  14   0         40.40         32.67        11.03 o                         
  -4  14   0        147.42        155.58        15.14 o                         
  -3  14   0        918.65        922.84        29.02 o                         
  -2  14   0        105.24        109.09        12.34 o                         
  -1  14   0         58.74         65.03         9.88 o                         
   0  14   0       1146.99       1268.49        39.15 o                         
   1  14   0        177.32        173.48        18.10 o                         
   2  14   0          2.14         -4.17        11.03 o                         
  -4  15   0        570.79        550.48        41.04 o                         
  -3  15   0          6.70         12.85        11.21 o                         
  -2  15   0        309.32        316.52        17.28 o                         
  -1  15   0        559.40        524.36        21.19 o                         
   0  15   0        204.62        181.04        25.51 o                         
   1  15   0         14.08         43.35        21.83 o                         
   3 -16   1        496.58        432.73        33.99 o                         
  -1 -15   1        831.09        889.90        60.04 o                         
   0 -15   1        111.47         82.78        13.92 o                         
   1 -15   1        101.68         84.08        11.08 o                         
   2 -15   1        637.50        650.76        31.17 o                         
   3 -15   1        115.70        141.36        13.63 o                         
   4 -15   1         56.32         69.70        12.75 o                         
  -2 -14   1        362.98        345.72        23.24 o                         
  -1 -14   1        139.87        129.14        14.14 o                         
   0 -14   1        577.40        590.84        26.86 o                         
   1 -14   1        538.31        523.70        21.74 o                         
   2 -14   1         57.67         54.51        11.89 o                         
   3 -14   1        148.88        167.50        13.95 o                         
   4 -14   1        602.43        598.62        38.64 o                         
   5 -14   1        494.47        461.86        30.23 o                         
   6 -14   1          4.55        -12.62        13.29 o                         
   7 -14   1        590.88        525.26        52.23 o                         
  -5 -13   1         17.88         28.56        18.98 o                         
  -4 -13   1        320.79        285.12        24.46 o                         
  -3 -13   1        483.46        491.21        21.18 o                         
  -2 -13   1        112.90        125.37        13.49 o                         
  -1 -13   1        390.33        385.82        24.62 o                         
   0 -13   1        967.20        938.67        28.28 o                         
   1 -13   1        389.97        374.78        18.24 o                         
   2 -13   1        112.16        112.51        11.23 o                         
   3 -13   1        850.03        906.10        41.70 o                         
   4 -13   1        944.28        905.33        52.38 o                         
   5 -13   1         16.76         20.15        10.49 o                         
   6 -13   1       1141.41       1210.02        54.51 o                         
   7 -13   1        225.39        239.89        18.90 o                         
   8 -13   1        226.24        252.07        19.19 o                         
   9 -13   1        156.97        183.48        32.43 o                         
  -6 -12   1         22.16          5.01        13.03 o                         
  -5 -12   1        756.37        770.60        34.81 o                         
  -4 -12   1         86.30         78.39        11.42 o                         
  -3 -12   1          3.68          3.19         7.29 o                         
  -2 -12   1        344.53        339.49        18.26 o                         
  -1 -12   1       1294.63       1304.88        37.31 o                         
   0 -12   1        341.40        317.42        13.60 o                         
   1 -12   1        779.17        727.29        21.78 o                         
   2 -12   1       2280.10       2339.76        42.90 o                         
   3 -12   1        376.21        376.44        15.86 o                         
   4 -12   1        386.75        316.64        18.12 o                         
   5 -12   1       1962.78       1963.15        51.25 o                         
   6 -12   1        357.14        354.49        22.27 o                         
   7 -12   1         34.08         44.29         8.97 o                         
   8 -12   1        631.50        631.60        31.66 o                         
   9 -12   1        844.92        842.36        46.69 o                         
  10 -12   1         44.36         36.75        21.33 o                         
  -7 -11   1        119.18         89.89        18.26 o                         
  -6 -11   1        459.14        420.47        21.95 o                         
  -5 -11   1        197.70        200.72        15.34 o                         
  -4 -11   1         40.46         43.97         8.35 o                         
  -3 -11   1       1109.30       1166.59        31.01 o                         
  -2 -11   1        889.25        866.01        23.23 o                         
  -1 -11   1         64.62         68.90         7.92 o                         
   0 -11   1       1914.27       1959.12        32.09 o                         
   1 -11   1       1940.39       1933.11        36.53 o                         
   2 -11   1        570.95        598.83        20.68 o                         
   3 -11   1        371.93        358.17        18.33 o                         
   4 -11   1       1834.77       1795.59        26.82 o                         
   5 -11   1        374.27        352.98        17.85 o                         
   6 -11   1        298.86        260.63        15.45 o                         
   7 -11   1        813.70        857.52        26.27 o                         
   8 -11   1        787.63        739.31        30.85 o                         
   9 -11   1        371.53        362.33        22.46 o                         
  10 -11   1        523.13        438.29        24.52 o                         
  -7 -10   1        876.20        910.48        43.24 o                         
  -6 -10   1        139.57        123.89        12.84 o                         
  -5 -10   1        149.89        115.23         9.62 o                         
  -4 -10   1       1987.97       2023.96        42.80 o                         
  -3 -10   1        217.15        253.10        13.77 o                         
  -2 -10   1        120.29        109.18         7.44 o                         
  -1 -10   1       2754.96       2710.66        31.31 o                         
   0 -10   1       1837.86       1845.69        29.65 o                         
   1 -10   1         12.67         16.05         5.05 o                         
   2 -10   1       1581.13       1660.26        31.49 o                         
   3 -10   1       3077.09       3067.76        60.84 o                         
   4 -10   1        267.53        261.04         7.60 o                         
   5 -10   1        138.82        133.33         7.01 o                         
   6 -10   1       1159.97       1154.60        25.87 o                         
   7 -10   1        665.13        693.66        22.75 o                         
   8 -10   1        104.93        115.24        12.26 o                         
   9 -10   1        519.34        528.25        20.62 o                         
  10 -10   1        951.24        915.37        33.90 o                         
  11 -10   1         28.17         33.83        14.92 o                         
  -8  -9   1       1059.63       1128.80        36.58 o                         
  -7  -9   1         18.71         15.87        14.45 o                         
  -6  -9   1        765.44        756.35        30.89 o                         
  -5  -9   1       1860.12       1861.21        30.36 o                         
  -4  -9   1        254.83        289.71        10.64 o                         
  -3  -9   1        550.83        538.83        11.81 o                         
  -2  -9   1       1361.46       1510.30        23.16 o                         
  -1  -9   1       1401.02       1393.20        20.13 o                         
   0  -9   1         57.31         50.35         4.30 o                         
   1  -9   1       5242.58       5238.54        84.55 o                         
   2  -9   1        614.12        656.79        25.66 o                         
   3  -9   1       1342.09       1338.40        20.13 o                         
   4  -9   1        580.29        618.43        11.57 o                         
   5  -9   1       3083.37       2969.57        56.63 o                         
   6  -9   1         59.82         69.79         6.45 o                         
   7  -9   1        452.69        423.20        21.48 o                         
   8  -9   1       1412.22       1508.47        35.09 o                         
   9  -9   1        376.65        402.02        20.31 o                         
  10  -9   1          9.26         13.41        11.20 o                         
  11  -9   1        396.29        353.47        20.95 o                         
  -9  -8   1        386.52        424.72        43.22 o                         
  -8  -8   1        109.47        107.46        13.43 o                         
  -7  -8   1        407.87        425.59        20.94 o                         
  -6  -8   1       1472.07       1369.98        33.45 o                         
  -5  -8   1        165.59        162.60        12.08 o                         
  -4  -8   1        523.71        539.28        15.96 o                         
  -3  -8   1       1559.24       1552.52        21.82 o                         
  -2  -8   1       1806.41       1762.59        19.02 o                         
  -1  -8   1        170.37        198.73         5.88 o                         
   0  -8   1       5755.58       5742.21        64.55 o                         
   1  -8   1       2059.80       2068.24        29.00 o                         
   2  -8   1        829.82        844.04        14.99 o                         
   3  -8   1       1743.90       1788.24        21.51 o                         
   4  -8   1       5816.82       5683.35        65.98 o                         
   5  -8   1        237.86        269.97        14.41 o                         
   6  -8   1        520.71        558.73        15.71 o                         
   7  -8   1       1499.38       1578.60        40.04 o                         
   8  -8   1        888.13        882.94        25.05 o                         
   9  -8   1        245.12        264.58        17.11 o                         
  10  -8   1        772.55        801.20        30.52 o                         
  11  -8   1        424.33        400.32        17.81 o                         
  12  -8   1        148.80        154.86        27.54 o                         
 -10  -7   1        352.95        350.09        39.60 o                         
  -9  -7   1        233.50        214.75        16.76 o                         
  -8  -7   1        234.19        233.49        16.30 o                         
  -7  -7   1        890.60        886.42        21.27 o                         
  -6  -7   1        146.81        160.23         8.49 o                         
  -5  -7   1       1127.32       1192.77        23.60 o                         
  -4  -7   1       2032.84       2041.81        26.67 o                         
  -3  -7   1        148.73        157.57         5.70 o                         
  -2  -7   1         58.97         64.41         3.16 o                         
  -1  -7   1       7331.47       7410.29        62.00 o                         
   0  -7   1       5005.00       4954.31        56.13 o                         
   1  -7   1         46.39         51.56         3.83 o                         
   2  -7   1       3627.16       3592.47        35.29 o                         
   3  -7   1       5426.19       5443.68        65.65 o                         
   4  -7   1       1445.86       1406.84        18.80 o                         
   5  -7   1       2274.45       2326.52        55.67 o                         
   6  -7   1       3341.03       3282.40        50.01 o                         
   7  -7   1        252.43        257.99        12.64 o                         
   8  -7   1        457.27        478.88        17.56 o                         
   9  -7   1       2761.53       2883.56        56.03 o                         
  10  -7   1        654.89        619.19        33.10 o                         
  11  -7   1        171.58        174.43        17.57 o                         
  12  -7   1        449.39        426.63        42.33 o                         
 -10  -6   1         29.77         29.46        11.83 o                         
  -9  -6   1        506.27        526.03        20.92 o                         
  -8  -6   1        617.91        590.75        17.35 o                         
  -7  -6   1         94.90         74.25         6.38 o                         
  -6  -6   1        270.21        272.79         9.68 o                         
  -5  -6   1       4020.76       4008.26        46.62 o                         
  -4  -6   1        164.98        145.94         8.11 o                         
  -3  -6   1        288.99        286.28         7.32 o                         
  -2  -6   1       5735.59       5524.74        49.28 o                         
  -1  -6   1       4421.94       4514.74        38.67 o                         
   0  -6   1       1530.76       1650.47        22.31 o                         
   1  -6   1       4177.52       4301.21        46.19 o                         
   2  -6   1        757.68        732.72        10.79 o                         
   3  -6   1        522.43        580.47         9.58 o                         
   4  -6   1       3310.86       3167.65        53.13 o                         
   5  -6   1       4500.51       4657.84        55.01 o                         
   6  -6   1         94.06         83.13        10.42 o                         
   7  -6   1       1198.58       1182.18        23.16 o                         
   8  -6   1       2955.90       2965.31        53.87 o                         
   9  -6   1       1466.36       1432.81        36.57 o                         
  10  -6   1        279.73        247.57        14.80 o                         
  11  -6   1        900.34        976.09        31.94 o                         
  12  -6   1        391.42        375.03        40.49 o                         
 -11  -5   1         35.40         54.33        24.94 o                         
 -10  -5   1       1159.16       1186.46        29.71 o                         
  -9  -5   1        646.74        647.32        27.24 o                         
  -8  -5   1         83.81         85.53         7.75 o                         
  -7  -5   1        387.81        381.19        15.42 o                         
  -6  -5   1       5749.60       5670.48        54.15 o                         
  -5  -5   1         48.59         45.00         3.65 o                         
  -4  -5   1       2118.10       2152.36        24.33 o                         
  -3  -5   1       3163.15       3017.01        32.50 o                         
  -2  -5   1       1622.89       1690.91        18.33 o                         
  -1  -5   1        432.45        432.61         7.04 o                         
   0  -5   1      15556.24      15602.35       146.98 o                         
   1  -5   1       1292.98       1163.97        14.44 o                         
   2  -5   1        178.93        175.38         5.34 o                         
   3  -5   1       2889.15       2673.92        28.50 o                         
   4  -5   1       6129.25       5931.17       116.22 o                         
   5  -5   1         99.76        101.98         4.58 o                         
   6  -5   1       1296.52       1339.54        18.47 o                         
   7  -5   1        806.69        817.73        18.09 o                         
   8  -5   1        665.94        687.22        18.73 o                         
   9  -5   1        592.60        568.79        22.04 o                         
  10  -5   1       1369.80       1396.98        45.34 o                         
  11  -5   1        123.74        104.58        14.65 o                         
  12  -5   1        117.08        131.19        28.37 o                         
 -11  -4   1        714.12        595.01        55.15 o                         
 -10  -4   1        328.81        314.83        15.40 o                         
  -9  -4   1        541.02        581.93        19.06 o                         
  -8  -4   1       1743.23       1776.63        30.47 o                         
  -7  -4   1       2850.70       2800.88        37.45 o                         
  -6  -4   1        137.96        128.44         5.92 o                         
  -5  -4   1       4856.74       4882.64        54.31 o                         
  -4  -4   1       5583.98       5534.33        59.07 o                         
  -3  -4   1        684.66        778.42        10.60 o                         
  -2  -4   1         24.80         28.29         2.14 o                         
  -1  -4   1      14560.15      14457.48       128.78 o                         
   0  -4   1       3947.41       3944.31        38.24 o                         
   1  -4   1       2444.44       2584.46        29.55 o                         
   2  -4   1      12508.86      12807.15       129.31 o                         
   3  -4   1       3598.88       3425.17        50.68 o                         
   4  -4   1        249.61        305.49         7.74 o                         
   5  -4   1       2186.29       2285.21        36.38 o                         
   6  -4   1       2176.52       2203.85        27.77 o                         
   7  -4   1        526.70        529.43        11.68 o                         
   8  -4   1        391.76        404.70        13.04 o                         
   9  -4   1       1236.53       1189.06        28.55 o                         
  10  -4   1        474.33        398.12        22.55 o                         
  11  -4   1        367.36        354.49        20.33 o                         
  12  -4   1        546.14        533.13        50.20 o                         
 -11  -3   1        235.95        257.93        22.02 o                         
 -10  -3   1        443.30        435.78        20.61 o                         
  -9  -3   1       2369.60       2337.90        37.38 o                         
  -8  -3   1       1141.75       1156.06        20.72 o                         
  -7  -3   1         55.80         67.32         5.43 o                         
  -6  -3   1       1244.62       1283.40        17.54 o                         
  -5  -3   1       4047.90       4070.56        43.50 o                         
  -4  -3   1         17.06         19.32         2.82 o                         
  -3  -3   1       1791.02       1731.45        19.93 o                         
  -2  -3   1       6995.39       6812.74        54.75 o                         
  -1  -3   1       4236.52       4260.73        38.30 o                         
   0  -3   1       5007.66       5179.79        58.71 o                         
   1  -3   1      63562.91      62986.40       727.14 o                         
   2  -3   1       3861.27       3900.40        38.77 o                         
   3  -3   1        114.34        131.82         5.98 o                         
   4  -3   1       7107.00       6762.13        88.73 o                         
   5  -3   1       4658.61       4596.20        48.68 o                         
   6  -3   1         74.09         78.72         4.09 o                         
   7  -3   1        343.53        352.75         9.37 o                         
   8  -3   1       2639.57       2560.00        41.55 o                         
   9  -3   1        533.31        495.54        14.95 o                         
  10  -3   1        475.79        377.42        15.41 o                         
  11  -3   1       1108.59       1104.18        35.76 o                         
  12  -3   1        526.58        584.47        54.96 o                         
 -11  -2   1         96.52         77.79        13.52 o                         
 -10  -2   1       1602.52       1586.26        39.52 o                         
  -9  -2   1        538.96        550.74        27.01 o                         
  -8  -2   1        577.65        549.95        18.72 o                         
  -7  -2   1        645.31        666.89        15.03 o                         
  -6  -2   1       2734.22       2579.61        32.60 o                         
  -5  -2   1        192.93        210.35         6.41 o                         
  -4  -2   1       2048.49       1926.50        22.88 o                         
  -3  -2   1       4561.76       4356.98        45.63 o                         
  -2  -2   1        174.65        227.10         4.82 o                         
  -1  -2   1        401.26        404.80         7.37 o                         
   0  -2   1      24292.53      25063.41       291.17 o                         
   1  -2   1       5395.25       5579.85        57.03 o                         
   2  -2   1        315.69        295.21         6.09 o                         
   3  -2   1       9306.70       9250.26       102.25 o                         
   4  -2   1       5598.58       5544.23        56.50 o                         
   5  -2   1        397.79        462.23         8.37 o                         
   6  -2   1       3725.44       3657.42        35.33 o                         
   7  -2   1       2977.08       3004.87        35.31 o                         
   8  -2   1         91.04         80.73         4.92 o                         
   9  -2   1        782.02        724.72        21.02 o                         
  10  -2   1       2323.91       2419.94        53.61 o                         
  11  -2   1        271.58        295.55        19.05 o                         
 -12  -1   1        146.32        153.34        34.72 o                         
 -11  -1   1        888.60        941.31        34.56 o                         
 -10  -1   1        184.34        197.46        12.68 o                         
  -9  -1   1        365.29        329.25        16.96 o                         
  -8  -1   1       1649.02       1716.91        29.53 o                         
  -7  -1   1       1951.31       1985.07        37.38 o                         
  -6  -1   1        134.25        141.02         6.20 o                         
  -5  -1   1       2530.01       2481.10        32.00 o                         
  -4  -1   1       3964.47       3768.27        38.41 o                         
  -3  -1   1        248.33        266.15         5.42 o                         
  -2  -1   1       1173.92       1073.30        12.92 o                         
  -1  -1   1      23426.92      24138.26       221.03 o                         
   0  -1   1        507.45        582.43        11.20 o                         
   1  -1   1        473.31        456.76        15.94 o                         
   2  -1   1      13019.40      13131.52       153.92 o                         
   3  -1   1       9566.40       9667.61        91.65 o                         
   4  -1   1         22.53         23.08         2.05 o                         
   5  -1   1       4226.09       4181.94        38.51 o                         
   6  -1   1       2348.76       2433.98        26.85 o                         
   7  -1   1         36.45         23.87         3.35 o                         
   8  -1   1       2273.17       2172.28        29.90 o                         
   9  -1   1       2075.95       1839.38        94.29 o                         
  10  -1   1         95.49        120.44        13.09 o                         
  11  -1   1        213.57        228.05        17.52 o                         
 -12   0   1        705.87        709.88        63.72 o                         
 -11   0   1        270.33        299.23        22.33 o                         
 -10   0   1        512.97        507.51        14.64 o                         
  -9   0   1       1993.62       2030.01        46.44 o                         
  -8   0   1       1368.42       1336.43        26.85 o                         
  -7   0   1       1407.21       1368.72        22.05 o                         
  -6   0   1       4723.60       4626.99        54.45 o                         
  -5   0   1       3442.96       3263.14        39.30 o                         
  -4   0   1        192.38        182.05         5.14 o                         
  -3   0   1       2354.46       2253.41        22.22 o                         
  -2   0   1      11174.75      11107.50       103.31 o                         
  -1   0   1         21.31         28.38         1.60 o                         
   1   0   1       8891.35       8933.99        74.67 o                         
   2   0   1       3961.70       4017.70        37.67 o                         
   3   0   1        793.77        788.37        14.58 o                         
   4   0   1      17147.43      17419.05       140.35 o                         
   5   0   1       2503.29       2360.64        27.29 o                         
   6   0   1        147.19        138.68         5.86 o                         
   7   0   1       3175.09       3091.33        38.87 o                         
   8   0   1       1079.30       1068.28        26.09 o                         
   9   0   1        229.49        199.30        11.40 o                         
  10   0   1        207.43        202.65        15.31 o                         
  11   0   1        752.08        793.30        27.73 o                         
 -12   1   1         76.90         72.90        15.89 o                         
 -11   1   1        405.99        377.08        20.51 o                         
 -10   1   1       1649.33       1701.45        29.72 o                         
  -9   1   1        910.00        894.51        18.73 o                         
  -8   1   1        642.50        642.16        17.08 o                         
  -7   1   1       3929.34       3892.86        58.07 o                         
  -6   1   1       4952.88       4984.02        54.81 o                         
  -5   1   1        380.38        374.88        11.43 o                         
  -4   1   1       6052.58       5974.91        70.80 o                         
  -3   1   1       7993.18       7995.90        86.07 o                         
  -2   1   1       9093.39       9330.33       124.40 o                         
  -1   1   1       4553.25       4333.42       248.52 o                         
   0   1   1       8489.68       8697.85        52.61 o                         
   1   1   1       3359.31       3490.67        29.53 o                         
   2   1   1       3386.03       3491.32        41.03 o                         
   3   1   1      15603.11      15583.51       147.00 o                         
   4   1   1       1229.92       1156.79        15.32 o                         
   5   1   1        308.39        344.39         6.84 o                         
   6   1   1       1804.99       1816.91        19.69 o                         
   7   1   1       1904.11       1926.05        22.89 o                         
   8   1   1        223.53        191.32        10.42 o                         
   9   1   1        475.25        478.80        15.86 o                         
  10   1   1        872.02        833.32        32.42 o                         
  11   1   1        166.22        118.18        17.25 o                         
 -12   2   1        583.73        657.15        50.30 o                         
 -11   2   1       1256.12       1250.88        42.63 o                         
 -10   2   1        428.54        400.36        17.55 o                         
  -9   2   1        576.89        584.95        12.29 o                         
  -8   2   1       3253.86       3195.62        72.15 o                         
  -7   2   1        250.29        240.07         9.82 o                         
  -6   2   1        242.57        268.30        13.45 o                         
  -5   2   1       6684.61       6543.21        98.15 o                         
  -4   2   1       3843.80       3710.59        81.52 o                         
  -3   2   1       1405.42       1519.71        27.01 o                         
  -2   2   1       5293.46       5196.99        70.85 o                         
  -1   2   1      18866.97      19119.93       203.28 o                         
   0   2   1       5671.97       5847.97        52.43 o                         
   1   2   1       3184.29       3107.19        29.05 o                         
   2   2   1       8162.54       8136.29        90.12 o                         
   3   2   1       1868.34       1922.58        23.02 o                         
   4   2   1       1297.50       1408.89        15.76 o                         
   5   2   1       3855.17       3780.23        34.65 o                         
   6   2   1       1242.30       1309.01        14.87 o                         
   7   2   1          9.11         12.04         2.34 o                         
   8   2   1       1479.03       1459.97        22.44 o                         
   9   2   1       1725.08       1728.09        37.04 o                         
  10   2   1         76.55         83.62        14.16 o                         
  11   2   1        167.43        180.28        19.90 o                         
 -12   3   1        328.09        326.85        37.31 o                         
 -11   3   1        168.58        151.08        11.88 o                         
 -10   3   1        918.13        888.10        21.22 o                         
  -9   3   1       1691.06       1644.79        37.34 o                         
  -8   3   1        100.48        102.71         7.35 o                         
  -7   3   1        137.71        128.84         7.29 o                         
  -6   3   1       3343.94       3119.36        56.51 o                         
  -5   3   1       3503.25       3419.47        50.39 o                         
  -4   3   1        282.14        290.66         6.26 o                         
  -3   3   1       2547.03       2443.98        34.25 o                         
  -2   3   1       1558.15       1535.40        23.10 o                         
  -1   3   1       1920.16       2018.69        19.15 o                         
   0   3   1       4089.32       4281.85        40.06 o                         
   1   3   1       4669.08       4550.53        37.00 o                         
   2   3   1        141.99        139.57         3.84 o                         
   3   3   1         87.82         63.72         3.00 o                         
   4   3   1       6264.94       6071.54        54.26 o                         
   5   3   1       2144.23       2150.48        23.85 o                         
   6   3   1        459.85        459.25         9.30 o                         
   7   3   1       1681.73       1668.12        24.73 o                         
   8   3   1       1527.24       1531.29        23.68 o                         
   9   3   1        148.96        145.78        10.43 o                         
  10   3   1        907.76        930.26        35.60 o                         
  11   3   1        524.59        540.90        73.27 o                         
 -12   4   1         58.55         39.49        14.11 o                         
 -11   4   1        791.89        768.02        24.20 o                         
 -10   4   1       1954.07       1944.91        34.30 o                         
  -9   4   1        700.41        717.42        16.35 o                         
  -8   4   1         86.39         77.74         4.82 o                         
  -7   4   1       4312.40       4126.73        48.64 o                         
  -6   4   1        657.52        697.43        13.61 o                         
  -5   4   1       1604.40       1705.63        19.47 o                         
  -4   4   1        937.34        831.63        12.46 o                         
  -3   4   1       3761.54       3825.68        46.65 o                         
  -2   4   1        521.06        504.13         8.03 o                         
  -1   4   1       5476.44       5573.68        51.46 o                         
   0   4   1      22171.29      23480.01       184.65 o                         
   1   4   1         14.96         16.38         1.61 o                         
   2   4   1        733.29        682.54        10.01 o                         
   3   4   1       8565.63       8244.59        71.31 o                         
   4   4   1       3982.54       3994.92        39.95 o                         
   5   4   1         14.94         12.95         2.82 o                         
   6   4   1       2189.08       2158.90        27.97 o                         
   7   4   1        910.84        873.38        16.47 o                         
   8   4   1        142.98        128.50         6.68 o                         
   9   4   1        946.78        947.95        28.00 o                         
  10   4   1        396.21        399.22        22.87 o                         
 -12   5   1        550.72        477.31        34.54 o                         
 -11   5   1        661.14        640.25        20.90 o                         
 -10   5   1        375.45        385.56        16.66 o                         
  -9   5   1       2729.46       2670.35        47.35 o                         
  -8   5   1       3429.05       3374.46        51.66 o                         
  -7   5   1        155.59        169.55         5.76 o                         
  -6   5   1       1247.22       1299.03        18.39 o                         
  -5   5   1       5214.71       5267.93        53.08 o                         
  -4   5   1       2985.94       3162.51        41.32 o                         
  -3   5   1        182.50        231.42         7.77 o                         
  -2   5   1       4396.07       4307.84        39.88 o                         
  -1   5   1       8903.30       9101.50        96.61 o                         
   0   5   1        864.35        893.15        12.03 o                         
   1   5   1       6932.17       7188.53        58.88 o                         
   2   5   1       6691.93       6676.27        55.63 o                         
   3   5   1        293.77        318.35         6.62 o                         
   4   5   1        716.55        699.73        15.10 o                         
   5   5   1       4990.63       4851.86        80.06 o                         
   6   5   1         83.53         87.00         4.18 o                         
   7   5   1         11.40         11.58         2.99 o                         
   8   5   1       1142.96       1184.95        26.97 o                         
   9   5   1        556.09        544.31        19.55 o                         
  10   5   1         38.62         32.59        10.13 o                         
 -12   6   1        515.15        516.82        45.70 o                         
 -11   6   1         91.75         93.38         9.81 o                         
 -10   6   1       1215.49       1228.56        26.04 o                         
  -9   6   1       1551.11       1644.05        40.45 o                         
  -8   6   1        881.01        914.86        37.41 o                         
  -7   6   1        565.77        601.18        16.43 o                         
  -6   6   1       3376.11       3412.06        42.72 o                         
  -5   6   1        406.27        458.15        10.43 o                         
  -4   6   1        887.98        962.72        17.26 o                         
  -3   6   1       5027.06       4972.59        50.73 o                         
  -2   6   1       2989.62       2893.00        28.99 o                         
  -1   6   1       1089.95       1186.85        17.65 o                         
   0   6   1       4636.44       4520.99        40.88 o                         
   1   6   1       6203.37       6140.41        51.81 o                         
   2   6   1        429.77        480.47         8.76 o                         
   3   6   1       1530.91       1534.88        18.24 o                         
   4   6   1       1568.26       1658.76        20.78 o                         
   5   6   1        271.37        286.32        10.38 o                         
   6   6   1         13.81         21.43         5.53 o                         
   7   6   1        775.47        800.67        22.35 o                         
   8   6   1        416.83        402.35        19.91 o                         
   9   6   1         40.78         42.76         8.64 o                         
  10   6   1        307.15        307.88        34.91 o                         
 -12   7   1         10.44         29.96        17.64 o                         
 -11   7   1        649.43        623.13        18.83 o                         
 -10   7   1       1146.11       1137.70        31.77 o                         
  -9   7   1        192.86        219.44        13.19 o                         
  -8   7   1       1374.44       1345.99        38.06 o                         
  -7   7   1       2156.69       2194.84        37.41 o                         
  -6   7   1        111.77        107.60         6.05 o                         
  -5   7   1        880.59        898.54        17.44 o                         
  -4   7   1       4824.24       4683.49        58.90 o                         
  -3   7   1         23.25         27.52         2.75 o                         
  -2   7   1         23.29         34.76         2.99 o                         
  -1   7   1       4890.27       4948.90        53.35 o                         
   0   7   1       2502.25       2592.22        31.76 o                         
   1   7   1        398.43        471.90         7.91 o                         
   2   7   1        904.84        930.93        13.40 o                         
   3   7   1       3668.75       3670.92        37.12 o                         
   4   7   1        573.68        548.07        13.38 o                         
   5   7   1        199.62        209.20        10.08 o                         
   6   7   1       1187.15       1216.82        40.87 o                         
   7   7   1        261.21        282.79        17.75 o                         
   8   7   1         18.39         19.26         9.27 o                         
   9   7   1        633.08        611.73        35.67 o                         
  10   7   1        380.76        349.83        38.14 o                         
 -11   8   1        290.78        259.66        12.99 o                         
 -10   8   1         92.23         94.17         9.31 o                         
  -9   8   1       1012.94       1065.60        29.41 o                         
  -8   8   1       1407.48       1563.23        53.27 o                         
  -7   8   1        298.92        265.75        16.60 o                         
  -6   8   1        791.54        840.95        27.25 o                         
  -5   8   1       2668.22       2573.72        58.91 o                         
  -4   8   1         50.41         47.96         6.40 o                         
  -3   8   1       1215.37       1198.09        16.96 o                         
  -2   8   1       1321.60       1384.85        24.29 o                         
  -1   8   1        494.62        502.27        11.76 o                         
   0   8   1        422.48        433.36        10.23 o                         
   1   8   1       1796.97       1770.49        20.41 o                         
   2   8   1       1647.77       1616.44        22.57 o                         
   3   8   1        135.07        136.87         6.59 o                         
   4   8   1       1238.23       1231.35        22.14 o                         
   5   8   1       2205.73       2273.25        43.16 o                         
   6   8   1        181.45        197.36        14.97 o                         
   7   8   1        154.53        157.26        13.04 o                         
   8   8   1        864.96        925.94        29.17 o                         
   9   8   1        371.54        345.33        42.08 o                         
 -11   9   1        141.42        126.82        19.15 o                         
 -10   9   1        761.52        769.38        22.53 o                         
  -9   9   1       1404.92       1398.28        30.68 o                         
  -8   9   1        154.77        160.51        13.06 o                         
  -7   9   1        661.89        729.47        23.82 o                         
  -6   9   1       3299.97       3341.71        52.47 o                         
  -5   9   1        203.17        217.54         9.19 o                         
  -4   9   1        229.59        212.21         4.68 o                         
  -3   9   1        872.83        881.83        16.47 o                         
  -2   9   1       1342.68       1374.80        24.04 o                         
  -1   9   1         44.86         59.34         6.92 o                         
   0   9   1       2343.31       2443.24        37.08 o                         
   1   9   1       1406.04       1446.80        20.48 o                         
   2   9   1        268.67        260.01         9.48 o                         
   3   9   1       1553.31       1516.92        28.03 o                         
   4   9   1       2007.48       2079.89        43.70 o                         
   5   9   1        177.06        160.86        15.66 o                         
   6   9   1        311.30        281.50        21.01 o                         
   7   9   1        431.74        395.76        20.37 o                         
   8   9   1        139.54        122.44        25.67 o                         
 -11  10   1        567.07        568.04        34.90 o                         
 -10  10   1        625.98        667.89        25.12 o                         
  -9  10   1        153.29        158.10        14.56 o                         
  -8  10   1        981.54       1057.41        45.30 o                         
  -7  10   1       1364.52       1445.17        40.59 o                         
  -6  10   1         77.29         87.77         7.18 o                         
  -5  10   1        737.73        722.12        14.71 o                         
  -4  10   1       3697.95       3588.13        56.57 o                         
  -3  10   1        141.73        136.16         7.01 o                         
  -2  10   1         20.83         27.11         4.55 o                         
  -1  10   1       3144.49       3195.35        53.41 o                         
   0  10   1       1441.02       1418.37        26.09 o                         
   1  10   1         21.30         22.85         4.47 o                         
   2  10   1       1364.19       1429.73        23.49 o                         
   3  10   1        517.37        514.24        18.90 o                         
   4  10   1         33.97         31.75         7.85 o                         
   5  10   1        501.69        569.43        26.91 o                         
   6  10   1        354.73        324.07        22.24 o                         
   7  10   1         52.06         48.29        11.77 o                         
 -11  11   1        521.11        526.02        46.14 o                         
 -10  11   1         40.07         34.64        12.19 o                         
  -9  11   1        715.70        610.45        37.57 o                         
  -8  11   1        436.08        417.45        24.87 o                         
  -7  11   1        127.69        139.08        17.39 o                         
  -6  11   1        403.64        335.75        22.27 o                         
  -5  11   1       2396.49       2330.19        51.57 o                         
  -4  11   1        112.32        117.61         5.74 o                         
  -3  11   1        345.81        334.57        22.48 o                         
  -2  11   1       2681.84       2733.55        44.77 o                         
  -1  11   1        415.40        408.72        16.19 o                         
   0  11   1        305.70        313.58        12.84 o                         
   1  11   1       1153.56       1145.10        27.61 o                         
   2  11   1        372.63        380.17        17.74 o                         
   3  11   1          3.26         10.01         6.60 o                         
   4  11   1        336.97        343.23        17.15 o                         
   5  11   1        248.82        249.26        19.40 o                         
   6  11   1         62.02         74.93        16.69 o                         
 -10  12   1       1072.96       1085.73        92.38 o                         
  -9  12   1        405.24        397.54        30.97 o                         
  -8  12   1          5.73         11.45        12.18 o                         
  -7  12   1        628.37        719.38        33.39 o                         
  -6  12   1       1392.80       1462.69        41.90 o                         
  -5  12   1        152.48        139.40        12.96 o                         
  -4  12   1        280.95        235.77        37.45 o                         
  -3  12   1       1268.83       1286.75        32.37 o                         
  -2  12   1         35.73         31.12         5.90 o                         
  -1  12   1        287.79        274.70        17.50 o                         
   0  12   1       1105.34       1185.85        40.67 o                         
   1  12   1        271.00        263.57        17.12 o                         
   2  12   1         12.54         14.67         9.34 o                         
   3  12   1        460.88        460.13        22.44 o                         
   4  12   1        692.35        741.08        30.87 o                         
   5  12   1         24.34         22.40        19.29 o                         
  -8  13   1        913.24        968.55       114.46 o                         
  -7  13   1        241.18        235.44        18.69 o                         
  -6  13   1         30.66         30.89        13.04 o                         
  -5  13   1        304.92        287.17        31.65 o                         
  -4  13   1        533.96        548.60        21.81 o                         
  -3  13   1         36.60         47.09         9.56 o                         
  -2  13   1        105.45        105.16        11.18 o                         
  -1  13   1       1283.51       1295.40        38.79 o                         
   0  13   1         64.17         43.27        14.42 o                         
   1  13   1        193.95        184.17        16.29 o                         
   2  13   1        384.85        353.86        20.37 o                         
   3  13   1        982.47        974.77        37.69 o                         
   5  13   1        346.73        369.63        39.35 o                         
  -6  14   1        315.05        315.84        22.80 o                         
  -5  14   1        262.41        292.32        22.44 o                         
  -4  14   1          3.84         10.35         9.83 o                         
  -3  14   1        117.11        108.51        12.24 o                         
  -2  14   1        735.62        781.62        26.74 o                         
  -1  14   1         43.34         39.11         9.08 o                         
   0  14   1         82.00         83.68        14.02 o                         
   1  14   1        636.00        639.77        28.00 o                         
   2  14   1        464.31        426.88        31.00 o                         
  -4  15   1        265.01        202.27        31.04 o                         
  -3  15   1        535.18        506.27        54.11 o                         
  -2  15   1          5.02         -3.89         9.77 o                         
  -1  15   1        179.60        200.29        29.45 o                         
   0  15   1        768.29        740.98        59.41 o                         
   1  15   1         33.49         44.24        22.78 o                         
  -1 -16   2        100.69         98.88        27.35 o                         
   0 -16   2        162.83        203.79        36.05 o                         
   1 -16   2        758.67        854.21        70.89 o                         
   2 -16   2        232.92        188.04        24.76 o                         
   3 -16   2        223.01        200.68        24.67 o                         
  -2 -15   2         23.53         24.88        19.42 o                         
  -1 -15   2        419.20        428.43        32.80 o                         
   0 -15   2        698.71        745.98        30.39 o                         
   1 -15   2        142.53        136.84        13.22 o                         
   2 -15   2        289.17        276.72        15.87 o                         
   3 -15   2       1052.09       1026.80        38.13 o                         
   4 -15   2        384.05        390.62        21.93 o                         
  -3 -14   2        129.50        114.69        29.70 o                         
  -2 -14   2        270.80        247.44        19.93 o                         
  -1 -14   2        629.68        620.30        26.13 o                         
   0 -14   2         56.98         60.73        14.74 o                         
   1 -14   2        360.10        352.64        16.65 o                         
   2 -14   2        505.89        530.59        30.49 o                         
   3 -14   2        340.26        330.85        21.24 o                         
   4 -14   2         38.27         35.10        10.15 o                         
   5 -14   2        470.52        474.72        30.25 o                         
   6 -14   2        293.93        288.31        21.26 o                         
   7 -14   2        145.69        154.86        33.96 o                         
  -5 -13   2         36.16         32.56        18.02 o                         
  -4 -13   2         84.64         71.63        15.83 o                         
  -3 -13   2        322.68        312.03        16.45 o                         
  -2 -13   2        573.60        605.23        28.13 o                         
  -1 -13   2          6.82          4.75         9.42 o                         
   0 -13   2        502.40        501.57        20.56 o                         
   1 -13   2        472.92        500.81        23.75 o                         
   2 -13   2        121.38        118.81        12.29 o                         
   3 -13   2        407.97        436.17        47.82 o                         
   4 -13   2       1851.37       2030.97        57.60 o                         
   5 -13   2        221.13        172.41        14.70 o                         
   6 -13   2         14.55         10.13         8.33 o                         
   7 -13   2        790.83        910.14        48.01 o                         
   8 -13   2       1266.26       1281.28        56.82 o                         
   9 -13   2          8.07         29.64        22.34 o                         
  -7 -12   2        453.18        530.71        47.09 o                         
  -6 -12   2         78.15         66.09        15.63 o                         
  -5 -12   2        272.56        270.17        24.33 o                         
  -4 -12   2        659.31        648.69        23.23 o                         
  -3 -12   2        136.93        127.43        11.23 o                         
  -2 -12   2         42.17         43.64         7.66 o                         
  -1 -12   2        983.12       1017.03        30.99 o                         
   0 -12   2       1081.14       1128.58        27.86 o                         
   1 -12   2          6.33          7.24         6.76 o                         
   2 -12   2        919.21        907.88        26.01 o                         
   3 -12   2       2165.80       2154.00        37.59 o                         
   4 -12   2        798.30        745.50        36.09 o                         
   5 -12   2        787.00        781.66        38.60 o                         
   6 -12   2       1148.34       1134.01        41.99 o                         
   7 -12   2        406.81        434.05        21.51 o                         
   8 -12   2        216.32        202.92        18.70 o                         
   9 -12   2       1071.91       1145.15        48.74 o                         
  10 -12   2        101.45        104.34        26.21 o                         
  -7 -11   2        108.71        109.91        19.42 o                         
  -6 -11   2         55.88         35.18        10.78 o                         
  -5 -11   2        996.06       1013.09        31.37 o                         
  -4 -11   2        214.69        216.70        10.48 o                         
  -3 -11   2         72.04         71.95         7.38 o                         
  -2 -11   2       1851.29       1828.13        32.04 o                         
  -1 -11   2       1701.89       1721.56        28.58 o                         
   0 -11   2        167.13        166.02         8.53 o                         
   1 -11   2       2165.09       2226.17        44.84 o                         
   2 -11   2       3775.52       3837.85        60.98 o                         
   3 -11   2        474.24        493.97        17.89 o                         
   4 -11   2       1598.77       1637.90        24.71 o                         
   5 -11   2       2157.86       2056.57        38.20 o                         
   6 -11   2        451.73        415.10        20.40 o                         
   7 -11   2        202.71        216.91        20.76 o                         
   8 -11   2        708.27        715.05        27.63 o                         
   9 -11   2        410.37        421.78        20.62 o                         
  10 -11   2         36.32         41.36        14.88 o                         
  -8 -10   2         38.30         42.52        21.26 o                         
  -7 -10   2        113.50        114.39        14.07 o                         
  -6 -10   2       1327.67       1313.10        37.19 o                         
  -5 -10   2        310.85        320.17        11.18 o                         
  -4 -10   2        422.12        426.53        13.76 o                         
  -3 -10   2       1472.86       1542.55        27.64 o                         
  -2 -10   2        631.76        668.28        16.62 o                         
  -1 -10   2        333.70        321.71         8.98 o                         
   0 -10   2       6074.22       5938.80        68.75 o                         
   1 -10   2       1051.58       1104.44        24.32 o                         
   2 -10   2         97.41        115.84         8.12 o                         
   3 -10   2       2078.90       2053.07        41.05 o                         
   4 -10   2       3790.36       3643.23        49.28 o                         
   5 -10   2        120.28        109.58        12.98 o                         
   6 -10   2        428.14        399.13        19.68 o                         
   7 -10   2       1153.29       1143.32        36.72 o                         
   8 -10   2        353.80        349.22        16.99 o                         
   9 -10   2        151.91        143.85        12.53 o                         
  10 -10   2        841.03        804.33        31.73 o                         
  11 -10   2        498.61        523.35        46.27 o                         
  -8  -9   2        264.68        258.07        21.34 o                         
  -7  -9   2        794.71        801.36        28.93 o                         
  -6  -9   2        170.47        161.17         9.85 o                         
  -5  -9   2        633.38        680.81        16.20 o                         
  -4  -9   2       2354.57       2366.68        35.01 o                         
  -3  -9   2        685.20        675.28        13.00 o                         
  -2  -9   2        102.30        108.49         5.93 o                         
  -1  -9   2       3892.50       3901.56        45.48 o                         
   0  -9   2       1126.19       1179.52        22.26 o                         
   1  -9   2       1435.47       1414.81        25.55 o                         
   2  -9   2         65.59         84.14         6.16 o                         
   3  -9   2       1022.90       1029.94        18.31 o                         
   4  -9   2         79.52         92.06         7.32 o                         
   5  -9   2        924.91        875.62        25.05 o                         
   6  -9   2        930.88        963.47        39.44 o                         
   7  -9   2        128.92        117.77         8.37 o                         
   8  -9   2        608.07        627.40        19.91 o                         
   9  -9   2       1277.88       1265.13        32.72 o                         
  10  -9   2       1268.90       1248.77        34.70 o                         
  11  -9   2        163.51        112.40        27.99 o                         
  -9  -8   2        595.45        612.99        36.06 o                         
  -8  -8   2       1014.37       1075.71        52.75 o                         
  -7  -8   2         77.78         76.72         9.30 o                         
  -6  -8   2        963.05        980.03        26.16 o                         
  -5  -8   2       3197.34       3116.73        43.82 o                         
  -4  -8   2         15.47         23.49         3.81 o                         
  -3  -8   2        159.57        186.85         6.88 o                         
  -2  -8   2       2272.98       2253.72        22.81 o                         
  -1  -8   2       1635.91       1606.71        20.38 o                         
   0  -8   2         37.34         40.85         4.21 o                         
   1  -8   2       1376.28       1366.07        20.62 o                         
   2  -8   2       2783.60       2666.75        30.36 o                         
   3  -8   2        229.18        218.11         6.57 o                         
   4  -8   2       1384.62       1332.73        20.52 o                         
   5  -8   2       3459.21       3407.69        86.77 o                         
   6  -8   2        308.73        262.98        11.02 o                         
   7  -8   2        352.54        364.19        15.52 o                         
   8  -8   2       2358.33       2385.32        47.50 o                         
   9  -8   2        805.23        782.28        22.46 o                         
  10  -8   2        121.58        113.19        11.95 o                         
  11  -8   2        763.05        783.30        39.41 o                         
  12  -8   2        380.79        396.99        40.24 o                         
 -10  -7   2        634.14        644.57        52.36 o                         
  -9  -7   2        710.58        716.76        28.11 o                         
  -8  -7   2        185.61        153.82        11.55 o                         
  -7  -7   2       1030.62       1011.36        68.30 o                         
  -6  -7   2       1467.08       1500.94        30.34 o                         
  -5  -7   2        127.78        122.50         5.53 o                         
  -4  -7   2        608.91        635.15        12.26 o                         
  -3  -7   2       2364.83       2404.05        26.00 o                         
  -2  -7   2        357.52        378.97         7.72 o                         
  -1  -7   2        118.54        134.14         4.84 o                         
   0  -7   2       7122.35       6892.13        70.85 o                         
   1  -7   2       3030.18       3026.79        30.13 o                         
   2  -7   2       1155.70       1333.14        18.78 o                         
   3  -7   2       7394.32       7376.62        80.20 o                         
   4  -7   2       6291.62       5943.29        61.80 o                         
   5  -7   2        228.52        265.98        10.64 o                         
   6  -7   2       1916.75       1967.74        34.30 o                         
   7  -7   2       2897.94       2910.16        43.74 o                         
   8  -7   2        414.49        420.49        16.77 o                         
   9  -7   2        530.53        505.21        17.64 o                         
  10  -7   2        747.54        751.69        27.60 o                         
  11  -7   2        325.31        372.88        23.92 o                         
  12  -7   2        105.24        103.90        26.21 o                         
 -11  -6   2        521.50        522.72        45.32 o                         
 -10  -6   2        293.42        306.92        17.15 o                         
  -9  -6   2        121.46        128.29        10.89 o                         
  -8  -6   2        895.38        912.36        22.01 o                         
  -7  -6   2       1908.64       1971.13        32.14 o                         
  -6  -6   2          8.42          7.73         4.23 o                         
  -5  -6   2         56.67         64.77         5.57 o                         
  -4  -6   2       3909.48       3908.03        43.67 o                         
  -3  -6   2        316.64        362.04         7.66 o                         
  -2  -6   2        540.05        514.06         9.16 o                         
  -1  -6   2       8354.29       8156.67        81.58 o                         
   0  -6   2       4659.74       4745.75        47.20 o                         
   1  -6   2       1742.29       1853.85        23.62 o                         
   2  -6   2      23524.33      23777.74       256.00 o                         
   3  -6   2       9229.91       9185.34        96.41 o                         
   4  -6   2        603.57        558.64        13.30 o                         
   5  -6   2       2771.25       2775.39        43.05 o                         
   6  -6   2       2194.69       2208.38        28.62 o                         
   7  -6   2        729.46        727.03        15.42 o                         
   8  -6   2        320.58        333.84        10.69 o                         
   9  -6   2        705.40        681.36        16.35 o                         
  10  -6   2        206.46        185.45        13.04 o                         
  11  -6   2        214.27        212.66        22.79 o                         
 -11  -5   2        139.88        165.32        39.13 o                         
 -10  -5   2        139.08        136.82        11.70 o                         
  -9  -5   2        817.21        836.78        23.55 o                         
  -8  -5   2        790.86        787.25        19.33 o                         
  -7  -5   2         26.66         25.26         4.86 o                         
  -6  -5   2       3202.75       3204.26        42.52 o                         
  -5  -5   2       3883.24       3817.91        44.14 o                         
  -4  -5   2        140.04        138.27         4.60 o                         
  -3  -5   2        261.24        251.12         6.18 o                         
  -2  -5   2      15379.48      15479.29       131.61 o                         
  -1  -5   2        545.92        521.52         8.02 o                         
   0  -5   2        432.82        473.62         7.82 o                         
   1  -5   2      19292.01      20030.53       266.57 o                         
   2  -5   2       1140.56       1092.37        18.41 o                         
   3  -5   2       1816.29       1965.21        25.21 o                         
   4  -5   2       4496.71       4305.96        66.43 o                         
   5  -5   2       4265.11       4181.93        45.99 o                         
   6  -5   2         63.09         61.33         4.12 o                         
   7  -5   2       1080.56       1091.07        19.14 o                         
   8  -5   2       1844.94       1843.46        30.46 o                         
   9  -5   2        216.03        192.10         9.62 o                         
  10  -5   2        211.19        190.91        19.30 o                         
  11  -5   2        901.09        863.35        39.75 o                         
 -11  -4   2        115.86        113.40        28.86 o                         
 -10  -4   2        793.89        822.19        23.67 o                         
  -9  -4   2        606.23        621.48        19.59 o                         
  -8  -4   2        260.19        239.26         9.57 o                         
  -7  -4   2       2484.30       2518.01        39.38 o                         
  -6  -4   2       2834.15       2784.75        35.36 o                         
  -5  -4   2       1194.34       1163.68        19.46 o                         
  -4  -4   2       2176.65       2208.21        29.41 o                         
  -3  -4   2       4731.83       4628.25        44.34 o                         
  -2  -4   2         17.27         18.95         2.07 o                         
  -1  -4   2       3695.65       3769.12        37.17 o                         
   0  -4   2       9611.91       9328.59        96.07 o                         
   1  -4   2         32.72         32.15         5.75 o                         
   2  -4   2         44.99         67.43         2.68 o                         
   3  -4   2       4997.16       4680.14        49.06 o                         
   4  -4   2       4486.77       4592.36       103.49 o                         
   5  -4   2        163.89        142.26         5.64 o                         
   6  -4   2       1027.64       1029.69        20.08 o                         
   7  -4   2       1904.23       1839.73        31.58 o                         
   8  -4   2        218.34        214.10        11.52 o                         
   9  -4   2        878.39        826.19        19.97 o                         
  10  -4   2       1231.16       1209.53        60.71 o                         
  11  -4   2        446.28        445.04        22.99 o                         
 -12  -3   2        167.36        178.98        34.97 o                         
 -11  -3   2       1312.44       1357.28        52.53 o                         
 -10  -3   2        647.19        659.81        22.37 o                         
  -9  -3   2        353.77        364.15        14.45 o                         
  -8  -3   2       1857.31       1809.44        29.76 o                         
  -7  -3   2       3376.77       3288.45        47.12 o                         
  -6  -3   2       2533.26       2532.36        30.80 o                         
  -5  -3   2       5431.99       5327.88        54.07 o                         
  -4  -3   2       1921.20       1865.12        22.61 o                         
  -3  -3   2         26.95         29.02         1.82 o                         
  -2  -3   2        821.09        802.89        10.42 o                         
  -1  -3   2       9112.04       8934.99        85.62 o                         
   0  -3   2       1189.28       1135.55        17.69 o                         
   1  -3   2       9205.68      10036.75       120.55 o                         
   2  -3   2       7841.59       7536.74        68.04 o                         
   3  -3   2       6067.00       6210.92        61.45 o                         
   4  -3   2       1958.80       2049.38        40.65 o                         
   5  -3   2       4612.65       4544.66        52.03 o                         
   6  -3   2       4623.16       4630.30        45.86 o                         
   7  -3   2         13.86         14.15         3.65 o                         
   8  -3   2       2622.21       2581.73        48.42 o                         
   9  -3   2       2489.86       2426.84        46.52 o                         
  10  -3   2        145.22        119.51        15.14 o                         
  11  -3   2         60.36         59.21        14.13 o                         
 -12  -2   2        559.87        559.02        54.71 o                         
 -11  -2   2        193.78        213.97        14.31 o                         
 -10  -2   2        869.00        878.59        40.17 o                         
  -9  -2   2       2050.52       2063.58        32.36 o                         
  -8  -2   2        589.44        591.19        16.55 o                         
  -7  -2   2        776.31        760.03        20.82 o                         
  -6  -2   2       2981.83       2936.70        38.44 o                         
  -5  -2   2       5476.07       5385.88        54.49 o                         
  -4  -2   2         66.21         70.95         3.33 o                         
  -3  -2   2        370.88        333.57         6.74 o                         
  -2  -2   2       5289.92       5035.71        53.27 o                         
  -1  -2   2       7553.71       7669.27        91.65 o                         
   0  -2   2        915.98        912.75        15.89 o                         
   1  -2   2      11538.84      11489.07       113.49 o                         
   2  -2   2       4412.54       4612.69        40.76 o                         
   3  -2   2       2757.70       2920.51        31.36 o                         
   4  -2   2      18810.52      18813.35       166.33 o                         
   5  -2   2       4144.46       4169.90        42.79 o                         
   6  -2   2         25.90         30.79         2.33 o                         
   7  -2   2       3344.70       3281.49        51.10 o                         
   8  -2   2       2933.44       2984.00        51.22 o                         
   9  -2   2         65.74         63.69        11.50 o                         
  10  -2   2        417.70        424.87        21.21 o                         
  11  -2   2        997.51       1060.21        35.00 o                         
 -12  -1   2         74.78         31.99        22.09 o                         
 -11  -1   2        517.91        495.17        19.62 o                         
 -10  -1   2        979.06        996.70        26.99 o                         
  -9  -1   2        745.11        770.68        35.51 o                         
  -8  -1   2        103.50        108.24        10.39 o                         
  -7  -1   2       1241.69       1248.39        27.62 o                         
  -6  -1   2       1903.62       1902.87        25.33 o                         
  -5  -1   2         98.11        100.91         4.40 o                         
  -4  -1   2       2103.82       1969.01        25.02 o                         
  -3  -1   2       5310.35       5090.18        50.75 o                         
  -2  -1   2        106.39         99.82         3.12 o                         
  -1  -1   2       5183.53       5101.57        56.43 o                         
   0  -1   2      21425.86      21759.33       252.45 o                         
   1  -1   2       9853.12       9947.79        89.89 o                         
   2  -1   2       2813.42       2927.25        25.26 o                         
   3  -1   2      21219.34      21085.32       166.76 o                         
   4  -1   2       4076.41       3951.03        35.28 o                         
   5  -1   2        826.85        867.84        12.97 o                         
   6  -1   2       2369.92       2352.63        27.66 o                         
   7  -1   2       1962.79       2048.01        29.52 o                         
   8  -1   2        167.72        173.80         8.52 o                         
   9  -1   2        688.63        705.22        22.88 o                         
  10  -1   2        778.97        852.31        29.64 o                         
  11  -1   2         10.05         14.80        11.77 o                         
 -12   0   2        195.60        202.91        20.50 o                         
 -11   0   2        521.92        497.76        20.48 o                         
 -10   0   2        546.87        543.72        18.10 o                         
  -9   0   2        118.58        134.60        11.26 o                         
  -8   0   2       1956.90       1969.80        34.47 o                         
  -7   0   2        187.27        213.37         8.61 o                         
  -6   0   2         30.90         31.08         3.16 o                         
  -5   0   2       9722.19       9715.72        90.35 o                         
  -4   0   2       7247.05       7386.55        65.14 o                         
  -3   0   2         13.98         18.09         1.60 o                         
  -2   0   2       4077.48       4117.22        54.16 o                         
  -1   0   2      15878.70      16225.19       174.99 o                         
   0   0   2       3423.37       3369.58        35.06 o                         
   1   0   2       3706.89       3748.24        31.58 o                         
   2   0   2       5135.38       5078.32        42.63 o                         
   3   0   2        371.98        350.79         6.64 o                         
   4   0   2        476.79        463.10         8.58 o                         
   5   0   2       3793.78       3690.67        41.82 o                         
   6   0   2       1615.43       1611.41        20.66 o                         
   7   0   2         84.13         70.49         5.46 o                         
   8   0   2        822.00        854.29        17.89 o                         
   9   0   2       1752.79       1730.51        39.15 o                         
  10   0   2         69.24         87.09        12.75 o                         
  11   0   2        536.88        570.39        24.19 o                         
 -12   1   2        534.37        496.66        37.25 o                         
 -11   1   2         35.66         30.46         8.95 o                         
 -10   1   2        722.92        712.57        20.21 o                         
  -9   1   2       4151.17       4049.12        61.35 o                         
  -8   1   2        774.96        771.37        18.73 o                         
  -7   1   2        582.17        573.39        15.11 o                         
  -6   1   2       8566.39       8278.50        79.25 o                         
  -5   1   2       4023.80       4067.99        43.58 o                         
  -4   1   2       1427.23       1431.78        18.53 o                         
  -3   1   2       3829.79       3786.46        41.47 o                         
  -2   1   2       5596.84       5308.72        66.90 o                         
  -1   1   2        786.82        769.34        14.24 o                         
   0   1   2       5599.71       5549.41        43.68 o                         
   1   1   2      13078.30      13038.26       110.27 o                         
   2   1   2        970.34       1011.70         9.98 o                         
   3   1   2        666.03        632.00        10.51 o                         
   4   1   2       5755.61       5395.08        47.57 o                         
   5   1   2       1257.98       1299.83        15.36 o                         
   6   1   2          9.48          7.32         2.79 o                         
   7   1   2       1081.43       1168.99        21.36 o                         
   8   1   2       2028.14       1969.42        31.63 o                         
   9   1   2         32.87         28.48         5.94 o                         
  10   1   2        679.17        697.48        40.55 o                         
  11   1   2        564.73        561.18        31.07 o                         
 -12   2   2         71.38         86.50        22.75 o                         
 -11   2   2       1148.94       1117.57        35.29 o                         
 -10   2   2       2360.36       2337.47        41.53 o                         
  -9   2   2        410.29        366.76        13.69 o                         
  -8   2   2       3225.22       3069.63        58.77 o                         
  -7   2   2       5878.53       5713.43        93.25 o                         
  -6   2   2       2829.85       2872.73        36.63 o                         
  -5   2   2       1429.33       1540.70        21.93 o                         
  -4   2   2       4438.12       4348.50        57.36 o                         
  -3   2   2       2065.57       2068.09        26.98 o                         
  -2   2   2         64.68         78.60         4.16 o                         
  -1   2   2       3658.14       3713.71        39.54 o                         
   0   2   2       8714.86       8438.52        72.06 o                         
   1   2   2        508.39        529.11         8.06 o                         
   2   2   2         27.61         40.49         2.09 o                         
   3   2   2      12499.14      12452.45       119.24 o                         
   4   2   2       1578.51       1672.94        18.39 o                         
   5   2   2        519.87        534.49         8.30 o                         
   6   2   2       1675.34       1721.05        19.41 o                         
   7   2   2       1453.01       1486.25        21.52 o                         
   8   2   2         92.62         97.47         7.04 o                         
   9   2   2       1473.18       1466.38        33.56 o                         
  10   2   2        699.10        608.57        25.80 o                         
  11   2   2         35.47         77.87        27.99 o                         
 -12   3   2        633.94        589.57        90.47 o                         
 -11   3   2        858.81        831.72        33.56 o                         
 -10   3   2        229.59        219.01        10.08 o                         
  -9   3   2       2053.02       1986.94        32.17 o                         
  -8   3   2       2252.84       2136.75        37.03 o                         
  -7   3   2        911.19        867.88        23.27 o                         
  -6   3   2        855.28        867.55        16.22 o                         
  -5   3   2       3025.79       2862.22        56.65 o                         
  -4   3   2        634.26        637.16        11.42 o                         
  -3   3   2        348.95        361.72        10.24 o                         
  -2   3   2       3485.95       3477.22        33.94 o                         
  -1   3   2       6304.44       6264.22        54.37 o                         
   0   3   2        177.77        223.79         4.11 o                         
   1   3   2       2044.08       2098.24        21.98 o                         
   2   3   2      14185.70      14286.66       128.14 o                         
   3   3   2       2842.80       3013.28        30.77 o                         
   4   3   2        699.55        722.55        10.06 o                         
   5   3   2       4189.68       4210.26        35.87 o                         
   6   3   2        966.47       1009.05        14.62 o                         
   7   3   2         37.57         41.60         3.31 o                         
   8   3   2        929.53        934.57        23.74 o                         
   9   3   2        884.19        843.96        25.21 o                         
  10   3   2         18.88         13.22         8.67 o                         
 -12   4   2        558.74        532.86        29.37 o                         
 -11   4   2         95.54         82.06         9.67 o                         
 -10   4   2        648.27        654.83        17.97 o                         
  -9   4   2       1204.01       1155.75        26.22 o                         
  -8   4   2        164.01        159.26         7.37 o                         
  -7   4   2       1081.44       1060.50        16.49 o                         
  -6   4   2       3253.76       3122.63        35.71 o                         
  -5   4   2        445.96        445.82        11.27 o                         
  -4   4   2        134.34        168.54         6.99 o                         
  -3   4   2       4158.39       4056.97        54.57 o                         
  -2   4   2       1859.57       1914.40        20.90 o                         
  -1   4   2         14.83         14.67         1.53 o                         
   0   4   2      10897.18      11558.64        86.52 o                         
   1   4   2       2914.05       2810.21        25.29 o                         
   2   4   2       2924.47       3220.13        32.26 o                         
   3   4   2       1513.85       1500.69        17.86 o                         
   4   4   2      13195.03      12741.31       102.78 o                         
   5   4   2        101.95         69.86         3.94 o                         
   6   4   2        263.45        243.49        11.03 o                         
   7   4   2       1415.83       1417.93        24.15 o                         
   8   4   2       1055.14       1082.36        25.94 o                         
   9   4   2          6.17          2.36         7.12 o                         
  10   4   2        345.51        324.78        19.75 o                         
 -12   5   2         21.90         -2.26        12.41 o                         
 -11   5   2        593.46        575.70        19.99 o                         
 -10   5   2        871.00        903.38        27.12 o                         
  -9   5   2        151.75        138.55         9.93 o                         
  -8   5   2        236.62        228.33        12.72 o                         
  -7   5   2       3600.47       3539.52        55.29 o                         
  -6   5   2        546.75        553.97        12.56 o                         
  -5   5   2       2150.85       2151.54        32.02 o                         
  -4   5   2       5737.69       5742.29        80.08 o                         
  -3   5   2        706.86        713.44        11.08 o                         
  -2   5   2       1089.18       1166.94        12.81 o                         
  -1   5   2       7301.44       7373.45        78.19 o                         
   0   5   2       2367.25       2277.09        19.95 o                         
   1   5   2        951.28       1063.32        12.18 o                         
   2   5   2       1639.86       1535.26        19.13 o                         
   3   5   2       4743.33       4660.90        42.19 o                         
   4   5   2        131.16        128.03         6.38 o                         
   5   5   2       1950.79       1843.58        33.38 o                         
   6   5   2       1514.97       1569.11        27.27 o                         
   7   5   2        414.19        432.14        12.49 o                         
   8   5   2         21.48         14.34         7.32 o                         
   9   5   2        936.39       1084.44        29.98 o                         
  10   5   2        302.41        296.65        35.92 o                         
 -13   6   2         20.52          9.96        20.25 o                         
 -12   6   2        474.59        445.56        31.83 o                         
 -11   6   2       1023.57       1047.57        28.86 o                         
 -10   6   2         92.38         87.06         8.84 o                         
  -9   6   2        942.09       1016.27        23.58 o                         
  -8   6   2       3758.03       3735.95        50.36 o                         
  -7   6   2        267.19        293.26        11.82 o                         
  -6   6   2       3259.46       3410.15        47.07 o                         
  -5   6   2       6836.30       6792.87        82.98 o                         
  -4   6   2        917.03        943.72        16.89 o                         
  -3   6   2        126.64        130.09         2.92 o                         
  -2   6   2       5064.56       4973.64        46.63 o                         
  -1   6   2       2359.03       2417.45        29.59 o                         
   0   6   2         14.51         22.76         2.05 o                         
   1   6   2       1732.37       1694.34        17.72 o                         
   2   6   2       2515.37       2500.37        26.72 o                         
   3   6   2        732.93        760.50        11.50 o                         
   4   6   2       1043.27       1112.99        19.32 o                         
   5   6   2       1374.37       1419.56        27.97 o                         
   6   6   2        272.22        278.90        12.34 o                         
   7   6   2        171.36        173.12        12.56 o                         
   8   6   2        637.98        653.99        21.38 o                         
   9   6   2        158.60        156.78        12.30 o                         
 -12   7   2        277.29        262.44        31.42 o                         
 -11   7   2        102.88         96.14         9.18 o                         
 -10   7   2       1843.83       1864.08        43.13 o                         
  -9   7   2       1419.71       1425.47        29.96 o                         
  -8   7   2        183.11        175.10         9.49 o                         
  -7   7   2       1703.54       1763.01        32.67 o                         
  -6   7   2       4499.37       4581.64        66.70 o                         
  -5   7   2        746.94        772.34        17.26 o                         
  -4   7   2        671.87        674.08        10.71 o                         
  -3   7   2       4084.23       4065.43        37.07 o                         
  -2   7   2        171.63        171.14         6.28 o                         
  -1   7   2        278.90        277.23         7.67 o                         
   0   7   2       3349.82       3329.18        32.81 o                         
   1   7   2        883.61        870.24        10.49 o                         
   2   7   2         30.21         26.67         3.25 o                         
   3   7   2       1128.49       1127.86        16.28 o                         
   4   7   2       1533.48       1651.71        29.46 o                         
   5   7   2         30.37         32.35         6.19 o                         
   6   7   2        244.04        274.26        20.49 o                         
   7   7   2        637.72        655.39        22.92 o                         
   8   7   2        396.66        388.88        19.22 o                         
   9   7   2         11.32         -1.25        14.08 o                         
 -11   8   2        517.28        515.03        18.64 o                         
 -10   8   2       1226.15       1218.54        28.33 o                         
  -9   8   2        221.46        205.15        12.54 o                         
  -8   8   2        451.69        445.15        21.89 o                         
  -7   8   2       1773.17       1837.84        34.46 o                         
  -6   8   2         85.71         88.07         7.61 o                         
  -5   8   2        802.67        797.31        19.24 o                         
  -4   8   2       1487.38       1530.01        17.34 o                         
  -3   8   2       1197.87       1200.75        16.76 o                         
  -2   8   2         51.48         39.01         4.16 o                         
  -1   8   2       3815.24       3954.04        45.50 o                         
   0   8   2        623.70        686.48        11.86 o                         
   1   8   2        284.65        236.95         9.34 o                         
   2   8   2       1107.51       1157.71        17.47 o                         
   3   8   2       1407.68       1455.40        22.43 o                         
   4   8   2         88.42        106.26         8.15 o                         
   5   8   2        237.30        229.82        12.89 o                         
   6   8   2        896.06        910.76        30.39 o                         
   7   8   2        253.16        253.61        15.77 o                         
   8   8   2         75.36         86.50        12.96 o                         
 -11   9   2        259.62        227.63        22.24 o                         
 -10   9   2         85.33         85.74        13.65 o                         
  -9   9   2        975.47        983.53        31.17 o                         
  -8   9   2        966.70       1005.13        41.14 o                         
  -7   9   2         56.46         42.29         6.95 o                         
  -6   9   2       1269.51       1282.11        22.36 o                         
  -5   9   2       2494.13       2417.95        82.02 o                         
  -4   9   2        296.01        293.65         8.61 o                         
  -3   9   2        399.22        371.09        10.45 o                         
  -2   9   2       5480.38       5379.69        81.12 o                         
  -1   9   2        534.27        513.96        13.49 o                         
   0   9   2        240.57        233.54         8.19 o                         
   1   9   2       1108.35       1220.77        21.02 o                         
   2   9   2       2032.08       1844.09        35.14 o                         
   3   9   2        112.31        118.10        10.32 o                         
   4   9   2       1201.33       1224.75        29.10 o                         
   5   9   2       1350.36       1434.23        38.74 o                         
   6   9   2         19.35         23.10         9.79 o                         
   7   9   2        260.48        265.09        16.82 o                         
 -11  10   2        230.96        219.08        26.72 o                         
 -10  10   2        490.13        478.38        24.57 o                         
  -9  10   2        545.76        549.07        32.74 o                         
  -8  10   2         63.02         64.81         8.48 o                         
  -7  10   2        883.96        860.35        26.22 o                         
  -6  10   2       1163.79       1057.66        59.22 o                         
  -5  10   2         55.92         52.82         6.53 o                         
  -4  10   2        556.96        553.38        12.61 o                         
  -3  10   2       1663.51       1675.60        35.71 o                         
  -2  10   2        171.31        190.81         7.75 o                         
  -1  10   2        440.77        478.16        14.27 o                         
   0  10   2       2928.29       2842.78        42.76 o                         
   1  10   2        726.14        755.25        19.66 o                         
   2  10   2          6.73          7.52         5.42 o                         
   3  10   2       1817.82       1853.98        40.47 o                         
   4  10   2        904.90        894.63        27.08 o                         
   5  10   2         53.66         50.11        13.34 o                         
   6  10   2        113.71        108.34        14.64 o                         
   7  10   2        427.57        438.70        32.12 o                         
 -11  11   2        510.70        469.02        45.44 o                         
 -10  11   2        408.78        424.20        24.43 o                         
  -9  11   2         72.52         85.50        15.11 o                         
  -8  11   2        844.41        867.68        30.69 o                         
  -7  11   2       1429.58       1476.64        40.67 o                         
  -6  11   2        176.36        198.76        15.77 o                         
  -5  11   2        528.25        529.32        18.43 o                         
  -4  11   2        972.73       1035.22        48.66 o                         
  -3  11   2         16.40         21.60         7.94 o                         
  -2  11   2        323.97        318.54        10.74 o                         
  -1  11   2       1834.16       1858.19        46.16 o                         
   0  11   2        153.84        144.99        10.14 o                         
   1  11   2          3.94         -4.69         6.69 o                         
   2  11   2       1134.40       1154.75        47.66 o                         
   3  11   2        837.64        876.22        32.25 o                         
   4  11   2         36.72         28.10         8.66 o                         
   5  11   2        138.09        115.84        14.76 o                         
   6  11   2        137.29        115.46        18.73 o                         
  -9  12   2        659.84        587.84        37.70 o                         
  -8  12   2        693.67        720.89        29.09 o                         
  -7  12   2         14.87          0.68        10.19 o                         
  -6  12   2       1284.24       1401.17        40.91 o                         
  -5  12   2        950.76        999.45        39.04 o                         
  -4  12   2         38.56         32.66        10.20 o                         
  -3  12   2        363.89        372.20        17.35 o                         
  -2  12   2        994.61        998.17        28.02 o                         
  -1  12   2         27.64         24.43         7.87 o                         
   0  12   2        246.20        252.43        18.71 o                         
   1  12   2        673.59        677.43        26.57 o                         
   2  12   2        122.45        109.76        12.98 o                         
   3  12   2         22.98         32.25        11.50 o                         
   4  12   2        618.54        712.82        39.39 o                         
   5  12   2         84.77        113.80        25.64 o                         
  -8  13   2         21.80         51.66        25.07 o                         
  -7  13   2        772.89        838.68        32.96 o                         
  -6  13   2        260.01        273.41        27.69 o                         
  -5  13   2        384.46        395.87        32.67 o                         
  -4  13   2        303.69        327.91        31.66 o                         
  -3  13   2        768.54        773.23        25.76 o                         
  -2  13   2          3.47          4.03         8.32 o                         
  -1  13   2        151.60        142.96        12.73 o                         
   0  13   2        532.69        471.89        23.81 o                         
   1  13   2        241.68        187.62        20.37 o                         
   2  13   2          3.29          0.80        10.39 o                         
   3  13   2        417.86        351.86        35.86 o                         
  -6  14   2        112.23        108.88        20.71 o                         
  -5  14   2        524.68        599.19        40.98 o                         
  -4  14   2        607.24        607.02        30.29 o                         
  -3  14   2          5.57          3.00         9.64 o                         
  -2  14   2         10.58         11.75         9.43 o                         
  -1  14   2        777.89        848.00        39.80 o                         
   0  14   2         77.87         68.76        13.68 o                         
   1  14   2          3.26         -5.75        15.32 o                         
   2  14   2        502.72        559.41        35.78 o                         
  -4  15   2          3.35          6.28        19.99 o                         
  -3  15   2         57.88         50.39        23.61 o                         
  -1  15   2          7.08          4.44        20.94 o                         
   0  15   2        121.14         90.50        27.16 o                         
   1  15   2        458.52        512.37        47.92 o                         
  -1 -16   3        398.97        347.23        41.06 o                         
   0 -16   3         48.67         56.08        18.75 o                         
   1 -16   3        181.73        179.78        25.09 o                         
   2 -16   3        400.99        441.11        32.55 o                         
   3 -16   3        265.50        229.43        25.10 o                         
  -2 -15   3        243.43        207.17        23.57 o                         
  -1 -15   3         94.33         93.44        18.93 o                         
   0 -15   3        382.92        321.22        20.70 o                         
   1 -15   3        474.89        480.04        21.29 o                         
   2 -15   3         12.54         19.87         9.48 o                         
   3 -15   3        290.09        278.77        20.71 o                         
   4 -15   3       1026.04       1018.55        37.09 o                         
   5 -15   3        309.97        262.12        41.70 o                         
  -3 -14   3        381.36        333.66        26.30 o                         
  -2 -14   3          8.32         14.94        14.13 o                         
  -1 -14   3        965.59       1045.97        38.15 o                         
   0 -14   3        417.48        363.71        20.63 o                         
   1 -14   3        102.61        108.43        11.64 o                         
   2 -14   3        663.22        661.71        24.56 o                         
   3 -14   3       1121.80       1253.62        52.85 o                         
   4 -14   3        418.63        417.15        21.36 o                         
   5 -14   3        237.09        266.78        24.05 o                         
   6 -14   3       1230.52       1283.87        61.15 o                         
   7 -14   3        380.23        365.89        45.38 o                         
   8 -14   3         76.21        111.39        30.85 o                         
  -5 -13   3        326.14        326.76        26.06 o                         
  -4 -13   3        340.71        350.32        21.61 o                         
  -3 -13   3          8.47          8.64         7.48 o                         
  -2 -13   3        794.48        859.57        26.70 o                         
  -1 -13   3        398.79        376.52        19.80 o                         
   0 -13   3         54.50         51.48        10.13 o                         
   1 -13   3        980.72        966.71        30.91 o                         
   2 -13   3       1174.04       1148.77        35.62 o                         
   3 -13   3        327.56        354.86        15.32 o                         
   4 -13   3        435.00        439.56        25.25 o                         
   5 -13   3       1762.71       1823.49        53.82 o                         
   6 -13   3        162.89        171.13        24.08 o                         
   7 -13   3        425.88        416.46        22.51 o                         
   8 -13   3        886.38        972.76        67.02 o                         
   9 -13   3        324.37        325.65        40.81 o                         
  -7 -12   3         35.79          9.84        18.02 o                         
  -6 -12   3        600.09        542.76        33.62 o                         
  -5 -12   3        107.51        101.74        15.93 o                         
  -4 -12   3        121.95        118.98         9.16 o                         
  -3 -12   3        876.48        880.61        22.37 o                         
  -2 -12   3        759.85        746.91        20.04 o                         
  -1 -12   3         30.18         37.97         7.45 o                         
   0 -12   3       1768.48       1734.08        40.80 o                         
   1 -12   3       1343.65       1366.29        28.39 o                         
   2 -12   3        168.02        180.52        19.43 o                         
   3 -12   3        480.83        497.79        22.29 o                         
   4 -12   3        888.39        865.01        14.31 o                         
   5 -12   3        251.30        234.83        21.65 o                         
   6 -12   3        216.66        242.81        36.24 o                         
   7 -12   3       1188.88       1235.85        48.08 o                         
   8 -12   3        102.67         83.29        11.61 o                         
   9 -12   3        333.25        334.58        27.71 o                         
  -7 -11   3        875.21        910.61        57.28 o                         
  -6 -11   3        140.57        119.53        13.37 o                         
  -5 -11   3        207.41        206.52        10.48 o                         
  -4 -11   3       1794.38       1873.81        35.13 o                         
  -3 -11   3        208.69        223.16        10.86 o                         
  -2 -11   3        269.07        288.95        12.90 o                         
  -1 -11   3       1856.34       1832.22        32.73 o                         
   0 -11   3       1052.08       1026.01        17.54 o                         
   1 -11   3         12.12         16.14         6.06 o                         
   2 -11   3       1931.40       1912.92        45.65 o                         
   3 -11   3       2354.67       2172.58        71.32 o                         
   4 -11   3        226.89        245.55        11.50 o                         
   5 -11   3        310.27        297.59        13.90 o                         
   6 -11   3       1816.08       1798.59        46.96 o                         
   7 -11   3        266.60        282.09        17.40 o                         
   8 -11   3        321.73        338.95        16.13 o                         
   9 -11   3        453.93        408.58        22.01 o                         
  10 -11   3        273.00        237.39        18.04 o                         
  -8 -10   3        716.65        673.64        40.60 o                         
  -7 -10   3        152.37        125.97        14.02 o                         
  -6 -10   3        780.60        809.89        22.14 o                         
  -5 -10   3       2059.90       2061.17        36.39 o                         
  -4 -10   3         52.90         58.76         5.98 o                         
  -3 -10   3        523.72        551.63        17.05 o                         
  -2 -10   3       2468.09       2478.02        37.96 o                         
  -1 -10   3       1671.02       1678.62        23.71 o                         
   0 -10   3        134.41        136.87         5.86 o                         
   1 -10   3       1720.08       1704.12        30.30 o                         
   2 -10   3       1857.62       1879.31        34.75 o                         
   3 -10   3       1069.94       1038.63        18.13 o                         
   4 -10   3       2854.04       2809.92        43.36 o                         
   5 -10   3       1263.98       1257.30        25.59 o                         
   6 -10   3        119.99        113.60        11.85 o                         
   7 -10   3        695.66        692.09        23.73 o                         
   8 -10   3       1452.60       1418.47        38.40 o                         
   9 -10   3        508.99        482.20        20.60 o                         
  10 -10   3         57.02         59.13        10.78 o                         
  -9  -9   3        476.85        551.21        51.54 o                         
  -8  -9   3         48.47         51.17        11.92 o                         
  -7  -9   3       1005.51       1132.65        41.13 o                         
  -6  -9   3       1851.73       1922.71        42.08 o                         
  -5  -9   3         25.85         29.73         5.34 o                         
  -4  -9   3        108.72        114.40         6.55 o                         
  -3  -9   3       2367.67       2469.37        31.58 o                         
  -2  -9   3       1028.86       1037.50        20.48 o                         
  -1  -9   3         56.36         56.58         4.31 o                         
   0  -9   3       2306.70       2274.28        33.23 o                         
   1  -9   3       2222.40       2254.20        35.67 o                         
   2  -9   3        817.43        862.10        14.79 o                         
   3  -9   3       5377.16       5375.01        62.71 o                         
   4  -9   3       3390.40       3400.45        49.95 o                         
   5  -9   3        528.08        476.72        12.48 o                         
   6  -9   3        467.39        484.58        16.00 o                         
   7  -9   3       1984.91       2013.53        33.42 o                         
   8  -9   3        775.21        823.97        23.22 o                         
   9  -9   3         37.96         27.91         8.65 o                         
  10  -9   3        576.37        574.37        22.33 o                         
  11  -9   3        363.78        375.92        41.70 o                         
  -9  -8   3         76.73         82.29        15.07 o                         
  -8  -8   3        640.84        667.51        32.25 o                         
  -7  -8   3        911.42        900.39        26.67 o                         
  -6  -8   3        170.50        188.16        12.13 o                         
  -5  -8   3        949.87        940.93        18.34 o                         
  -4  -8   3       1840.22       1927.01        29.78 o                         
  -3  -8   3         26.58         29.39         3.49 o                         
  -2  -8   3        159.08        184.15         8.58 o                         
  -1  -8   3       5231.75       5234.66        54.26 o                         
   0  -8   3        392.33        398.80         9.47 o                         
   1  -8   3        368.22        335.03         8.82 o                         
   2  -8   3       6559.89       6689.58        80.75 o                         
   3  -8   3       4004.98       4000.28        47.96 o                         
   4  -8   3        593.21        622.87        12.62 o                         
   5  -8   3        927.93        981.66        14.63 o                         
   6  -8   3       3247.56       3176.09        44.95 o                         
   7  -8   3        327.92        360.88        12.96 o                         
   8  -8   3        729.49        748.95        23.29 o                         
   9  -8   3       1646.82       1689.51        67.49 o                         
  10  -8   3         83.94         78.74        13.16 o                         
  11  -8   3        217.53        221.12        33.32 o                         
 -10  -7   3        163.35        167.62        30.46 o                         
  -9  -7   3        582.90        556.89        28.58 o                         
  -8  -7   3        360.74        390.06        18.21 o                         
  -7  -7   3        216.54        196.52        11.77 o                         
  -6  -7   3        624.20        631.26        15.17 o                         
  -5  -7   3       3777.09       3715.87        42.95 o                         
  -4  -7   3        166.46        173.05         6.30 o                         
  -3  -7   3        321.25        339.58         8.47 o                         
  -2  -7   3       2809.37       2756.76        29.50 o                         
  -1  -7   3       1445.94       1433.27        20.19 o                         
   0  -7   3        386.39        386.30         7.71 o                         
   1  -7   3       5982.07       5793.74        64.36 o                         
   2  -7   3       1544.12       1468.56        25.48 o                         
   3  -7   3         13.78         21.67         3.37 o                         
   4  -7   3       5334.53       5135.53        59.77 o                         
   5  -7   3       3338.96       3166.25        40.90 o                         
   6  -7   3        137.12        154.05         8.46 o                         
   7  -7   3        485.05        481.11        17.33 o                         
   8  -7   3       2327.50       2209.95        50.06 o                         
   9  -7   3        137.34        142.55        10.79 o                         
  10  -7   3        666.38        636.22        29.48 o                         
  11  -7   3        530.37        591.71        34.33 o                         
 -11  -6   3         63.98         63.66        22.98 o                         
 -10  -6   3        972.11       1027.40        28.69 o                         
  -9  -6   3        383.72        347.23        15.01 o                         
  -8  -6   3         83.90         85.61         8.33 o                         
  -7  -6   3       1449.54       1495.07        27.78 o                         
  -6  -6   3       4279.79       4234.60        59.47 o                         
  -5  -6   3       1022.90       1021.46        18.53 o                         
  -4  -6   3       1653.08       1725.65        20.94 o                         
  -3  -6   3       5725.91       5748.37        54.56 o                         
  -2  -6   3        536.90        571.22         9.61 o                         
  -1  -6   3        845.17        869.16        18.47 o                         
   0  -6   3       7838.52       7624.50        76.11 o                         
   1  -6   3       1330.83       1201.44        47.51 o                         
   2  -6   3        621.01        717.17        13.79 o                         
   3  -6   3      11636.66      11512.71       111.77 o                         
   4  -6   3       5424.66       5026.23        47.46 o                         
   5  -6   3        310.83        345.36         9.27 o                         
   6  -6   3       2504.06       2483.70        31.72 o                         
   7  -6   3       4099.92       3994.65        52.97 o                         
   8  -6   3         54.50         53.87         7.02 o                         
   9  -6   3        549.10        545.08        18.09 o                         
  10  -6   3        817.82        857.30        46.40 o                         
  11  -6   3        209.19        206.66        19.22 o                         
  12  -6   3         64.71         38.84        23.17 o                         
 -11  -5   3        653.87        550.71        44.55 o                         
 -10  -5   3        353.42        349.72        20.81 o                         
  -9  -5   3        348.74        332.64        15.23 o                         
  -8  -5   3       1303.22       1359.71        29.12 o                         
  -7  -5   3        652.86        649.81        18.21 o                         
  -6  -5   3       1938.57       1906.37        40.07 o                         
  -5  -5   3       3056.93       3047.48        35.09 o                         
  -4  -5   3       5370.03       5279.52        45.19 o                         
  -3  -5   3         26.12         28.35         2.75 o                         
  -2  -5   3       4309.38       4402.65        44.11 o                         
  -1  -5   3      10408.78      10119.63        98.38 o                         
   0  -5   3       2478.84       2512.43        33.33 o                         
   1  -5   3        677.63        748.48        15.26 o                         
   2  -5   3       4179.10       3911.99        48.52 o                         
   3  -5   3       6631.98       6780.90        60.53 o                         
   4  -5   3        507.63        588.55        10.01 o                         
   5  -5   3       7791.73       7636.34       119.55 o                         
   6  -5   3        479.98        513.50        11.15 o                         
   7  -5   3        324.47        332.58        10.58 o                         
   8  -5   3       1155.96       1165.40        23.93 o                         
   9  -5   3       2221.47       2124.03        40.50 o                         
  10  -5   3         30.85         33.97        11.37 o                         
  11  -5   3        154.35        145.87        30.12 o                         
  12  -5   3        771.42        716.74        59.66 o                         
 -11  -4   3        122.14        137.42        12.86 o                         
 -10  -4   3        256.56        277.41        15.51 o                         
  -9  -4   3       1301.52       1290.97        27.00 o                         
  -8  -4   3       1471.03       1477.77        27.84 o                         
  -7  -4   3        175.87        177.07         9.48 o                         
  -6  -4   3       1763.27       1726.99        27.07 o                         
  -5  -4   3       2360.66       2301.37        27.97 o                         
  -4  -4   3        262.19        261.19         7.68 o                         
  -3  -4   3       1899.14       1851.98        19.22 o                         
  -2  -4   3       5662.27       5443.86        58.70 o                         
  -1  -4   3        522.30        541.61         9.61 o                         
   0  -4   3        950.64        918.05        17.10 o                         
   1  -4   3       3786.74       3719.05        44.95 o                         
   2  -4   3      10357.09      11081.08        94.18 o                         
   3  -4   3        262.30        245.89         5.49 o                         
   4  -4   3       6230.12       6065.64        55.55 o                         
   5  -4   3       1639.58       1609.91        24.65 o                         
   6  -4   3       1096.05       1071.44        15.04 o                         
   7  -4   3        570.80        573.79        13.23 o                         
   8  -4   3       3480.95       3363.85        69.89 o                         
   9  -4   3         37.56         31.36         4.78 o                         
  10  -4   3        333.58        309.86        21.74 o                         
  11  -4   3        834.23        826.14        36.30 o                         
  12  -4   3        311.65        352.24        43.22 o                         
 -11  -3   3        341.18        355.81        18.28 o                         
 -10  -3   3       1170.58       1169.49        36.32 o                         
  -9  -3   3        381.67        374.93        14.08 o                         
  -8  -3   3         70.91         70.30         6.93 o                         
  -7  -3   3       3540.37       3449.19        67.03 o                         
  -6  -3   3        832.96        828.64        15.46 o                         
  -5  -3   3        262.35        309.96         9.80 o                         
  -4  -3   3       2133.04       2053.24        24.00 o                         
  -3  -3   3       7418.52       7599.39        75.09 o                         
  -2  -3   3         30.79         30.09         2.48 o                         
  -1  -3   3       2488.26       2470.90        28.42 o                         
   0  -3   3       2219.42       2023.60        28.65 o                         
   1  -3   3       1111.81       1110.56        15.64 o                         
   2  -3   3        148.39        163.69         4.25 o                         
   3  -3   3       8594.35       8551.39        74.54 o                         
   4  -3   3       2247.66       2213.70        24.99 o                         
   5  -3   3         34.83         38.31         3.30 o                         
   6  -3   3       2759.50       2818.72        30.81 o                         
   7  -3   3       4556.66       4654.07        55.59 o                         
   8  -3   3        130.52        127.77         9.42 o                         
   9  -3   3        993.10        984.91        35.46 o                         
  10  -3   3       1532.10       1584.03        41.39 o                         
  11  -3   3        150.67        150.38        15.58 o                         
 -12  -2   3        294.58        296.46        40.30 o                         
 -11  -2   3        761.24        809.13        27.18 o                         
 -10  -2   3        288.60        333.86        33.02 o                         
  -9  -2   3        773.86        812.96        26.62 o                         
  -8  -2   3       2979.20       2928.90        52.92 o                         
  -7  -2   3       1330.33       1285.24        26.09 o                         
  -6  -2   3        421.25        421.41        11.20 o                         
  -5  -2   3       3869.05       3805.94        45.97 o                         
  -4  -2   3       4719.77       4987.02        55.64 o                         
  -3  -2   3         51.78         72.72         2.78 o                         
  -2  -2   3        976.85        890.79        12.14 o                         
  -1  -2   3       4048.44       3920.93        52.92 o                         
   0  -2   3       5913.84       6241.17        85.79 o                         
   1  -2   3       1486.55       1517.16        14.32 o                         
   2  -2   3      15304.44      15164.55       141.37 o                         
   3  -2   3       3526.90       3689.65        33.56 o                         
   4  -2   3        985.26       1023.88        13.87 o                         
   5  -2   3       5715.87       5622.55        54.85 o                         
   6  -2   3       1649.79       1706.92        24.45 o                         
   7  -2   3        318.45        320.51        11.36 o                         
   8  -2   3       1086.32       1260.81        37.96 o                         
   9  -2   3       1500.42       1547.45        45.39 o                         
  10  -2   3         33.46         13.90        11.51 o                         
  11  -2   3        766.30        806.49        30.74 o                         
 -12  -1   3        531.93        537.14        71.59 o                         
 -11  -1   3        228.55        220.10        14.13 o                         
 -10  -1   3        361.12        307.70        25.86 o                         
  -9  -1   3       2213.10       2180.39        55.50 o                         
  -8  -1   3        656.91        632.21        21.55 o                         
  -7  -1   3       1182.93       1116.78        25.29 o                         
  -6  -1   3      10194.03      10129.21       100.79 o                         
  -5  -1   3       2718.83       2567.64        44.28 o                         
  -4  -1   3        260.14        304.06         8.37 o                         
  -3  -1   3       1232.57       1112.13        15.32 o                         
  -2  -1   3      38972.79      39744.54       460.79 o                         
  -1  -1   3       2576.31       2866.89        38.21 o                         
   0  -1   3       2733.41       2750.04        37.20 o                         
   1  -1   3       9971.70       9909.11        83.40 o                         
   2  -1   3       5184.58       5419.86        41.64 o                         
   3  -1   3        662.45        598.18         8.02 o                         
   4  -1   3      13006.93      12726.96       104.90 o                         
   5  -1   3       1992.96       1918.28        21.32 o                         
   6  -1   3        291.70        311.96         7.91 o                         
   7  -1   3       1620.70       1611.61        26.75 o                         
   8  -1   3       1901.21       1891.06        33.56 o                         
   9  -1   3         42.36         64.48        12.73 o                         
  10  -1   3        384.73        407.28        21.37 o                         
  11  -1   3        293.63        281.18        17.88 o                         
 -12   0   3         42.32         36.49        12.46 o                         
 -11   0   3        740.93        697.65        29.25 o                         
 -10   0   3       1364.96       1386.92        35.81 o                         
  -9   0   3        126.95        124.31        10.77 o                         
  -8   0   3        656.73        660.91        17.40 o                         
  -7   0   3       5127.59       5053.11        55.54 o                         
  -6   0   3       1865.00       1774.21        21.29 o                         
  -5   0   3       2971.47       3111.15        31.43 o                         
  -4   0   3       1716.56       1467.05        18.40 o                         
  -3   0   3       4588.66       4503.29        48.52 o                         
  -2   0   3       3331.35       3524.42        41.28 o                         
  -1   0   3      37566.41      38599.25       445.81 o                         
   0   0   3       3527.23       3382.05        50.58 o                         
   1   0   3        305.23        316.47         5.00 o                         
   2   0   3       1500.33       1507.09        14.65 o                         
   3   0   3      21830.88      22224.54       185.84 o                         
   4   0   3       1809.16       1903.18        21.79 o                         
   5   0   3        174.15        202.02         5.98 o                         
   6   0   3       1758.16       1779.86        21.58 o                         
   7   0   3        880.04        898.01        21.54 o                         
   8   0   3         14.45         26.10         5.68 o                         
   9   0   3        445.90        506.49        17.88 o                         
  10   0   3        707.77        706.30        27.92 o                         
  11   0   3        116.91        102.91        14.00 o                         
 -12   1   3        668.08        709.70        42.45 o                         
 -11   1   3        662.30        686.81        20.10 o                         
 -10   1   3        259.56        245.00        14.96 o                         
  -9   1   3        338.93        334.69        12.21 o                         
  -8   1   3       3142.66       3045.79        50.03 o                         
  -7   1   3        984.07       1020.21        16.26 o                         
  -6   1   3       1890.28       1865.30        23.39 o                         
  -5   1   3       5601.84       5201.12        54.37 o                         
  -4   1   3        753.25        684.32        11.28 o                         
  -3   1   3        211.57        214.54         5.25 o                         
  -2   1   3       4273.39       4162.70        65.03 o                         
  -1   1   3       2763.82       2669.92        40.11 o                         
   0   1   3        104.02        108.90         2.55 o                         
   1   1   3       1707.02       1568.31        13.55 o                         
   2   1   3       4482.90       4221.62        30.80 o                         
   3   1   3       3394.05       3506.93        31.26 o                         
   4   1   3        826.76        834.79        11.77 o                         
   5   1   3       3328.99       3258.58        32.80 o                         
   6   1   3       1633.98       1526.82        19.25 o                         
   7   1   3         92.42        102.49         6.22 o                         
   8   1   3       1723.79       1688.56        28.70 o                         
   9   1   3        731.40        710.69        35.93 o                         
  10   1   3         35.43         29.89         9.67 o                         
  11   1   3        177.25        201.61        34.34 o                         
 -12   2   3        484.41        466.73        58.93 o                         
 -11   2   3        176.06        169.55        15.38 o                         
 -10   2   3       1419.35       1397.40        46.63 o                         
  -9   2   3       1425.99       1466.21        36.00 o                         
  -8   2   3         32.72         22.10         4.91 o                         
  -7   2   3       1221.13       1226.90        34.88 o                         
  -6   2   3       9489.67       9331.08       107.86 o                         
  -5   2   3       1153.54       1069.90        23.17 o                         
  -4   2   3       1117.96       1137.63        18.44 o                         
  -3   2   3       5013.51       4805.41        54.97 o                         
  -2   2   3       3602.14       3523.22        62.78 o                         
  -1   2   3       1274.16       1346.14        14.15 o                         
   0   2   3       1191.15       1143.26        11.86 o                         
   1   2   3       2186.61       2058.29        22.57 o                         
   2   2   3        333.57        427.02         9.07 o                         
   3   2   3        791.54        772.83        10.37 o                         
   4   2   3       7132.68       7034.14        64.59 o                         
   5   2   3       1105.72       1106.11        15.72 o                         
   6   2   3        174.48        161.87         8.67 o                         
   7   2   3       3826.05       3733.10        61.40 o                         
   8   2   3       1308.33       1308.89        25.52 o                         
   9   2   3         68.19         65.34         8.86 o                         
  10   2   3        557.93        547.35        23.67 o                         
  11   2   3        728.67        730.64        64.10 o                         
 -12   3   3         12.14         10.05        14.47 o                         
 -11   3   3        911.48        916.20        32.67 o                         
 -10   3   3       1122.34       1104.16        22.38 o                         
  -9   3   3        866.08        883.12        21.51 o                         
  -8   3   3        693.76        694.89        22.54 o                         
  -7   3   3       4085.13       3880.81        63.19 o                         
  -6   3   3        978.07        989.87        18.98 o                         
  -5   3   3       3817.61       4059.04        46.33 o                         
  -4   3   3       4908.62       4976.95        45.98 o                         
  -3   3   3        544.22        536.63         8.26 o                         
  -2   3   3         84.44         92.24         3.08 o                         
  -1   3   3       2858.90       2744.74        23.92 o                         
   0   3   3       2666.45       2553.37        25.75 o                         
   2   3   3       1936.51       1895.33        21.22 o                         
   3   3   3       9765.44       9541.29        94.51 o                         
   4   3   3        564.93        632.16        12.06 o                         
   5   3   3       1474.25       1425.75        21.32 o                         
   6   3   3       2684.83       2741.77        41.69 o                         
   7   3   3       1066.82       1082.35        20.61 o                         
   8   3   3         65.09         66.06         7.49 o                         
   9   3   3        772.51        780.07        22.81 o                         
  10   3   3        181.55        177.45        15.16 o                         
 -13   4   3          7.70          3.74        21.33 o                         
 -12   4   3        682.34        662.99        35.17 o                         
 -11   4   3        637.14        572.22        26.85 o                         
 -10   4   3        283.91        248.78        13.46 o                         
  -9   4   3        243.58        209.15         7.71 o                         
  -8   4   3       3576.13       3474.73        45.77 o                         
  -7   4   3        182.01        186.84         6.34 o                         
  -6   4   3       1482.75       1493.51        20.24 o                         
  -5   4   3       5207.85       5184.50        55.63 o                         
  -4   4   3       1919.96       2082.21        27.34 o                         
  -3   4   3         15.43         17.25         2.00 o                         
  -2   4   3      11896.16      12186.99        98.93 o                         
  -1   4   3       3253.63       3260.19        31.17 o                         
   0   4   3         34.73         40.79         2.12 o                         
   1   4   3       2781.26       2732.63        24.75 o                         
   2   4   3       4931.49       4741.97        45.15 o                         
   3   4   3         95.92         95.86         4.59 o                         
   4   4   3       2598.92       2570.78        29.27 o                         
   5   4   3        959.16       1050.62        16.16 o                         
   6   4   3        262.04        277.12        10.56 o                         
   7   4   3        143.47        144.69         9.95 o                         
   8   4   3       1442.60       1429.79        30.78 o                         
   9   4   3        196.61        203.60        11.97 o                         
  10   4   3          2.73         13.01        19.80 o                         
 -13   5   3        510.46        490.98        46.27 o                         
 -12   5   3        164.78        149.28        13.83 o                         
 -11   5   3         82.74         76.12        11.43 o                         
 -10   5   3        659.76        628.46        25.23 o                         
  -9   5   3       2545.44       2465.68        45.61 o                         
  -8   5   3         34.52         30.56         5.13 o                         
  -7   5   3        782.46        778.62        18.10 o                         
  -6   5   3       5125.76       4941.46        51.55 o                         
  -5   5   3        950.61        968.41        15.72 o                         
  -4   5   3        156.76        146.56         5.43 o                         
  -3   5   3       8233.92       8378.11        78.24 o                         
  -2   5   3       1743.93       1872.53        18.73 o                         
  -1   5   3        419.14        495.54         8.78 o                         
   0   5   3       6253.08       6340.86        50.51 o                         
   1   5   3       1983.23       1989.28        20.63 o                         
   2   5   3        143.38        147.18         5.16 o                         
   3   5   3       3166.86       3122.34        30.81 o                         
   4   5   3       1216.73       1237.11        18.11 o                         
   5   5   3        231.51        242.27         9.05 o                         
   6   5   3         33.83         46.26         7.42 o                         
   7   5   3       1035.72       1096.99        34.75 o                         
   8   5   3        159.62        165.95        15.04 o                         
   9   5   3         76.47         88.42        11.48 o                         
 -12   6   3         53.51         51.88        12.03 o                         
 -11   6   3        737.95        764.61        23.13 o                         
 -10   6   3        694.81        667.52        21.86 o                         
  -9   6   3         54.60         50.17         6.79 o                         
  -8   6   3       1690.64       1706.14        46.43 o                         
  -7   6   3       3156.52       3067.99        47.15 o                         
  -6   6   3        261.08        256.56         9.17 o                         
  -5   6   3       1239.17       1202.25        16.60 o                         
  -4   6   3       6986.41       6880.24        82.03 o                         
  -3   6   3        264.78        264.79         5.52 o                         
  -2   6   3        298.32        262.44         5.80 o                         
  -1   6   3       5303.59       5174.83        50.83 o                         
   0   6   3       1484.71       1470.23        16.06 o                         
   1   6   3         16.74         17.40         2.07 o                         
   2   6   3       1582.34       1582.47        19.70 o                         
   3   6   3       2525.13       2495.69        29.04 o                         
   4   6   3        302.66        296.16        10.50 o                         
   5   6   3        290.76        291.19        11.68 o                         
   6   6   3       1123.76       1150.67        26.96 o                         
   7   6   3        371.43        417.73        16.90 o                         
   8   6   3        294.24        344.59        16.14 o                         
   9   6   3        673.47        633.58        34.63 o                         
 -12   7   3        835.96        821.17        55.15 o                         
 -11   7   3        397.80        345.09        19.94 o                         
 -10   7   3        360.58        347.54        16.26 o                         
  -9   7   3       1108.18       1099.61        27.57 o                         
  -8   7   3       1124.22       1097.51        25.60 o                         
  -7   7   3        230.35        224.79         9.30 o                         
  -6   7   3       2225.06       2254.86        31.96 o                         
  -5   7   3       3244.10       3131.70        53.06 o                         
  -4   7   3         87.83         85.04         4.87 o                         
  -3   7   3         30.70         27.21         2.54 o                         
  -2   7   3       3133.21       3113.11        41.57 o                         
  -1   7   3        966.99       1002.81        13.70 o                         
   0   7   3         56.84         60.23         3.12 o                         
   1   7   3       1161.57       1174.55        13.77 o                         
   2   7   3       1786.98       1814.76        21.88 o                         
   3   7   3          4.38          3.70         3.51 o                         
   4   7   3       1700.07       1675.14        27.79 o                         
   5   7   3       1699.06       1737.08        35.64 o                         
   6   7   3        145.06        141.88        14.02 o                         
   7   7   3         45.57         57.56         9.66 o                         
   8   7   3        962.14        928.24        28.76 o                         
   9   7   3        217.77        177.26        30.78 o                         
 -12   8   3         92.91         37.19        21.26 o                         
 -11   8   3        212.29        196.55        16.07 o                         
 -10   8   3        865.99        892.43        26.00 o                         
  -9   8   3        859.34        858.02        30.05 o                         
  -8   8   3         81.69         76.32         7.69 o                         
  -7   8   3       1871.17       1855.58        28.79 o                         
  -6   8   3       1778.34       1736.35        37.33 o                         
  -5   8   3        837.98        835.75        28.18 o                         
  -4   8   3         75.29         76.27         3.35 o                         
  -3   8   3       3111.77       3049.77        33.53 o                         
  -2   8   3         28.41         35.98         3.32 o                         
  -1   8   3        173.48        183.17         7.62 o                         
   0   8   3       1247.46       1349.77        18.23 o                         
   1   8   3       1195.60       1134.10        17.07 o                         
   2   8   3         15.42          8.40         3.59 o                         
   3   8   3       2058.85       2035.35        27.53 o                         
   4   8   3       2385.90       2386.63        44.33 o                         
   5   8   3          5.41          1.70         8.21 o                         
   6   8   3        375.56        417.09        24.86 o                         
   7   8   3        447.81        423.60        19.84 o                         
   8   8   3         52.41         64.92        17.90 o                         
 -12   9   3        272.02        261.36        34.15 o                         
 -11   9   3        381.08        382.86        28.57 o                         
 -10   9   3        269.80        247.27        18.23 o                         
  -9   9   3         59.26         58.28         9.10 o                         
  -8   9   3        762.34        761.17        23.39 o                         
  -7   9   3       1299.43       1285.73        32.81 o                         
  -6   9   3        169.46        171.31         8.15 o                         
  -5   9   3        606.27        629.27        15.54 o                         
  -4   9   3       2497.93       2484.47        41.16 o                         
  -3   9   3          8.05          6.16         3.91 o                         
  -2   9   3        738.06        775.38        15.56 o                         
  -1   9   3       2893.89       2901.13        55.16 o                         
   0   9   3        490.81        457.99        14.12 o                         
   1   9   3          6.62         10.39         4.48 o                         
   2   9   3       2189.74       2095.84        40.94 o                         
   3   9   3        902.37        880.47        24.56 o                         
   4   9   3          9.91          6.22         8.62 o                         
   5   9   3        654.55        696.40        26.44 o                         
   6   9   3        180.53        182.87        14.02 o                         
   7   9   3          4.82         -2.57        10.59 o                         
 -11  10   3        298.24        254.35        41.83 o                         
 -10  10   3         43.66         37.42        10.09 o                         
  -9  10   3        367.78        384.41        23.33 o                         
  -8  10   3       1053.67       1046.75        36.37 o                         
  -7  10   3          9.55          6.26         5.18 o                         
  -6  10   3       1458.00       1461.20        27.40 o                         
  -5  10   3       1292.37       1238.71        35.37 o                         
  -4  10   3        672.47        666.42        14.53 o                         
  -3  10   3        684.57        649.27        15.08 o                         
  -2  10   3       2705.51       2750.29        55.94 o                         
  -1  10   3         34.27         24.69         5.59 o                         
   0  10   3        226.91        215.03        12.24 o                         
   1  10   3       1784.77       1838.18        31.03 o                         
   2  10   3        401.23        399.35        15.12 o                         
   3  10   3         35.27         29.12         7.54 o                         
   4  10   3        370.20        373.93        21.12 o                         
   5  10   3        453.97        445.01        22.36 o                         
   6  10   3         32.27         40.07        11.23 o                         
 -10  11   3        588.07        646.92        38.14 o                         
  -9  11   3        358.88        348.89        20.39 o                         
  -8  11   3         16.99         33.75        10.62 o                         
  -7  11   3       1016.57       1104.95        34.76 o                         
  -6  11   3       1223.73       1228.97        49.20 o                         
  -5  11   3        200.24        193.31        27.16 o                         
  -4  11   3        965.25       1030.45        30.89 o                         
  -3  11   3       1677.57       1771.32        42.98 o                         
  -2  11   3         20.00         19.19         7.19 o                         
  -1  11   3        112.46         95.67         9.95 o                         
   0  11   3        728.39        763.57        30.41 o                         
   1  11   3         93.34         93.78        13.06 o                         
   2  11   3          5.03          5.75         7.53 o                         
   3  11   3        759.04        761.31        24.85 o                         
   4  11   3        224.39        254.56        25.40 o                         
   5  11   3          6.34          3.49        19.23 o                         
  -9  12   3         85.68         71.33        18.24 o                         
  -8  12   3        538.78        551.92        25.99 o                         
  -7  12   3        230.49        204.35        17.35 o                         
  -6  12   3        201.61        217.12        17.62 o                         
  -5  12   3        493.56        513.04        42.13 o                         
  -4  12   3        331.55        323.39        18.61 o                         
  -3  12   3         34.08         29.38         8.70 o                         
  -2  12   3         14.04          5.83         8.01 o                         
  -1  12   3        844.18        857.37        50.64 o                         
   0  12   3          6.40          9.20         9.35 o                         
   1  12   3         46.31         63.94        11.84 o                         
   2  12   3        363.40        365.71        22.82 o                         
   3  12   3        171.37        133.42        18.34 o                         
  -7  13   3        144.28        130.80        15.96 o                         
  -6  13   3        276.17        281.92        23.44 o                         
  -5  13   3        521.52        544.13        30.69 o                         
  -4  13   3          7.10         -2.22         9.24 o                         
  -3  13   3         11.47          3.52         8.96 o                         
  -2  13   3       1498.13       1613.62        55.65 o                         
  -1  13   3         22.00         21.06         9.09 o                         
   0  13   3         18.20         22.59         9.15 o                         
   1  13   3        156.40        131.39        14.73 o                         
   2  13   3        390.22        411.42        39.29 o                         
  -6  14   3        264.96        232.73        41.00 o                         
  -5  14   3          2.38         18.76        17.33 o                         
  -4  14   3        299.34        318.26        18.86 o                         
  -3  14   3        522.52        495.78        26.35 o                         
  -2  14   3        152.93        120.15        13.15 o                         
  -1  14   3        342.92        337.34        18.89 o                         
   0  14   3        818.78        850.74        36.00 o                         
   1  14   3          2.90          5.94        14.67 o                         
   2  14   3         24.84         13.52        17.83 o                         
  -1 -16   4        334.77        229.94        35.22 o                         
   0 -16   4        496.67        481.48        83.08 o                         
   1 -16   4         40.92         44.77        13.98 o                         
   2 -16   4        597.52        562.39        42.75 o                         
   3 -16   4        705.55        627.12        56.30 o                         
   4 -16   4        133.44         72.86        26.78 o                         
  -2 -15   4        866.36        824.29        42.41 o                         
  -1 -15   4        413.53        407.17        34.34 o                         
   0 -15   4         11.92         18.38        11.90 o                         
   1 -15   4        653.96        651.78        26.80 o                         
   2 -15   4        581.39        598.74        22.99 o                         
   3 -15   4         75.23         89.84        12.04 o                         
   4 -15   4         91.09        119.76        23.95 o                         
   5 -15   4        185.99        158.10        38.65 o                         
  -4 -14   4         53.17         55.66        23.99 o                         
  -3 -14   4        764.29        738.81        31.43 o                         
  -2 -14   4        208.26        205.92        14.96 o                         
  -1 -14   4        250.14        247.11        15.94 o                         
   0 -14   4        196.02        163.81        20.47 o                         
   1 -14   4        445.45        451.93        19.85 o                         
   2 -14   4        131.85        157.20        14.04 o                         
   3 -14   4        166.13        136.14        16.87 o                         
   4 -14   4       1167.20       1173.94        58.70 o                         
   5 -14   4         40.55         17.56        18.37 o                         
   6 -14   4        371.48        431.59        29.38 o                         
   7 -14   4        570.69        468.07        49.89 o                         
   8 -14   4        494.49        511.42        51.15 o                         
  -5 -13   4        102.88         54.96        24.82 o                         
  -4 -13   4        784.61        853.64        32.02 o                         
  -3 -13   4        157.60        148.91        10.07 o                         
  -2 -13   4        107.54        119.88        14.07 o                         
  -1 -13   4        769.94        775.51        27.57 o                         
   0 -13   4        949.85        971.87        38.38 o                         
   1 -13   4         11.09         12.66         8.84 o                         
   2 -13   4        609.23        587.72        23.47 o                         
   3 -13   4       2543.94       2509.21        55.90 o                         
   4 -13   4        288.48        243.93        18.47 o                         
   5 -13   4        934.21       1053.00        52.76 o                         
   6 -13   4       1027.14       1059.04        50.18 o                         
   7 -13   4        665.14        660.42        26.36 o                         
   8 -13   4        237.22        201.64        34.15 o                         
   9 -13   4       1158.80       1187.35        74.57 o                         
  -7 -12   4         47.70         60.17        22.09 o                         
  -6 -12   4        374.43        382.34        24.22 o                         
  -5 -12   4        774.69        835.08        38.54 o                         
  -4 -12   4         36.91         40.77         6.84 o                         
  -3 -12   4         34.58         35.70         9.11 o                         
  -2 -12   4       1793.37       1783.41        34.00 o                         
  -1 -12   4        702.75        708.59        24.04 o                         
   0 -12   4         47.29         40.96         7.65 o                         
   1 -12   4       1157.41       1172.31        29.16 o                         
   2 -12   4       2020.50       2079.92        42.85 o                         
   3 -12   4        892.59        889.78        24.62 o                         
   4 -12   4       2825.90       2731.43        43.64 o                         
   5 -12   4       1984.44       1878.04        56.80 o                         
   6 -12   4        365.77        323.45        23.02 o                         
   7 -12   4        541.25        524.45        22.72 o                         
   8 -12   4        905.46        897.55        26.63 o                         
   9 -12   4        191.35        197.11        20.01 o                         
  -8 -11   4         21.00         32.43        22.02 o                         
  -7 -11   4        192.81        168.40        15.62 o                         
  -6 -11   4       1070.73       1066.29        33.51 o                         
  -5 -11   4         51.03         52.24         7.24 o                         
  -4 -11   4        186.72        207.41        11.80 o                         
  -3 -11   4       2323.96       2351.37        41.01 o                         
  -2 -11   4        299.46        307.06        13.85 o                         
  -1 -11   4        195.61        202.06         9.56 o                         
   0 -11   4       1873.79       1911.51        34.29 o                         
   1 -11   4       1375.86       1431.19        28.23 o                         
   2 -11   4         30.01         26.46         5.51 o                         
   3 -11   4       3293.87       3218.80        38.79 o                         
   4 -11   4       1387.06       1397.13        26.55 o                         
   5 -11   4        313.23        280.95         9.23 o                         
   6 -11   4        292.81        289.10        16.00 o                         
   7 -11   4       1389.28       1479.33        37.96 o                         
   8 -11   4        492.65        522.45        19.91 o                         
   9 -11   4         32.74         30.83         8.63 o                         
  10 -11   4        341.06        331.17        33.89 o                         
  -8 -10   4        556.02        582.03        37.78 o                         
  -7 -10   4        561.13        568.76        29.26 o                         
  -6 -10   4        140.14        150.50        11.90 o                         
  -5 -10   4        992.12        967.00        29.88 o                         
  -4 -10   4       2389.72       2418.04        37.83 o                         
  -3 -10   4        675.73        693.32        16.87 o                         
  -2 -10   4        381.07        380.82        13.01 o                         
  -1 -10   4       4138.75       3983.79        44.72 o                         
   0 -10   4        396.01        396.83        12.16 o                         
   1 -10   4        294.43        288.01        12.20 o                         
   2 -10   4       1749.97       1740.70        24.59 o                         
   3 -10   4       1250.52       1214.31        22.08 o                         
   4 -10   4         18.05         19.94         4.38 o                         
   5 -10   4        765.87        740.14        18.21 o                         
   6 -10   4       1531.05       1618.61        32.87 o                         
   7 -10   4        185.81        192.04        12.12 o                         
   8 -10   4         96.10         99.45        10.37 o                         
   9 -10   4       1236.95       1238.14        30.97 o                         
  10 -10   4        176.89        159.37        16.39 o                         
  -9  -9   4        851.48        833.96        63.72 o                         
  -8  -9   4        435.91        448.38        33.91 o                         
  -7  -9   4        248.26        245.12        14.56 o                         
  -6  -9   4       1473.98       1471.59        35.94 o                         
  -5  -9   4       2542.86       2562.62        41.82 o                         
  -4  -9   4       1900.31       1854.86        27.93 o                         
  -3  -9   4        523.19        539.04        21.09 o                         
  -2  -9   4       4430.01       4378.38        62.56 o                         
  -1  -9   4         45.53         42.37         4.19 o                         
   0  -9   4        422.58        403.73        13.34 o                         
   1  -9   4        896.17        911.02        18.72 o                         
   2  -9   4       2651.61       2644.60        49.16 o                         
   3  -9   4        563.18        509.75        16.16 o                         
   4  -9   4       2550.86       2557.48        37.21 o                         
   5  -9   4       2578.81       2425.60        39.40 o                         
   6  -9   4        717.49        661.97        17.34 o                         
   7  -9   4       1162.21       1213.95        24.20 o                         
   8  -9   4       2210.58       2229.82        39.54 o                         
   9  -9   4         96.66         72.16        10.51 o                         
  10  -9   4        363.91        330.23        21.29 o                         
 -10  -8   4        332.17        354.34        42.33 o                         
  -9  -8   4        499.85        491.79        24.30 o                         
  -8  -8   4        198.47        196.59        12.95 o                         
  -7  -8   4       1283.94       1334.17        34.47 o                         
  -6  -8   4        875.53        936.37        30.82 o                         
  -5  -8   4        913.44        887.89        16.54 o                         
  -4  -8   4        343.20        349.81        10.36 o                         
  -3  -8   4       3312.84       3272.25        44.93 o                         
  -2  -8   4        310.07        309.85         8.65 o                         
  -1  -8   4        394.93        422.15         9.29 o                         
   0  -8   4       3024.74       3042.95        36.46 o                         
   1  -8   4       1494.05       1587.89        23.80 o                         
   2  -8   4         15.04         24.06         4.73 o                         
   3  -8   4       5451.15       5536.96        59.63 o                         
   4  -8   4       3881.84       3838.06        41.55 o                         
   5  -8   4        197.95        222.75         6.52 o                         
   6  -8   4       2139.68       2122.63        40.68 o                         
   7  -8   4       3335.75       3311.54        44.59 o                         
   8  -8   4        271.81        244.37        11.95 o                         
   9  -8   4        879.39        949.21        27.62 o                         
  10  -8   4        842.80        871.18        40.60 o                         
  11  -8   4        246.95        285.41        38.84 o                         
 -10  -7   4        327.07        305.28        38.84 o                         
  -9  -7   4         82.01         76.02        10.45 o                         
  -8  -7   4        544.61        575.21        21.07 o                         
  -7  -7   4       1200.55       1260.25        28.48 o                         
  -6  -7   4        101.72         99.52         7.07 o                         
  -5  -7   4        266.80        271.13         7.61 o                         
  -4  -7   4       1293.72       1284.27        19.29 o                         
  -3  -7   4        172.80        188.14         6.31 o                         
  -2  -7   4        614.21        655.60        12.50 o                         
  -1  -7   4       5311.80       5264.53        60.78 o                         
   0  -7   4        431.66        467.91         8.38 o                         
   1  -7   4        310.64        322.39         7.29 o                         
   2  -7   4       7283.63       7487.09        88.83 o                         
   3  -7   4       5944.12       6049.83        60.13 o                         
   4  -7   4        456.72        460.64         8.19 o                         
   5  -7   4       3727.51       3436.97        54.05 o                         
   6  -7   4       3170.12       3113.52        44.79 o                         
   7  -7   4        267.88        252.15         9.57 o                         
   8  -7   4        961.09        995.85        29.65 o                         
   9  -7   4       1340.02       1318.75        32.64 o                         
  10  -7   4        144.40        161.83        14.59 o                         
  11  -7   4         78.67         79.55        16.81 o                         
 -11  -6   4         84.46         73.43        25.26 o                         
 -10  -6   4         91.78         85.08        17.74 o                         
  -9  -6   4        359.13        373.60        16.62 o                         
  -8  -6   4        951.49        930.37        21.78 o                         
  -7  -6   4          8.71          4.72         4.95 o                         
  -6  -6   4       2385.81       2389.41        32.35 o                         
  -5  -6   4        899.01        849.60        18.04 o                         
  -4  -6   4         45.15         60.50         4.14 o                         
  -3  -6   4       2571.48       2618.12        31.66 o                         
  -2  -6   4      10954.13      11144.96       124.83 o                         
  -1  -6   4        766.65        759.48        13.77 o                         
   0  -6   4        625.21        630.31        11.36 o                         
   1  -6   4       3516.85       3212.80        52.63 o                         
   2  -6   4       5687.62       5806.63        60.54 o                         
   3  -6   4       1064.48       1104.97        13.40 o                         
   4  -6   4       4520.07       4387.94        43.71 o                         
   5  -6   4        322.49        325.48         9.39 o                         
   6  -6   4        222.40        233.50         8.19 o                         
   7  -6   4       1675.89       1688.36        28.00 o                         
   8  -6   4       2732.04       2678.75        43.42 o                         
   9  -6   4         10.57          7.84         6.04 o                         
  10  -6   4        305.88        304.14        18.80 o                         
  11  -6   4       1026.21        993.68        45.82 o                         
 -11  -5   4        348.15        269.80        34.02 o                         
 -10  -5   4        697.53        676.14        26.32 o                         
  -9  -5   4        514.16        486.85        24.57 o                         
  -8  -5   4         34.10         24.46         6.76 o                         
  -7  -5   4       5070.11       5070.31        68.34 o                         
  -6  -5   4       1711.83       1741.83        25.27 o                         
  -5  -5   4       1032.84       1068.69        15.14 o                         
  -4  -5   4       2616.69       2659.92        31.04 o                         
  -3  -5   4       7419.37       7586.33        76.70 o                         
  -2  -5   4       1192.75       1284.37        21.28 o                         
  -1  -5   4       3834.94       3885.75        48.66 o                         
   0  -5   4       3443.29       3199.07        40.69 o                         
   1  -5   4       3337.02       3472.33        40.12 o                         
   2  -5   4        279.10        287.86         7.80 o                         
   3  -5   4       7205.88       6938.14        59.15 o                         
   4  -5   4       1258.37       1188.22        18.24 o                         
   5  -5   4        478.33        469.21        14.31 o                         
   6  -5   4        475.84        478.90        10.71 o                         
   7  -5   4       2401.42       2360.92        35.40 o                         
   8  -5   4         92.31         76.19         7.59 o                         
   9  -5   4        600.67        667.96        24.91 o                         
  10  -5   4        714.19        691.96        31.36 o                         
  11  -5   4        222.57        214.52        23.33 o                         
 -11  -4   4        682.00        673.51        24.04 o                         
 -10  -4   4        249.54        241.85        15.68 o                         
  -9  -4   4        234.31        277.88        21.09 o                         
  -8  -4   4       3623.15       3599.55        56.69 o                         
  -7  -4   4       1094.32       1080.58        36.82 o                         
  -6  -4   4       2557.38       2430.06        32.65 o                         
  -5  -4   4       6699.80       6406.09        57.73 o                         
  -4  -4   4       6082.30       5916.04        52.69 o                         
  -3  -4   4        695.12        692.49        10.55 o                         
  -2  -4   4       2552.02       2401.86        29.02 o                         
  -1  -4   4       9406.75       9229.37       113.65 o                         
   0  -4   4        281.45        337.08         9.80 o                         
   1  -4   4         42.60         49.40         2.75 o                         
   2  -4   4       7435.97       7358.64        61.11 o                         
   3  -4   4       2316.02       2281.63        23.50 o                         
   4  -4   4         43.79         42.82         2.84 o                         
   5  -4   4       3061.06       3101.66        38.53 o                         
   6  -4   4       5243.32       5081.00        65.91 o                         
   7  -4   4        180.99        194.74         8.54 o                         
   8  -4   4        943.24        986.85        24.38 o                         
   9  -4   4       1146.59       1186.96        38.22 o                         
  10  -4   4        230.98        219.58        19.68 o                         
  11  -4   4        250.25        226.91        20.63 o                         
 -11  -3   4        146.70        160.60        14.54 o                         
 -10  -3   4       1097.79       1130.61        33.59 o                         
  -9  -3   4        970.61        960.54        27.61 o                         
  -8  -3   4        318.86        293.59        13.09 o                         
  -7  -3   4       1121.32       1099.24        25.96 o                         
  -6  -3   4       5168.50       4934.85        59.14 o                         
  -5  -3   4       2822.52       2793.58        37.17 o                         
  -4  -3   4         32.25         33.11         2.26 o                         
  -3  -3   4        463.74        405.24         7.25 o                         
  -2  -3   4       4027.87       3920.32        40.45 o                         
  -1  -3   4         22.76         21.60         2.02 o                         
   0  -3   4       1390.37       1403.67        17.90 o                         
   1  -3   4       4019.72       3996.39        55.59 o                         
   2  -3   4        663.02        734.03         9.18 o                         
   3  -3   4       2110.13       2251.83        18.67 o                         
   4  -3   4      11579.47      11722.84       101.07 o                         
   5  -3   4       2255.33       2356.16        26.99 o                         
   6  -3   4         45.66         58.53         4.64 o                         
   7  -3   4       2519.24       2607.21        36.25 o                         
   8  -3   4       2036.16       2161.96        49.65 o                         
   9  -3   4         21.77         33.14         8.88 o                         
  10  -3   4        310.98        315.70        18.86 o                         
  11  -3   4        798.01        795.76        42.63 o                         
 -12  -2   4         33.64         19.93        19.61 o                         
 -11  -2   4        732.04        775.04        33.84 o                         
 -10  -2   4        905.73        921.73        34.66 o                         
  -9  -2   4        425.89        408.71        17.20 o                         
  -8  -2   4         52.82         55.49         8.39 o                         
  -7  -2   4       2620.20       2505.68        38.40 o                         
  -6  -2   4       1678.14       1618.99        24.62 o                         
  -5  -2   4         60.22         60.90         3.94 o                         
  -4  -2   4       2454.54       2293.91        27.83 o                         
  -3  -2   4       2416.38       2421.79        28.85 o                         
  -2  -2   4         18.11         15.28         2.41 o                         
  -1  -2   4        832.63        757.59        10.89 o                         
   0  -2   4       8934.69       8734.89        89.17 o                         
   1  -2   4        102.06        100.16         2.59 o                         
   2  -2   4       1080.57       1035.41        11.50 o                         
   3  -2   4      10406.64      10415.30        75.46 o                         
   4  -2   4       4066.58       4395.74        47.43 o                         
   5  -2   4        643.66        645.08        12.51 o                         
   6  -2   4       4020.81       4017.39        46.84 o                         
   7  -2   4       3196.89       3191.15        46.70 o                         
   8  -2   4         88.60         91.18        12.23 o                         
   9  -2   4       1000.09        967.45        38.80 o                         
  10  -2   4        579.13        593.16        29.03 o                         
  11  -2   4        141.30        136.40        14.91 o                         
 -12  -1   4        491.10        499.37        36.24 o                         
 -11  -1   4        800.07        691.13        51.65 o                         
 -10  -1   4         81.15         85.58        11.54 o                         
  -9  -1   4        355.98        357.55        30.39 o                         
  -8  -1   4       1842.65       1890.39        41.08 o                         
  -7  -1   4        120.13        132.48         8.45 o                         
  -6  -1   4       1354.08       1449.76        30.93 o                         
  -5  -1   4       6718.45       6609.24        96.74 o                         
  -4  -1   4       3113.75       3066.33        42.01 o                         
  -3  -1   4         98.51        111.89         4.86 o                         
  -2  -1   4      36244.67      37273.24       342.27 o                         
  -1  -1   4       3244.25       3211.43        36.27 o                         
   0  -1   4        479.39        494.62         6.77 o                         
   1  -1   4        297.50        287.25         4.42 o                         
   2  -1   4      16633.70      16883.61       123.65 o                         
   3  -1   4       1353.41       1378.67        14.58 o                         
   4  -1   4        321.86        343.96         7.83 o                         
   5  -1   4       5152.55       4991.96        56.57 o                         
   6  -1   4       1132.40       1202.43        18.73 o                         
   7  -1   4        662.37        632.31        18.78 o                         
   8  -1   4       2081.02       2040.80        53.57 o                         
   9  -1   4       1009.63       1093.62        37.89 o                         
  10  -1   4          5.03         15.77        11.64 o                         
  11  -1   4        317.06        271.21        26.10 o                         
 -12   0   4        437.16        504.34        36.71 o                         
 -11   0   4         69.87         51.10        12.63 o                         
 -10   0   4        475.47        409.95        22.91 o                         
  -9   0   4       2125.18       2137.44        43.94 o                         
  -8   0   4        392.98        431.91        15.58 o                         
  -7   0   4       1315.80       1298.05        18.67 o                         
  -6   0   4       6566.28       6601.00        64.38 o                         
  -5   0   4       3986.37       4055.32        52.75 o                         
  -4   0   4       3640.34       4073.05        43.01 o                         
  -3   0   4      12524.82      12581.09       112.56 o                         
  -2   0   4        345.03        300.09         7.58 o                         
  -1   0   4       8807.09       8971.93        98.40 o                         
   0   0   4       1334.65       1227.85        16.35 o                         
   1   0   4       3611.18       3329.20        29.85 o                         
   2   0   4         20.91         20.42         2.04 o                         
   3   0   4       3664.50       3741.28        34.71 o                         
   4   0   4       4764.58       4460.00        43.78 o                         
   5   0   4        466.23        499.43        10.02 o                         
   6   0   4        537.47        518.17        11.19 o                         
   7   0   4       1382.78       1545.74        26.50 o                         
   8   0   4       1301.57       1274.71        26.75 o                         
   9   0   4         14.37          6.97         8.81 o                         
  10   0   4        356.04        397.70        19.96 o                         
  11   0   4        353.57        363.18        25.30 o                         
 -12   1   4         40.56         26.66        15.28 o                         
 -11   1   4        461.52        416.08        30.56 o                         
 -10   1   4       1751.79       1798.86        56.08 o                         
  -9   1   4         20.11         22.35         5.44 o                         
  -8   1   4       1183.50       1216.07        26.60 o                         
  -7   1   4       6556.75       6322.79        60.95 o                         
  -6   1   4       1060.36       1003.75        15.86 o                         
  -5   1   4       1266.92       1311.84        17.95 o                         
  -4   1   4       8894.13       8707.10       114.43 o                         
  -3   1   4       8895.33       8861.21        80.37 o                         
  -2   1   4        400.60        417.57         6.75 o                         
  -1   1   4       6113.10       6027.91        58.78 o                         
   0   1   4       1367.25       1266.64        13.79 o                         
   1   1   4        115.03        111.88         3.25 o                         
   2   1   4       1363.02       1349.56        11.98 o                         
   3   1   4       2773.14       2512.03        24.28 o                         
   4   1   4        236.94        244.44         5.83 o                         
   5   1   4         51.15         56.65         3.49 o                         
   6   1   4       2063.11       2212.61        31.57 o                         
   7   1   4        889.07        907.08        17.96 o                         
   8   1   4        128.80        146.66         8.88 o                         
   9   1   4        577.14        567.10        18.46 o                         
  10   1   4        734.93        785.40        27.76 o                         
  11   1   4          4.75          9.27        22.40 o                         
 -12   2   4        787.48        741.14        31.09 o                         
 -11   2   4        751.73        724.81        29.68 o                         
 -10   2   4        205.91        187.96        14.51 o                         
  -9   2   4        937.34        955.92        30.35 o                         
  -8   2   4       2212.29       2144.88        36.10 o                         
  -7   2   4        462.61        469.49        11.54 o                         
  -6   2   4       1453.11       1372.80        21.68 o                         
  -5   2   4       6345.99       6009.27        74.72 o                         
  -4   2   4        240.76        185.32         5.25 o                         
  -3   2   4         12.74         21.27         2.00 o                         
  -2   2   4      10728.36      10438.31       123.34 o                         
  -1   2   4       2183.53       2117.14        29.61 o                         
   0   2   4         21.67         16.95         1.79 o                         
   1   2   4       2098.93       2060.60        18.33 o                         
   2   2   4       4444.65       4432.84        43.16 o                         
   3   2   4        563.18        592.87         8.12 o                         
   4   2   4       2293.23       2327.67        25.19 o                         
   5   2   4       2139.90       2193.52        25.92 o                         
   6   2   4        257.99        298.34        10.80 o                         
   7   2   4        181.30        175.85         9.90 o                         
   8   2   4       1586.31       1683.11        33.46 o                         
   9   2   4        535.18        542.87        20.11 o                         
  10   2   4          6.35         -0.64         9.40 o                         
 -13   3   4        635.25        630.17        53.88 o                         
 -12   3   4        559.13        528.81        27.89 o                         
 -11   3   4        314.80        288.72        19.45 o                         
 -10   3   4        239.72        260.76        15.00 o                         
  -9   3   4       2663.05       2509.00        47.67 o                         
  -8   3   4         42.65         44.15         7.41 o                         
  -7   3   4       1085.57       1107.95        23.32 o                         
  -6   3   4       3479.74       3264.08        35.83 o                         
  -5   3   4       1171.08       1183.24        17.05 o                         
  -4   3   4         14.95         17.59         1.95 o                         
  -3   3   4       7521.14       7338.32       101.93 o                         
  -2   3   4       2654.01       2712.65        29.90 o                         
  -1   3   4         82.67        103.13         2.81 o                         
   0   3   4       4548.98       4363.47        37.59 o                         
   1   3   4       4805.18       4812.68        41.41 o                         
   2   3   4        240.25        248.46         5.76 o                         
   3   3   4       1979.62       1979.03        24.51 o                         
   4   3   4       3723.74       3671.48        41.38 o                         
   5   3   4        910.20        901.99        18.13 o                         
   6   3   4        596.86        599.99        14.34 o                         
   7   3   4       2186.26       2240.29        34.57 o                         
   8   3   4        438.14        441.57        16.88 o                         
   9   3   4        306.01        306.78        15.13 o                         
  10   3   4        621.98        581.90        36.50 o                         
 -13   4   4        181.78        238.32        34.27 o                         
 -12   4   4        172.21        170.49        14.91 o                         
 -11   4   4        951.04        928.28        34.66 o                         
 -10   4   4       1320.71       1275.06        33.41 o                         
  -9   4   4        159.13        132.50         6.80 o                         
  -8   4   4       1535.44       1511.83        25.65 o                         
  -7   4   4       2663.28       2621.40        33.86 o                         
  -6   4   4        838.07        865.40        13.31 o                         
  -5   4   4        116.34        111.55         3.89 o                         
  -4   4   4       7943.83       8150.53        85.64 o                         
  -3   4   4       1033.52       1077.25        19.67 o                         
  -2   4   4         11.14         15.57         2.04 o                         
  -1   4   4      11609.10      11638.98        95.30 o                         
   0   4   4       1272.75       1172.56        13.34 o                         
   1   4   4          8.80         12.77         2.44 o                         
   2   4   4       2837.44       2852.42        28.16 o                         
   3   4   4       6702.49       6676.34        75.82 o                         
   4   4   4          9.78          8.31         3.89 o                         
   5   4   4       1106.75       1050.97        20.35 o                         
   6   4   4       2447.36       2434.77        36.68 o                         
   7   4   4        248.47        237.45        12.26 o                         
   8   4   4        126.14        153.82        10.33 o                         
   9   4   4        397.26        382.71        17.17 o                         
 -13   5   4         31.36         19.99        20.56 o                         
 -12   5   4        382.19        432.23        21.14 o                         
 -11   5   4        211.05        207.32        16.81 o                         
 -10   5   4        294.05        273.67        14.07 o                         
  -9   5   4        873.78        872.75        21.98 o                         
  -8   5   4       1318.74       1319.40        25.69 o                         
  -7   5   4        186.25        196.88         8.07 o                         
  -6   5   4       3452.80       3451.77        40.76 o                         
  -5   5   4       6094.39       6295.25        66.22 o                         
  -4   5   4        773.05        787.82        24.00 o                         
  -3   5   4         44.89         38.35         2.88 o                         
  -2   5   4       5867.74       5708.67        50.52 o                         
  -1   5   4        542.36        500.27         8.70 o                         
   0   5   4         17.23         22.94         2.11 o                         
   1   5   4       2793.92       2812.43        27.76 o                         
   2   5   4       1663.32       1687.91        19.55 o                         
   3   5   4         79.73         69.16         4.93 o                         
   4   5   4       1586.07       1541.52        23.90 o                         
   5   5   4       1930.87       1942.51        34.87 o                         
   6   5   4         50.41         48.19         8.03 o                         
   7   5   4        196.39        233.45        13.86 o                         
   8   5   4        253.61        224.58        14.24 o                         
   9   5   4         47.37         49.11        10.86 o                         
 -12   6   4        129.82        137.64        15.13 o                         
 -11   6   4        240.60        238.71        16.81 o                         
 -10   6   4        520.60        543.55        19.55 o                         
  -9   6   4        780.13        846.09        23.36 o                         
  -8   6   4         76.41         69.73         8.24 o                         
  -7   6   4       2334.60       2323.64        35.51 o                         
  -6   6   4       3933.83       3810.49        46.74 o                         
  -5   6   4        163.42        178.10         5.56 o                         
  -4   6   4       1022.84        999.84        21.51 o                         
  -3   6   4       5926.03       5882.66        57.25 o                         
  -2   6   4       1509.29       1616.71        18.54 o                         
  -1   6   4         40.80         45.29         3.06 o                         
   0   6   4       3027.05       3002.77        27.68 o                         
   1   6   4        677.48        682.79        14.45 o                         
   2   6   4         89.10         64.36         4.87 o                         
   3   6   4       1007.05       1064.26        22.01 o                         
   4   6   4       1318.48       1244.62        25.14 o                         
   5   6   4         37.09         16.92         6.55 o                         
   6   6   4        129.53        151.28        13.97 o                         
   7   6   4        860.16        904.43        24.76 o                         
   8   6   4         68.24         59.17         9.60 o                         
   9   6   4          2.83         -8.10        12.92 o                         
 -12   7   4        195.95        197.19        29.32 o                         
 -11   7   4        718.80        691.91        33.24 o                         
 -10   7   4        388.25        410.15        17.99 o                         
  -9   7   4        150.79        138.31        12.17 o                         
  -8   7   4        634.06        644.02        17.32 o                         
  -7   7   4       2409.74       2294.18        33.27 o                         
  -6   7   4        186.80        167.03         8.02 o                         
  -5   7   4       2439.07       2385.23        34.01 o                         
  -4   7   4       1742.24       1740.92        21.01 o                         
  -3   7   4        749.99        749.42        11.25 o                         
  -2   7   4       1248.11       1268.59        16.91 o                         
  -1   7   4       3065.40       3017.46        34.06 o                         
   0   7   4         61.93         63.77         3.60 o                         
   1   7   4         58.48         58.77         4.12 o                         
   2   7   4       2563.88       2601.48        34.29 o                         
   3   7   4       1543.06       1521.87        25.31 o                         
   4   7   4          4.52         10.27         5.48 o                         
   5   7   4        357.44        398.32        19.45 o                         
   6   7   4       1368.45       1492.55        36.27 o                         
   7   7   4        112.73        110.93        11.98 o                         
   8   7   4        139.40        147.15        16.60 o                         
   9   7   4        496.20        555.97        48.17 o                         
 -12   8   4        404.89        455.44        41.13 o                         
 -11   8   4        216.08        215.68        18.01 o                         
 -10   8   4         63.43         49.53         8.14 o                         
  -9   8   4        464.17        472.19        18.27 o                         
  -8   8   4       1240.58       1190.95        38.44 o                         
  -7   8   4         40.17         41.18         4.58 o                         
  -6   8   4        878.20        878.16        20.47 o                         
  -5   8   4       1601.11       1565.84        38.48 o                         
  -4   8   4        514.37        520.14        12.50 o                         
  -3   8   4        727.74        749.36        12.92 o                         
  -2   8   4       2529.01       2565.41        30.12 o                         
  -1   8   4        205.13        185.00         6.18 o                         
   0   8   4         48.11         40.66         3.55 o                         
   1   8   4       1451.68       1476.40        21.12 o                         
   2   8   4        733.48        728.78        17.40 o                         
   3   8   4         13.07          6.23         5.52 o                         
   4   8   4       1069.34       1115.68        27.82 o                         
   5   8   4        465.13        441.08        23.90 o                         
   6   8   4        125.51        137.87        12.35 o                         
   7   8   4        622.45        670.54        24.52 o                         
 -12   9   4        162.53        158.61        30.02 o                         
 -11   9   4        123.00        126.12        21.23 o                         
 -10   9   4        634.70        622.73        23.64 o                         
  -9   9   4        341.31        346.80        35.96 o                         
  -8   9   4          4.72         -1.73         4.28 o                         
  -7   9   4        768.22        783.96        23.04 o                         
  -6   9   4       1284.80       1310.41        26.12 o                         
  -5   9   4         23.16         32.30         5.35 o                         
  -4   9   4        146.63        150.32        10.99 o                         
  -3   9   4       1901.71       1973.67        29.80 o                         
  -2   9   4        215.43        218.58         9.49 o                         
  -1   9   4         15.59         11.24         4.52 o                         
   0   9   4       2065.78       1846.18        91.05 o                         
   1   9   4         48.40         40.05         4.55 o                         
   2   9   4         37.47         23.34         5.50 o                         
   3   9   4       1328.04       1403.78        28.89 o                         
   4   9   4        420.10        369.01        19.36 o                         
   5   9   4         24.08         17.04         9.84 o                         
   6   9   4        287.18        306.40        17.19 o                         
   7   9   4        539.87        559.59        34.29 o                         
 -11  10   4        663.95        768.93        41.29 o                         
 -10  10   4        160.66        162.68        17.26 o                         
  -9  10   4        127.04         91.06        14.21 o                         
  -8  10   4        271.41        268.18        13.47 o                         
  -7  10   4        652.02        677.43        20.54 o                         
  -6  10   4        131.33        126.03         9.13 o                         
  -5  10   4        988.50       1002.40        25.30 o                         
  -4  10   4       1244.87       1294.67        32.08 o                         
  -3  10   4          4.27         -3.17         5.75 o                         
  -2  10   4        272.90        271.87        10.67 o                         
  -1  10   4       2762.33       2827.67        56.82 o                         
   0  10   4        110.87        106.56        14.06 o                         
   1  10   4         16.18          6.00         6.41 o                         
   2  10   4        654.24        670.28        26.99 o                         
   3  10   4        361.85        312.94        14.07 o                         
   4  10   4         47.42         39.67        10.45 o                         
   5  10   4        228.17        251.68        17.80 o                         
   6  10   4        151.48        116.41        19.56 o                         
 -10  11   4        241.21        258.34        34.24 o                         
  -9  11   4        255.58        236.31        20.36 o                         
  -8  11   4        292.23        297.41        19.09 o                         
  -7  11   4         75.31         93.69        16.39 o                         
  -6  11   4       1245.26       1305.20        44.37 o                         
  -5  11   4        819.98        857.31        30.08 o                         
  -4  11   4          4.49         -1.95        15.01 o                         
  -3  11   4        672.32        713.57        23.03 o                         
  -2  11   4       1523.33       1528.32        47.79 o                         
  -1  11   4        761.74        806.94        30.89 o                         
   0  11   4        141.04        155.32        16.07 o                         
   1  11   4        943.05        922.24        34.87 o                         
   2  11   4         84.46         54.94        12.39 o                         
   3  11   4         61.20         49.79        10.80 o                         
   4  11   4        289.63        310.78        23.51 o                         
   5  11   4        119.32        113.10        26.66 o                         
  -8  12   4        165.91        164.40        16.77 o                         
  -7  12   4        579.90        595.43        27.08 o                         
  -6  12   4        617.37        638.38        34.49 o                         
  -5  12   4         76.80         78.14        13.04 o                         
  -4  12   4        511.98        564.89        29.02 o                         
  -3  12   4        719.49        776.50        29.14 o                         
  -2  12   4        128.28        105.50        11.34 o                         
  -1  12   4        235.94        248.64        15.03 o                         
   0  12   4        394.83        375.80        24.38 o                         
   1  12   4        192.42        198.56        18.51 o                         
   2  12   4         22.62         29.57        12.50 o                         
   3  12   4        519.03        449.21        29.59 o                         
  -7  13   4        131.29        115.50        17.70 o                         
  -6  13   4         12.17          6.23        13.64 o                         
  -5  13   4        537.94        500.47        29.71 o                         
  -4  13   4        400.88        428.84        23.70 o                         
  -3  13   4          6.30          5.34         9.21 o                         
  -2  13   4        164.40        197.53        16.09 o                         
  -1  13   4         86.17         79.41        11.22 o                         
   0  13   4         45.92         34.37         9.78 o                         
   1  13   4         45.76         36.72        16.27 o                         
   2  13   4        998.79        997.00        47.06 o                         
  -5  14   4         91.85         92.34        22.01 o                         
  -4  14   4         10.12         -0.49        16.86 o                         
  -3  14   4        152.48        177.41        15.34 o                         
  -2  14   4         62.92         64.24        11.65 o                         
  -1  14   4         50.78         44.60        16.70 o                         
   0  14   4        106.07        112.27        19.91 o                         
   1  14   4        472.57        473.97        48.17 o                         
  -1 -16   5         32.46         26.61        15.39 o                         
   0 -16   5        504.64        454.15        33.09 o                         
   1 -16   5        587.85        544.92        29.08 o                         
   2 -16   5         43.48         33.14        16.24 o                         
   3 -16   5        214.65        177.52        32.69 o                         
  -3 -15   5        116.64        120.02        29.83 o                         
  -2 -15   5         39.03         17.28        25.26 o                         
  -1 -15   5        523.84        511.49        22.69 o                         
   0 -15   5        290.90        260.39        20.37 o                         
   1 -15   5         36.38         23.16        10.22 o                         
   2 -15   5        349.99        306.25        22.08 o                         
   3 -15   5        905.28        853.74        36.04 o                         
   4 -15   5        374.87        362.31        48.90 o                         
   5 -15   5        635.88        542.65        56.61 o                         
  -4 -14   5        225.73        302.49        38.52 o                         
  -3 -14   5         10.92         -9.53        11.66 o                         
  -2 -14   5        869.22        849.95        27.63 o                         
  -1 -14   5        280.46        291.81        17.19 o                         
   0 -14   5         20.79         19.48         9.08 o                         
   1 -14   5        308.56        291.68        21.43 o                         
   2 -14   5       1318.04       1319.35        50.19 o                         
   3 -14   5          6.43          1.18        10.46 o                         
   4 -14   5        661.19        673.07        34.03 o                         
   5 -14   5        645.40        676.93        35.28 o                         
   6 -14   5        698.69        742.16        37.06 o                         
   7 -14   5         13.91         -4.25        24.12 o                         
   8 -14   5       1106.63       1170.28        76.48 o                         
  -5 -13   5         65.61         86.13        26.40 o                         
  -4 -13   5        102.84         96.92        12.74 o                         
  -3 -13   5       2043.65       2078.75        43.85 o                         
  -2 -13   5        443.78        454.24        19.44 o                         
  -1 -13   5         41.32         20.77         9.48 o                         
   0 -13   5       1001.16        987.74        30.00 o                         
   1 -13   5        782.54        809.09        24.59 o                         
   2 -13   5         99.23         88.20         8.77 o                         
   3 -13   5       1362.28       1401.00        34.10 o                         
   4 -13   5        517.10        569.74        23.05 o                         
   5 -13   5         13.82          1.64        12.75 o                         
   6 -13   5        400.83        419.53        27.49 o                         
   7 -13   5       2030.65       2241.86        64.64 o                         
   8 -13   5         39.13         22.80        14.34 o                         
   9 -13   5        135.98        135.63        28.62 o                         
  -7 -12   5        422.17        399.53        39.35 o                         
  -6 -12   5        163.16        160.41        19.38 o                         
  -5 -12   5        327.66        303.79        16.10 o                         
  -4 -12   5       1884.72       1832.96        35.24 o                         
  -3 -12   5        826.45        864.27        21.96 o                         
  -2 -12   5        386.00        412.98        20.29 o                         
  -1 -12   5       1817.21       1861.64        51.81 o                         
   0 -12   5        632.52        627.72        20.65 o                         
   1 -12   5         65.26         65.24         9.25 o                         
   2 -12   5       1562.90       1600.37        33.26 o                         
   3 -12   5       1326.95       1276.01        19.81 o                         
   4 -12   5          9.80         13.21         5.95 o                         
   5 -12   5        868.23        828.76        26.23 o                         
   6 -12   5       1733.43       1806.54        78.82 o                         
   7 -12   5        602.56        599.26        26.06 o                         
   8 -12   5        491.54        565.23        21.54 o                         
   9 -12   5        524.53        462.70        39.10 o                         
  -8 -11   5        550.38        490.86        47.54 o                         
  -7 -11   5         55.93         49.01        11.40 o                         
  -6 -11   5        619.03        618.83        28.36 o                         
  -5 -11   5        771.76        768.63        21.56 o                         
  -4 -11   5        414.56        410.09        18.47 o                         
  -3 -11   5        620.31        652.52        17.73 o                         
  -2 -11   5       3114.71       3038.32        48.36 o                         
  -1 -11   5        379.47        390.22        17.51 o                         
   0 -11   5         93.27        107.86         9.36 o                         
   1 -11   5       3495.05       3590.47        64.80 o                         
   2 -11   5       1634.35       1597.65        24.11 o                         
   3 -11   5         12.05         18.69         3.83 o                         
   4 -11   5       1390.34       1358.21        25.32 o                         
   5 -11   5       1865.84       1835.81        27.90 o                         
   6 -11   5        260.65        252.92        22.93 o                         
   7 -11   5        544.77        544.68        33.50 o                         
   8 -11   5       1599.91       1600.42        37.70 o                         
   9 -11   5         90.42         76.32        10.56 o                         
  10 -11   5        210.49        204.17        29.26 o                         
  -8 -10   5         75.95         74.55        15.34 o                         
  -7 -10   5        731.33        726.09        25.10 o                         
  -6 -10   5        944.34        975.13        31.60 o                         
  -5 -10   5        345.34        303.32        13.73 o                         
  -4 -10   5         57.48         78.32         8.79 o                         
  -3 -10   5       1767.25       1841.95        43.78 o                         
  -2 -10   5        242.93        259.17        15.22 o                         
  -1 -10   5       1750.51       1708.33        23.41 o                         
   0 -10   5        504.01        498.22        14.07 o                         
   1 -10   5        956.35        984.82        19.34 o                         
   2 -10   5         46.19         50.24         4.59 o                         
   3 -10   5       3437.07       3389.82        48.63 o                         
   4 -10   5       1478.25       1547.73        24.08 o                         
   5 -10   5        180.07        171.08        10.36 o                         
   6 -10   5       1109.12       1078.33        34.99 o                         
   7 -10   5       1591.36       1616.06        40.68 o                         
   8 -10   5        224.00        212.22        12.49 o                         
   9 -10   5        254.44        254.38        15.14 o                         
  10 -10   5       1032.69        999.61        60.74 o                         
  -9  -9   5         57.82         49.25        26.21 o                         
  -8  -9   5        544.14        497.65        28.85 o                         
  -7  -9   5        960.94        915.30        28.50 o                         
  -6  -9   5        183.79        178.79        11.71 o                         
  -5  -9   5        569.54        575.42        16.68 o                         
  -4  -9   5       1469.28       1459.99        26.88 o                         
  -3  -9   5        191.84        194.16        10.01 o                         
  -2  -9   5       1190.76       1168.44        27.36 o                         
  -1  -9   5       2032.31       2014.81        28.00 o                         
   0  -9   5       1916.95       1855.13        29.58 o                         
   1  -9   5        121.59        109.26         5.67 o                         
   2  -9   5       2385.66       2288.40        36.06 o                         
   3  -9   5       2849.62       2957.33        46.19 o                         
   4  -9   5        136.69        120.13         7.28 o                         
   5  -9   5        613.53        671.84        14.59 o                         
   6  -9   5       1510.92       1471.16        26.57 o                         
   7  -9   5        438.66        428.42        11.36 o                         
   8  -9   5        382.51        355.08        16.08 o                         
   9  -9   5       1853.81       1831.24        38.67 o                         
  10  -9   5         80.20         68.09        14.24 o                         
 -10  -8   5         88.76        108.91        29.96 o                         
  -9  -8   5        720.34        730.92        28.89 o                         
  -8  -8   5        356.17        336.65        16.45 o                         
  -7  -8   5        367.42        365.54        20.47 o                         
  -6  -8   5       2102.10       2173.05        38.24 o                         
  -5  -8   5       1044.87       1042.31        18.32 o                         
  -4  -8   5        219.87        219.65         8.82 o                         
  -3  -8   5       1246.85       1227.20        26.36 o                         
  -2  -8   5       5991.52       5875.40        78.48 o                         
  -1  -8   5        407.76        430.71        10.15 o                         
   0  -8   5        162.97        183.79         6.50 o                         
   1  -8   5       2775.64       2780.91        42.29 o                         
   2  -8   5       3246.41       3303.59        42.60 o                         
   3  -8   5        236.29        235.89         7.50 o                         
   4  -8   5       3088.68       3038.93        36.47 o                         
   5  -8   5       1957.44       1835.09        29.48 o                         
   6  -8   5         78.08         75.15         5.69 o                         
   7  -8   5       1778.60       1737.61        25.05 o                         
   8  -8   5       1840.40       1819.39        33.28 o                         
   9  -8   5         89.04         89.66         9.58 o                         
  10  -8   5        153.29        187.14        17.07 o                         
 -10  -7   5        669.86        659.87        55.15 o                         
  -9  -7   5        276.79        270.13        15.22 o                         
  -8  -7   5         51.44         59.38         9.93 o                         
  -7  -7   5       1319.79       1338.72        32.30 o                         
  -6  -7   5       1925.67       1876.79        31.07 o                         
  -5  -7   5        753.07        738.90        13.45 o                         
  -4  -7   5       2606.47       2575.39        34.95 o                         
  -3  -7   5       4838.11       4844.73        56.44 o                         
  -2  -7   5        751.53        805.48        17.14 o                         
  -1  -7   5        911.81        935.54        15.63 o                         
   0  -7   5       4634.15       4675.97        51.08 o                         
   1  -7   5        708.88        772.92        14.59 o                         
   2  -7   5        446.09        480.01        11.71 o                         
   3  -7   5       4940.60       4973.96        48.12 o                         
   4  -7   5       1556.04       1573.13        19.90 o                         
   5  -7   5        525.30        516.52        10.40 o                         
   6  -7   5       2938.24       2903.83        34.29 o                         
   7  -7   5       2324.52       2290.90        29.43 o                         
   8  -7   5        274.93        263.98        15.18 o                         
   9  -7   5        214.51        216.94        14.28 o                         
  10  -7   5        867.29        899.14        29.27 o                         
 -11  -6   5        326.61        310.93        38.27 o                         
 -10  -6   5        123.28        112.00        13.23 o                         
  -9  -6   5         83.08         64.23        10.08 o                         
  -8  -6   5       2052.08       2097.89        34.03 o                         
  -7  -6   5        359.31        350.05        12.73 o                         
  -6  -6   5        224.06        223.45         8.87 o                         
  -5  -6   5       2787.40       2741.10        35.23 o                         
  -4  -6   5       4553.41       4573.72        63.87 o                         
  -3  -6   5         74.20         74.83         4.32 o                         
  -2  -6   5       1540.83       1528.72        21.97 o                         
  -1  -6   5       6666.65       6660.97        68.95 o                         
   0  -6   5         22.63         25.90         3.08 o                         
   1  -6   5       2021.22       2111.20        27.62 o                         
   2  -6   5       6330.20       6238.70        64.88 o                         
   3  -6   5       2096.23       2089.84        24.19 o                         
   4  -6   5        451.87        456.34         7.41 o                         
   5  -6   5       2552.00       2523.47        26.74 o                         
   6  -6   5       2659.40       2620.36        31.70 o                         
   7  -6   5        209.56        215.29         8.33 o                         
   8  -6   5        547.55        540.44        18.29 o                         
   9  -6   5        691.55        733.05        25.31 o                         
  10  -6   5         70.59         65.26        10.03 o                         
  11  -6   5        148.68        124.61        15.85 o                         
 -11  -5   5        176.24        158.86        29.13 o                         
 -10  -5   5        316.79        314.34        24.79 o                         
  -9  -5   5       1413.16       1426.55        37.58 o                         
  -8  -5   5         35.23         27.87         5.85 o                         
  -7  -5   5        778.16        766.06        18.35 o                         
  -6  -5   5       2450.93       2351.01        31.63 o                         
  -5  -5   5       2851.62       2844.70        33.68 o                         
  -4  -5   5         17.10         15.42         2.82 o                         
  -3  -5   5       6199.20       6018.14        66.68 o                         
  -2  -5   5       4502.04       4304.96        45.81 o                         
  -1  -5   5        251.92        211.29         6.54 o                         
   0  -5   5       1953.30       1963.57        25.46 o                         
   1  -5   5       2961.30       2690.11        32.89 o                         
   2  -5   5        934.37        940.10        13.85 o                         
   3  -5   5         38.72         41.08         2.56 o                         
   4  -5   5       4315.40       4190.94        55.80 o                         
   5  -5   5       2254.47       2251.69        23.51 o                         
   6  -5   5        226.29        233.02         7.57 o                         
   7  -5   5       1700.02       1708.83        31.98 o                         
   8  -5   5       2204.27       2167.50        53.54 o                         
   9  -5   5        252.40        250.77        16.27 o                         
  10  -5   5        268.26        257.59        22.65 o                         
  11  -5   5        851.40        836.28        35.06 o                         
 -11  -4   5        357.44        347.21        23.32 o                         
 -10  -4   5        964.93        996.73        42.97 o                         
  -9  -4   5        227.64        213.40        16.62 o                         
  -8  -4   5        673.59        683.64        20.10 o                         
  -7  -4   5       2429.09       2305.19        36.80 o                         
  -6  -4   5        811.30        829.54        16.25 o                         
  -5  -4   5        782.51        787.73        13.15 o                         
  -4  -4   5       5642.87       5683.06        60.13 o                         
  -3  -4   5       4777.89       4678.45        44.68 o                         
  -2  -4   5       1855.66       1968.94        23.26 o                         
  -1  -4   5       3494.73       3483.84        37.50 o                         
   0  -4   5       2728.48       2554.97        28.77 o                         
   1  -4   5         86.86         92.65         3.53 o                         
   2  -4   5        219.94        204.48         4.54 o                         
   3  -4   5       5617.65       5561.60        47.09 o                         
   4  -4   5       1172.84       1197.65        13.84 o                         
   5  -4   5        108.26        101.34         5.25 o                         
   6  -4   5       4478.74       4555.90        58.32 o                         
   7  -4   5       2546.04       2584.98        39.08 o                         
   8  -4   5        323.95        323.61        21.86 o                         
   9  -4   5        724.05        754.00        24.45 o                         
  10  -4   5       1499.55       1552.59        42.62 o                         
  11  -4   5        147.61        127.05        16.96 o                         
 -11  -3   5        781.72        688.57        45.66 o                         
 -10  -3   5        122.88        116.47        12.95 o                         
  -9  -3   5        266.02        279.51        15.98 o                         
  -8  -3   5       2612.77       2531.34        43.17 o                         
  -7  -3   5       1112.69       1130.72        25.63 o                         
  -6  -3   5       1055.14       1060.42        18.36 o                         
  -5  -3   5       3176.64       3081.97        33.02 o                         
  -4  -3   5       2392.61       2280.04        25.15 o                         
  -3  -3   5       2726.84       2982.42        40.77 o                         
  -2  -3   5       5560.62       5362.94        58.38 o                         
  -1  -3   5       4876.35       4892.81        68.61 o                         
   0  -3   5         27.62         30.25         2.35 o                         
   1  -3   5        554.33        584.96         8.59 o                         
   2  -3   5       5738.85       5740.14        49.21 o                         
   3  -3   5       1428.57       1522.44        14.11 o                         
   4  -3   5        253.07        246.12         5.52 o                         
   5  -3   5       5533.27       5518.13        55.73 o                         
   6  -3   5       1154.94       1169.32        18.88 o                         
   7  -3   5        469.30        489.99        14.44 o                         
   8  -3   5       2155.58       2178.47        47.08 o                         
   9  -3   5       1129.19       1200.82        28.19 o                         
  10  -3   5         32.51         25.59         9.23 o                         
  11  -3   5        132.25        130.54        17.34 o                         
 -11  -2   5        140.99        120.36        14.24 o                         
 -10  -2   5        293.77        280.45        17.54 o                         
  -9  -2   5       1244.68       1255.13        34.36 o                         
  -8  -2   5        189.07        203.85        13.26 o                         
  -7  -2   5        271.56        316.33        14.53 o                         
  -6  -2   5       4878.82       4716.60        62.11 o                         
  -5  -2   5        890.86        834.78        15.79 o                         
  -4  -2   5        346.09        419.37         8.79 o                         
  -3  -2   5       8610.87       8631.97        89.68 o                         
  -2  -2   5      10238.36      10266.56       113.53 o                         
  -1  -2   5         35.38         36.66         2.05 o                         
   0  -2   5       3644.85       3488.48        32.02 o                         
   1  -2   5       7374.74       7398.35        61.36 o                         
   2  -2   5        103.37        128.15         3.11 o                         
   3  -2   5       1936.63       1933.00        16.88 o                         
   4  -2   5       3167.27       3094.03        34.88 o                         
   5  -2   5        746.77        798.44        13.04 o                         
   6  -2   5        535.56        510.85        12.98 o                         
   7  -2   5       2237.89       2310.22        38.37 o                         
   8  -2   5        502.99        572.63        22.43 o                         
   9  -2   5         47.73         50.74        10.35 o                         
  10  -2   5        534.13        574.07        22.66 o                         
  11  -2   5        692.91        757.28        34.81 o                         
 -12  -1   5        174.97        147.36        28.50 o                         
 -11  -1   5        398.74        431.15        24.44 o                         
 -10  -1   5       1038.71       1033.39        32.67 o                         
  -9  -1   5         49.47         51.38        10.87 o                         
  -8  -1   5        255.89        316.19        27.86 o                         
  -7  -1   5       4530.25       4401.80        82.60 o                         
  -6  -1   5        682.86        734.30        20.75 o                         
  -5  -1   5         65.29         71.59         4.30 o                         
  -4  -1   5       7376.40       7105.77        71.64 o                         
  -3  -1   5       2446.79       2335.88        26.86 o                         
  -2  -1   5       1494.25       1574.44        18.63 o                         
  -1  -1   5      10460.39      10206.39        95.93 o                         
   0  -1   5       4304.63       4245.86        39.22 o                         
   1  -1   5         45.72         63.39         2.07 o                         
   2  -1   5       9248.24       9406.73        74.29 o                         
   3  -1   5       5279.87       5061.98        41.32 o                         
   4  -1   5        547.86        593.94         9.59 o                         
   5  -1   5        770.46        769.20        13.14 o                         
   6  -1   5       1395.83       1579.15        25.58 o                         
   7  -1   5       1027.03       1063.79        23.96 o                         
   8  -1   5         12.64         16.69         6.52 o                         
   9  -1   5        687.06        718.96        27.37 o                         
  10  -1   5        241.74        250.85        16.56 o                         
  11  -1   5        140.83        136.95        15.43 o                         
 -12   0   5        530.50        542.71        31.67 o                         
 -11   0   5       1508.52       1449.12        74.97 o                         
 -10   0   5         77.05         70.78        12.99 o                         
  -9   0   5        312.03        281.98        23.29 o                         
  -8   0   5       3660.31       3509.59        72.41 o                         
  -7   0   5        213.65        215.22         9.12 o                         
  -6   0   5       1270.08       1212.88        23.57 o                         
  -5   0   5       7330.93       7219.42        78.89 o                         
  -4   0   5       2353.33       2301.16        27.11 o                         
  -3   0   5        538.19        549.90        12.28 o                         
  -2   0   5      12617.68      12534.99       149.23 o                         
  -1   0   5       5466.62       5426.62        61.75 o                         
   0   0   5        271.76        264.11         6.07 o                         
   1   0   5       4417.38       4243.73        37.06 o                         
   2   0   5       3230.21       2935.55        29.32 o                         
   3   0   5        439.94        465.13         8.29 o                         
   4   0   5        348.60        339.74         7.40 o                         
   5   0   5       2155.08       2138.00        23.46 o                         
   6   0   5       1401.17       1310.52        20.10 o                         
   7   0   5        122.01        117.12         7.48 o                         
   8   0   5       1579.97       1515.59        30.78 o                         
   9   0   5        553.75        544.85        24.07 o                         
  10   0   5        411.75        434.24        19.37 o                         
  11   0   5        300.91        336.69        44.24 o                         
 -12   1   5        521.25        479.92        44.62 o                         
 -11   1   5         66.50         75.29        16.52 o                         
 -10   1   5       1535.79       1578.11        82.06 o                         
  -9   1   5       1411.36       1464.67        38.26 o                         
  -8   1   5         64.79         62.39         5.39 o                         
  -7   1   5       2071.96       2098.49        36.61 o                         
  -6   1   5       6041.84       5878.90        62.01 o                         
  -5   1   5        795.24        789.12        13.48 o                         
  -4   1   5        561.91        514.79         8.86 o                         
  -3   1   5      13891.30      13614.91       127.84 o                         
  -2   1   5       3657.73       3440.42        45.09 o                         
  -1   1   5        645.84        810.37        11.33 o                         
   0   1   5       1365.65       1137.63        20.78 o                         
   1   1   5       3772.63       3509.06        30.86 o                         
   2   1   5         53.13         70.76         2.51 o                         
   3   1   5        945.28        966.30        10.99 o                         
   4   1   5       3095.96       3114.55        30.27 o                         
   5   1   5         81.33         88.85         5.05 o                         
   6   1   5        744.15        738.90        13.49 o                         
   7   1   5       3444.97       3366.57        46.09 o                         
   8   1   5        324.52        338.17        13.62 o                         
   9   1   5         15.30         11.58         7.98 o                         
  10   1   5        483.20        494.60        24.94 o                         
 -13   2   5        209.85        229.24        38.72 o                         
 -12   2   5         85.59         76.66        13.86 o                         
 -11   2   5       1008.68        969.68        73.46 o                         
 -10   2   5        381.35        347.84        18.25 o                         
  -9   2   5        493.87        465.99        15.89 o                         
  -8   2   5        610.84        638.89        16.28 o                         
  -7   2   5       3775.32       3764.34        46.59 o                         
  -6   2   5        840.14        891.58        14.02 o                         
  -5   2   5       1642.66       1767.86        21.96 o                         
  -4   2   5       4132.72       4226.47        42.58 o                         
  -3   2   5       1802.07       1891.17        22.67 o                         
  -2   2   5        257.86        312.51         5.58 o                         
  -1   2   5       2279.29       2109.19        21.13 o                         
   0   2   5       1510.05       1461.87        18.46 o                         
   1   2   5       1231.45       1269.42        14.47 o                         
   2   2   5       2973.12       3029.45        25.32 o                         
   3   2   5       4085.28       4055.65        33.33 o                         
   4   2   5        275.74        274.84         7.03 o                         
   5   2   5        587.85        521.26        10.43 o                         
   6   2   5       3045.47       2961.90        53.29 o                         
   7   2   5        427.92        405.09        14.68 o                         
   8   2   5        213.77        225.67        12.33 o                         
   9   2   5        394.35        365.69        15.77 o                         
  10   2   5         59.16         43.31        16.03 o                         
 -13   3   5         71.30         90.19        25.32 o                         
 -12   3   5        560.00        535.52        32.94 o                         
 -11   3   5        412.39        417.23        22.83 o                         
 -10   3   5        128.76        117.84         9.65 o                         
  -9   3   5        632.05        660.61        37.36 o                         
  -8   3   5       1243.77       1244.11        24.97 o                         
  -7   3   5        221.64        219.61         7.54 o                         
  -6   3   5        482.87        446.49         9.19 o                         
  -5   3   5       6197.50       6028.23        78.35 o                         
  -4   3   5        325.69        347.20         7.42 o                         
  -3   3   5        156.77        144.77         3.88 o                         
  -2   3   5      14900.58      15226.32       135.37 o                         
  -1   3   5       1885.67       1940.68        20.16 o                         
   0   3   5         57.95         44.79         2.56 o                         
   1   3   5       4490.07       4477.53        37.46 o                         
   2   3   5       6988.61       6898.27        58.75 o                         
   3   3   5         41.70         40.56         3.10 o                         
   4   3   5       1354.55       1342.68        22.80 o                         
   5   3   5       2388.49       2327.29        34.38 o                         
   6   3   5        162.68        167.23         8.55 o                         
   7   3   5        144.20        136.54         9.01 o                         
   8   3   5        831.86        832.20        23.75 o                         
   9   3   5         91.98         81.80         9.69 o                         
  10   3   5          3.73          4.06        20.88 o                         
 -13   4   5        387.91        319.37        38.14 o                         
 -12   4   5        345.61        349.07        22.39 o                         
 -11   4   5        224.08        215.99        17.47 o                         
 -10   4   5        571.40        576.70        16.24 o                         
  -9   4   5        274.49        290.17         9.13 o                         
  -8   4   5         79.58         81.39         5.34 o                         
  -7   4   5        968.51        961.70        17.69 o                         
  -6   4   5       5233.44       5298.76        51.04 o                         
  -5   4   5         16.26         15.97         2.59 o                         
  -4   4   5       1802.56       1860.70        24.08 o                         
  -3   4   5       8570.23       8760.40        92.73 o                         
  -2   4   5       2607.06       2657.37        29.13 o                         
  -1   4   5       3537.68       3757.13        32.84 o                         
   0   4   5       2873.48       2655.57        25.32 o                         
   1   4   5       1325.44       1398.20        18.04 o                         
   2   4   5         30.61         23.15         3.37 o                         
   3   4   5       7273.19       7218.12        84.79 o                         
   4   4   5       1086.21       1077.39        19.31 o                         
   5   4   5          4.12          6.93         4.50 o                         
   6   4   5        239.74        233.80        12.68 o                         
   7   4   5       1990.73       2143.82        39.42 o                         
   8   4   5        165.59        156.40        13.76 o                         
   9   4   5         18.78          3.43        20.31 o                         
 -12   5   5        109.15        115.93        14.87 o                         
 -11   5   5        521.29        517.29        24.84 o                         
 -10   5   5        766.54        786.30        21.44 o                         
  -9   5   5         17.52          9.83         5.01 o                         
  -8   5   5       1043.87        997.69        19.13 o                         
  -7   5   5       2053.45       2069.96        33.07 o                         
  -6   5   5        229.94        239.10         7.84 o                         
  -5   5   5       1513.19       1584.77        24.85 o                         
  -4   5   5       4390.11       4307.32        81.63 o                         
  -3   5   5       2041.30       2148.67        25.34 o                         
  -2   5   5       1566.70       1557.44        18.85 o                         
  -1   5   5       4988.17       4787.03        43.53 o                         
   0   5   5        671.39        692.32         9.37 o                         
   1   5   5          6.17          7.95         2.54 o                         
   2   5   5       1174.55       1184.58        14.68 o                         
   3   5   5        862.09        817.84        16.75 o                         
   4   5   5         21.36         24.19         4.63 o                         
   5   5   5        262.13        274.44        11.60 o                         
   6   5   5        953.40        974.66        26.30 o                         
   7   5   5        105.81        117.01        10.87 o                         
   8   5   5        474.04        496.02        19.96 o                         
 -12   6   5        935.02        923.40        34.41 o                         
 -11   6   5        239.60        237.36        15.30 o                         
 -10   6   5         63.14         58.38         7.68 o                         
  -9   6   5       1332.70       1321.05        24.78 o                         
  -8   6   5        839.30        826.32        21.61 o                         
  -7   6   5        210.26        204.68        10.20 o                         
  -6   6   5       1130.58       1110.79        20.53 o                         
  -5   6   5       2531.52       2574.11        38.58 o                         
  -4   6   5         72.16         75.33         4.25 o                         
  -3   6   5        984.44        926.18        13.01 o                         
  -2   6   5       3981.21       4045.00        40.57 o                         
  -1   6   5        131.42        145.74         4.47 o                         
   0   6   5        283.54        276.59         7.45 o                         
   1   6   5       1852.93       1873.29        24.28 o                         
   2   6   5        603.41        619.05        11.97 o                         
   3   6   5         77.82         81.86         6.17 o                         
   4   6   5        570.60        590.00        14.90 o                         
   5   6   5        880.89        885.19        24.72 o                         
   6   6   5         26.10         24.14         7.87 o                         
   7   6   5        354.95        369.43        17.60 o                         
   8   6   5        720.56        763.00        27.90 o                         
 -12   7   5        155.80        176.50        28.94 o                         
 -11   7   5        327.50        335.89        21.36 o                         
 -10   7   5        824.22        878.92        27.72 o                         
  -9   7   5        620.45        614.42        27.92 o                         
  -8   7   5        159.80        142.23         8.72 o                         
  -7   7   5        562.28        531.27        12.78 o                         
  -6   7   5       1529.56       1565.76        28.49 o                         
  -5   7   5        621.29        623.20        15.78 o                         
  -4   7   5        362.74        371.29         8.50 o                         
  -3   7   5       1401.38       1416.84        17.88 o                         
  -2   7   5        114.91        117.50         5.03 o                         
  -1   7   5         32.92         29.74         2.76 o                         
   0   7   5       3024.87       3110.06        34.54 o                         
   1   7   5        185.48        207.96         7.71 o                         
   2   7   5          7.08          6.78         4.08 o                         
   3   7   5        984.20       1004.04        26.33 o                         
   4   7   5        800.89        768.26        21.95 o                         
   5   7   5         55.54         34.57         8.02 o                         
   6   7   5        329.31        339.76        16.88 o                         
   7   7   5        523.31        509.30        21.36 o                         
   8   7   5          9.35         29.13        20.88 o                         
 -12   8   5        116.10        112.78        27.16 o                         
 -11   8   5        881.80        950.76        35.43 o                         
 -10   8   5        294.29        293.15        16.31 o                         
  -9   8   5         35.59         38.83         7.23 o                         
  -8   8   5        725.45        658.45        37.82 o                         
  -7   8   5        639.89        693.50        24.65 o                         
  -6   8   5         89.76         76.41         7.94 o                         
  -5   8   5         79.19         85.56         6.35 o                         
  -4   8   5       4164.24       4114.07        52.93 o                         
  -3   8   5          8.17          3.30         3.36 o                         
  -2   8   5        500.16        532.45        10.81 o                         
  -1   8   5       2775.53       2912.61        32.29 o                         
   0   8   5       1863.01       1786.73        21.90 o                         
   1   8   5        133.52        129.35         6.77 o                         
   2   8   5       2010.48       2053.91        34.08 o                         
   3   8   5        624.07        650.82        20.32 o                         
   4   8   5          7.98          5.12         6.79 o                         
   5   8   5        468.29        454.66        19.28 o                         
   6   8   5        518.40        505.98        20.90 o                         
   7   8   5         45.27         30.30        16.48 o                         
 -11   9   5         86.77        136.72        20.70 o                         
 -10   9   5         65.63         56.52        15.71 o                         
  -9   9   5        484.71        515.26        27.59 o                         
  -8   9   5         15.29         16.95        14.77 o                         
  -7   9   5        190.03        188.95        11.79 o                         
  -6   9   5       1072.71       1088.30        25.70 o                         
  -5   9   5       1345.66       1343.41        23.73 o                         
  -4   9   5         48.35         48.89         4.80 o                         
  -3   9   5       1810.16       1794.48        25.46 o                         
  -2   9   5       2443.91       2363.58        41.11 o                         
  -1   9   5        459.06        451.32        10.58 o                         
   0   9   5         20.32         18.77         4.32 o                         
   1   9   5       1867.15       1849.63        31.43 o                         
   2   9   5        353.48        327.16        13.00 o                         
   3   9   5         27.74         20.45         7.53 o                         
   4   9   5        533.67        532.52        22.69 o                         
   5   9   5        365.83        341.00        19.96 o                         
   6   9   5          6.73         14.62        14.84 o                         
 -11  10   5         29.41         55.60        25.64 o                         
 -10  10   5        289.42        271.64        21.37 o                         
  -9  10   5         48.15          9.09        13.66 o                         
  -8  10   5        176.04        172.00        11.82 o                         
  -7  10   5        926.94        961.34        32.48 o                         
  -6  10   5        315.97        311.08        16.02 o                         
  -5  10   5         67.52         52.07        10.01 o                         
  -4  10   5       1069.77       1102.01        37.39 o                         
  -3  10   5       1106.61       1150.95        27.71 o                         
  -2  10   5        114.84        134.15        10.81 o                         
  -1  10   5         31.23         22.47         9.55 o                         
   0  10   5        520.89        590.85        27.40 o                         
   1  10   5         35.51         33.99         7.43 o                         
   2  10   5         41.55         33.67         8.76 o                         
   3  10   5        409.44        359.68        19.62 o                         
   4  10   5        156.08        141.60        17.32 o                         
   5  10   5         22.14         24.94        15.87 o                         
  -9  11   5        102.46        107.77        16.58 o                         
  -8  11   5       1350.38       1371.75        52.56 o                         
  -7  11   5        284.15        290.27        19.18 o                         
  -6  11   5         61.99         65.45        13.51 o                         
  -5  11   5        554.83        563.72        28.91 o                         
  -4  11   5        320.11        356.68        22.65 o                         
  -3  11   5        120.12        116.89        10.95 o                         
  -2  11   5        244.76        264.79        20.52 o                         
  -1  11   5        168.78        166.06        12.05 o                         
   0  11   5        110.02        125.08        11.60 o                         
   1  11   5         16.69         25.22         9.97 o                         
   2  11   5        867.46        839.34        34.03 o                         
   3  11   5         63.42         38.97        12.90 o                         
  -8  12   5         19.53          5.91        11.64 o                         
  -7  12   5        201.78        182.24        17.31 o                         
  -6  12   5        455.37        486.41        28.46 o                         
  -5  12   5        305.06        291.98        19.92 o                         
  -4  12   5          4.76         -8.00        11.95 o                         
  -3  12   5        671.97        706.14        24.60 o                         
  -2  12   5        213.94        195.21        14.00 o                         
  -1  12   5         73.74         72.61        10.21 o                         
   0  12   5         12.57         11.09         9.66 o                         
   1  12   5        644.96        699.55        28.65 o                         
   2  12   5          1.84          1.78        17.14 o                         
  -7  13   5        209.99        170.19        24.79 o                         
  -6  13   5        188.93        167.72        17.56 o                         
  -5  13   5          1.37        -12.22        13.58 o                         
  -4  13   5        409.25        447.61        24.22 o                         
  -3  13   5        270.31        261.80        18.15 o                         
  -2  13   5        145.75        128.00        13.28 o                         
  -1  13   5        269.36        255.46        18.38 o                         
   0  13   5        720.93        804.83        36.70 o                         
   1  13   5          2.96          7.69        11.71 o                         
   2  13   5        160.04        139.95        29.51 o                         
  -5  14   5        273.42        256.33        27.92 o                         
  -4  14   5        131.54        123.90        22.32 o                         
  -3  14   5          4.50         -2.17        17.10 o                         
  -2  14   5        694.62        742.90        40.82 o                         
  -1  14   5        394.56        379.54        38.65 o                         
  -2 -16   6       1125.53        953.47        66.26 o                         
  -1 -16   6        336.99        284.78        26.32 o                         
   0 -16   6         53.92         49.02        16.38 o                         
   1 -16   6        495.03        517.07        32.60 o                         
   2 -16   6        816.40        780.08        54.20 o                         
  -3 -15   6       1210.88       1082.18        70.07 o                         
  -2 -15   6        668.14        668.67        29.40 o                         
  -1 -15   6        163.69        162.62        14.27 o                         
   0 -15   6        495.69        493.92        25.35 o                         
   1 -15   6        377.18        388.67        20.41 o                         
   2 -15   6         51.08         40.63        12.23 o                         
   3 -15   6        337.97        327.99        20.61 o                         
   4 -15   6        491.18        550.26        32.69 o                         
   5 -15   6         10.42         -9.77        25.39 o                         
  -4 -14   6        874.79        854.40        60.67 o                         
  -3 -14   6        188.46        177.09        13.79 o                         
  -2 -14   6        143.57        127.70        14.12 o                         
  -1 -14   6        711.00        732.65        45.13 o                         
   0 -14   6        390.19        401.81        28.46 o                         
   1 -14   6         34.63         39.34         8.18 o                         
   2 -14   6        904.58        876.41        21.83 o                         
   3 -14   6        939.52        911.82        31.51 o                         
   4 -14   6         50.06         42.71        14.70 o                         
   5 -14   6        744.09        666.53        43.30 o                         
   6 -14   6       1548.62       1600.93        55.02 o                         
   7 -14   6        175.92        205.63        37.57 o                         
   8 -14   6        171.74        246.89        37.89 o                         
  -5 -13   6        482.99        468.96        46.84 o                         
  -4 -13   6         87.07         71.95         9.85 o                         
  -3 -13   6         12.27         24.57         8.52 o                         
  -2 -13   6        856.05        891.20        43.08 o                         
  -1 -13   6        181.04        187.55        20.84 o                         
   0 -13   6        115.99        112.26        11.82 o                         
   1 -13   6        698.03        706.25        21.79 o                         
   2 -13   6       1000.83       1022.56        22.05 o                         
   3 -13   6         92.21        102.05         8.01 o                         
   4 -13   6       1339.64       1276.52        32.16 o                         
   5 -13   6       1285.80       1218.22        45.35 o                         
   6 -13   6        254.38        280.33        34.29 o                         
   7 -13   6        984.77       1052.91        35.86 o                         
   8 -13   6        705.51        670.93        35.89 o                         
  -7 -12   6        225.01        175.74        27.93 o                         
  -6 -12   6        622.28        546.90        32.07 o                         
  -5 -12   6         84.17         75.26        10.42 o                         
  -4 -12   6        156.11        131.27         9.54 o                         
  -3 -12   6        993.67       1006.10        23.79 o                         
  -2 -12   6        285.66        262.22        10.80 o                         
  -1 -12   6        407.57        405.44        17.11 o                         
   0 -12   6       2584.70       2626.31        53.21 o                         
   1 -12   6       1041.07       1078.72        25.64 o                         
   2 -12   6        131.82        122.11         5.62 o                         
   3 -12   6        880.27        853.81        16.16 o                         
   4 -12   6       2579.47       2525.48        41.26 o                         
   5 -12   6         61.73         84.57        13.97 o                         
   6 -12   6        504.78        462.28        32.98 o                         
   7 -12   6        561.56        605.89        26.02 o                         
   8 -12   6        252.00        270.14        14.85 o                         
   9 -12   6        139.77        116.91        24.94 o                         
  -7 -11   6        475.32        479.15        34.05 o                         
  -6 -11   6         77.64         47.45        12.39 o                         
  -5 -11   6       1128.29       1123.81        31.23 o                         
  -4 -11   6        967.01        977.75        26.54 o                         
  -3 -11   6        947.41        910.41        21.90 o                         
  -2 -11   6       1203.49       1171.71        24.35 o                         
  -1 -11   6       2720.73       2665.78        41.84 o                         
   0 -11   6        429.38        408.88        20.37 o                         
   1 -11   6        834.33        821.81        17.64 o                         
   2 -11   6       1967.73       1972.82        28.28 o                         
   3 -11   6       1544.45       1596.35        29.32 o                         
   4 -11   6         22.08         19.30         4.66 o                         
   5 -11   6        970.49        916.77        17.74 o                         
   6 -11   6       1213.04       1260.02        36.39 o                         
   7 -11   6        112.28        120.45        13.67 o                         
   8 -11   6        268.82        274.27        14.40 o                         
   9 -11   6        642.36        641.02        47.95 o                         
  -8 -10   6        345.96        380.15        25.27 o                         
  -7 -10   6        117.54        105.99        11.81 o                         
  -6 -10   6       1179.39       1223.24        44.68 o                         
  -5 -10   6       1503.32       1443.47        30.58 o                         
  -4 -10   6        959.91       1001.92        29.50 o                         
  -3 -10   6       1633.07       1676.08        42.41 o                         
  -2 -10   6       2866.42       2880.85        43.35 o                         
  -1 -10   6       1450.34       1452.43        25.34 o                         
   0 -10   6         25.82         28.25         5.23 o                         
   1 -10   6       1616.37       1661.35        27.65 o                         
   2 -10   6        910.59        955.90        18.51 o                         
   3 -10   6        320.03        304.68        11.86 o                         
   4 -10   6        387.32        447.80        12.31 o                         
   5 -10   6       1049.02       1007.18        19.54 o                         
   6 -10   6        399.53        394.46        13.72 o                         
   7 -10   6        708.47        665.46        22.62 o                         
   8 -10   6       1548.68       1586.84        49.30 o                         
   9 -10   6        132.02        149.50        14.21 o                         
  10 -10   6        187.53        226.90        32.11 o                         
  -9  -9   6        175.52        121.03        32.88 o                         
  -8  -9   6        277.85        290.38        15.88 o                         
  -7  -9   6       1315.02       1345.12        41.80 o                         
  -6  -9   6        449.84        446.19        17.21 o                         
  -5  -9   6         75.67         65.74         8.53 o                         
  -4  -9   6       1636.41       1652.92        44.60 o                         
  -3  -9   6       3552.25       3427.35        73.04 o                         
  -2  -9   6         42.48         42.74         5.64 o                         
  -1  -9   6         40.86         37.05         4.67 o                         
   0  -9   6       3994.03       4038.57        54.26 o                         
   1  -9   6        415.76        422.98        11.11 o                         
   2  -9   6        367.93        381.08        14.56 o                         
   3  -9   6       1413.80       1458.68        28.78 o                         
   4  -9   6       1735.58       1671.50        25.55 o                         
   5  -9   6         73.85         79.65         4.95 o                         
   6  -9   6       1901.49       1890.01        32.10 o                         
   7  -9   6       2604.59       2685.14        49.66 o                         
   8  -9   6         41.85         36.46         8.58 o                         
   9  -9   6        290.40        298.54        18.62 o                         
  10  -9   6        888.84        842.91        40.79 o                         
 -10  -8   6        129.87        111.77        30.72 o                         
  -9  -8   6        286.14        275.39        15.89 o                         
  -8  -8   6        641.72        630.25        24.81 o                         
  -7  -8   6        631.20        623.83        36.22 o                         
  -6  -8   6         97.06         89.93         7.65 o                         
  -5  -8   6        876.62        857.39        24.42 o                         
  -4  -8   6       1319.58       1299.29        25.09 o                         
  -3  -8   6        193.87        187.62        13.48 o                         
  -2  -8   6       1853.42       1836.76        27.06 o                         
  -1  -8   6       2622.45       2631.39        32.00 o                         
   0  -8   6         21.18         21.37         3.44 o                         
   1  -8   6        596.24        596.31        11.10 o                         
   2  -8   6       3862.70       3850.95        48.01 o                         
   3  -8   6        944.89        962.54        16.10 o                         
   4  -8   6         54.87         63.03         4.53 o                         
   5  -8   6       3044.30       2912.44        30.78 o                         
   6  -8   6       2596.54       2469.24        33.01 o                         
   7  -8   6        526.47        516.00        13.38 o                         
   8  -8   6       1251.88       1283.71        32.91 o                         
   9  -8   6       1157.17       1170.26        37.88 o                         
  10  -8   6        249.29        238.87        19.74 o                         
 -10  -7   6        188.62        174.25        22.81 o                         
  -9  -7   6        693.01        669.33        26.76 o                         
  -8  -7   6        449.73        415.40        19.82 o                         
  -7  -7   6          8.58          8.86         5.82 o                         
  -6  -7   6       1956.75       1956.09        35.45 o                         
  -5  -7   6        868.40        882.58        16.98 o                         
  -4  -7   6        203.40        203.41         8.58 o                         
  -3  -7   6       2266.38       2262.92        27.70 o                         
  -2  -7   6       5738.02       5743.59        65.48 o                         
  -1  -7   6       1061.30       1105.38        16.83 o                         
   0  -7   6       1505.32       1524.81        19.19 o                         
   1  -7   6       6943.97       6981.06        81.60 o                         
   2  -7   6        568.60        523.06        11.82 o                         
   3  -7   6        476.54        483.72        10.89 o                         
   4  -7   6       2483.69       2451.97        27.03 o                         
   5  -7   6       2662.43       2524.01        39.53 o                         
   6  -7   6          9.24          8.55         3.54 o                         
   7  -7   6       1727.48       1720.39        32.09 o                         
   8  -7   6       1166.47       1134.28        28.47 o                         
   9  -7   6        378.33        391.44        17.62 o                         
  10  -7   6        348.53        308.61        21.12 o                         
 -11  -6   6        324.21        317.84        38.78 o                         
 -10  -6   6        561.42        516.12        33.38 o                         
  -9  -6   6          9.22         10.07         8.01 o                         
  -8  -6   6        520.36        511.41        14.34 o                         
  -7  -6   6       2355.02       2335.25        39.97 o                         
  -6  -6   6        780.10        781.90        18.07 o                         
  -5  -6   6         54.30         61.23         4.95 o                         
  -4  -6   6       5457.05       5487.89        56.10 o                         
  -3  -6   6       4427.77       4342.32        47.79 o                         
  -2  -6   6       2378.03       2529.79        39.96 o                         
  -1  -6   6       4684.27       4683.61        54.78 o                         
   0  -6   6       3951.81       3834.94        45.24 o                         
   1  -6   6        678.05        761.88        12.27 o                         
   2  -6   6       1203.90       1284.21        17.68 o                         
   3  -6   6       4592.65       4558.88        52.49 o                         
   4  -6   6        189.38        207.29         5.53 o                         
   5  -6   6         54.74         56.48         3.86 o                         
   6  -6   6       2861.76       2790.09        49.30 o                         
   7  -6   6       1359.48       1317.55        22.03 o                         
   8  -6   6         58.05         67.03         8.71 o                         
   9  -6   6        439.28        420.34        21.01 o                         
  10  -6   6        937.18        995.76        31.68 o                         
  11  -6   6         84.10         80.67        22.53 o                         
 -10  -5   6        105.91         95.53        15.20 o                         
  -9  -5   6        238.12        243.04        18.09 o                         
  -8  -5   6        725.11        714.54        20.37 o                         
  -7  -5   6       1111.32       1128.56        24.09 o                         
  -6  -5   6        472.27        484.67        14.10 o                         
  -5  -5   6       4237.72       4059.76        39.75 o                         
  -4  -5   6       1103.74       1034.60        16.47 o                         
  -3  -5   6       2634.34       2817.92        31.14 o                         
  -2  -5   6       6959.75       6867.60        65.44 o                         
  -1  -5   6       4222.08       4075.20        57.01 o                         
   0  -5   6       1469.22       1531.08        20.01 o                         
   1  -5   6        353.36        285.17         7.48 o                         
   2  -5   6       5995.32       5902.06        58.28 o                         
   3  -5   6         18.19         21.61         2.25 o                         
   4  -5   6        752.34        739.05        11.51 o                         
   5  -5   6        361.08        362.80         8.20 o                         
   6  -5   6       1914.55       1877.71        24.68 o                         
   7  -5   6         56.35         55.16         5.91 o                         
   8  -5   6        864.04        896.24        28.00 o                         
   9  -5   6        663.32        661.13        29.35 o                         
  10  -5   6        110.63        129.62        14.89 o                         
  11  -5   6        343.12        392.48        28.86 o                         
 -12  -4   6        424.04        455.32        41.25 o                         
 -11  -4   6         98.80        107.35        16.73 o                         
 -10  -4   6        328.50        358.06        17.40 o                         
  -9  -4   6       2114.97       2084.73        47.26 o                         
  -8  -4   6        331.25        327.94        16.21 o                         
  -7  -4   6        542.55        572.40        15.06 o                         
  -6  -4   6       2887.37       2784.26        36.86 o                         
  -5  -4   6       1492.98       1468.31        18.86 o                         
  -4  -4   6         57.54         62.06         4.83 o                         
  -3  -4   6       5502.01       5385.38        79.37 o                         
  -2  -4   6       2724.11       2575.65        32.57 o                         
  -1  -4   6         10.17         11.89         1.69 o                         
   0  -4   6       1476.58       1469.67        19.19 o                         
   1  -4   6       6686.40       6559.33        65.70 o                         
   2  -4   6        849.98        906.25        13.18 o                         
   3  -4   6        960.73       1017.06        12.54 o                         
   4  -4   6       2427.65       2379.69        28.44 o                         
   5  -4   6       1465.33       1522.15        17.97 o                         
   6  -4   6        199.98        214.85         6.89 o                         
   7  -4   6       2200.93       2263.36        40.11 o                         
   8  -4   6        775.41        777.72        22.07 o                         
   9  -4   6          6.30         11.72         8.73 o                         
  10  -4   6        470.32        492.42        23.94 o                         
  11  -4   6       1145.61       1265.98        64.45 o                         
 -11  -3   6        822.89        789.47        46.80 o                         
 -10  -3   6       1431.81       1488.61        46.94 o                         
  -9  -3   6        132.03        138.65        18.91 o                         
  -8  -3   6        392.90        404.89        17.84 o                         
  -7  -3   6       3361.20       3214.71        52.54 o                         
  -6  -3   6        759.53        765.68        15.66 o                         
  -5  -3   6         18.11         24.77         2.24 o                         
  -4  -3   6       4922.94       4714.58        46.63 o                         
  -3  -3   6       2539.23       2395.07        33.10 o                         
  -2  -3   6        739.76        734.34        11.16 o                         
  -1  -3   6       5111.61       4964.89        53.12 o                         
   0  -3   6       2926.34       2793.79        30.42 o                         
   1  -3   6        236.03        229.70         5.17 o                         
   2  -3   6       3148.83       3184.66        29.86 o                         
   3  -3   6       4991.52       4855.31        40.58 o                         
   4  -3   6        111.69        105.30         3.20 o                         
   5  -3   6        597.28        620.91        10.65 o                         
   6  -3   6       3513.95       3594.61        40.38 o                         
   7  -3   6       1385.86       1385.90        29.26 o                         
   8  -3   6        348.38        350.35        16.84 o                         
   9  -3   6       1292.14       1443.69        37.41 o                         
  10  -3   6        751.50        798.56        26.02 o                         
  11  -3   6        113.98        136.58        27.10 o                         
 -12  -2   6        392.02        346.85        45.95 o                         
 -11  -2   6        916.78        936.13        38.21 o                         
 -10  -2   6        127.60        156.99        22.73 o                         
  -9  -2   6        401.96        393.95        24.53 o                         
  -8  -2   6       2705.09       2631.39        97.81 o                         
  -7  -2   6         32.03         28.70         5.62 o                         
  -6  -2   6        281.05        269.61         8.38 o                         
  -5  -2   6       5195.65       5125.31        51.67 o                         
  -4  -2   6       2987.99       3167.12        33.45 o                         
  -3  -2   6         12.38         18.60         1.67 o                         
  -2  -2   6       9520.31       9427.20       114.49 o                         
  -1  -2   6       5528.54       5567.15        54.73 o                         
   0  -2   6        481.54        513.70         7.62 o                         
   1  -2   6       3585.09       3433.72        31.30 o                         
   2  -2   6       6864.71       6807.85        55.61 o                         
   3  -2   6        472.79        498.13         6.80 o                         
   4  -2   6        835.55        897.24        11.31 o                         
   5  -2   6       2929.98       2947.34        31.26 o                         
   6  -2   6       1072.08       1055.99        28.45 o                         
   7  -2   6        601.02        637.01        17.53 o                         
   8  -2   6       1335.58       1358.71        38.20 o                         
   9  -2   6        155.95        116.12        11.66 o                         
  10  -2   6        199.62        227.87        15.43 o                         
  11  -2   6        265.37        226.96        37.26 o                         
 -12  -1   6        538.74        423.07        48.11 o                         
 -11  -1   6          6.24          2.41         9.80 o                         
 -10  -1   6        506.92        607.84        28.51 o                         
  -9  -1   6        847.09        833.96        42.62 o                         
  -8  -1   6        105.20         89.19        12.56 o                         
  -7  -1   6       1383.34       1479.67        47.96 o                         
  -6  -1   6       3285.17       3239.64        41.53 o                         
  -5  -1   6       1155.40       1296.40        18.45 o                         
  -4  -1   6         44.27         49.87         3.47 o                         
  -3  -1   6      20465.15      21240.24       213.14 o                         
  -2  -1   6       2283.98       2213.31        22.01 o                         
  -1  -1   6         94.18        115.38         3.58 o                         
   0  -1   6       2844.82       2678.19        28.31 o                         
   1  -1   6       5701.48       5614.17        45.76 o                         
   2  -1   6         48.59         49.82         2.36 o                         
   3  -1   6       2349.12       2323.05        22.49 o                         
   4  -1   6       2797.29       2760.36        28.55 o                         
   5  -1   6        199.55        188.45         7.57 o                         
   6  -1   6        320.01        342.24        14.94 o                         
   7  -1   6       2321.13       2400.51        40.73 o                         
   8  -1   6        424.71        430.30        16.97 o                         
   9  -1   6         64.03         80.78        11.05 o                         
  10  -1   6         30.44         28.30         9.08 o                         
  11  -1   6        360.98        384.36        46.14 o                         
 -12   0   6         76.67         84.83        16.05 o                         
 -11   0   6        701.84        687.52        38.08 o                         
 -10   0   6        646.34        670.11        35.45 o                         
  -9   0   6         85.81         62.21        10.61 o                         
  -8   0   6        807.69        856.60        29.28 o                         
  -7   0   6       2148.21       1990.20        57.60 o                         
  -6   0   6        939.67        926.57        20.54 o                         
  -5   0   6        646.74        609.22        12.27 o                         
  -4   0   6      10187.09       9987.20        92.23 o                         
  -3   0   6       1883.53       1736.95        22.43 o                         
  -2   0   6       2246.07       2267.52        29.19 o                         
  -1   0   6      11383.59      10925.20       129.95 o                         
   0   0   6       5552.45       5397.46        55.68 o                         
   1   0   6          7.10          7.34         1.96 o                         
   2   0   6       3229.91       3218.00        30.51 o                         
   3   0   6       3405.46       3316.99        31.25 o                         
   4   0   6         17.44         16.85         3.21 o                         
   5   0   6        263.34        281.16         9.36 o                         
   6   0   6       2385.54       2347.87        30.87 o                         
   7   0   6        129.86        125.51         7.55 o                         
   8   0   6         45.73         49.51         8.87 o                         
   9   0   6        442.28        435.52        28.51 o                         
  10   0   6        586.71        622.17        27.09 o                         
 -12   1   6        654.17        646.45        38.54 o                         
 -11   1   6        561.93        563.82        34.66 o                         
 -10   1   6        172.26        141.75        18.06 o                         
  -9   1   6        870.70        892.60        29.68 o                         
  -8   1   6       1763.00       1854.74        31.57 o                         
  -7   1   6        286.61        312.96         8.56 o                         
  -6   1   6       1129.55       1071.76        21.20 o                         
  -5   1   6       4978.69       4823.08        42.93 o                         
  -4   1   6        937.01        995.36        16.57 o                         
  -3   1   6       1708.68       1803.50        21.76 o                         
  -2   1   6       8615.86       8297.14        87.67 o                         
  -1   1   6       4615.84       4649.25        48.39 o                         
   0   1   6         30.03         39.55         3.01 o                         
   1   1   6       2907.58       2877.41        27.58 o                         
   2   1   6       2982.01       3022.21        26.92 o                         
   3   1   6         23.99         22.87         2.14 o                         
   4   1   6        652.76        642.40        14.38 o                         
   5   1   6       3716.31       3573.03        38.55 o                         
   6   1   6         36.52         48.67         4.89 o                         
   7   1   6        406.76        387.87        18.12 o                         
   8   1   6       1313.19       1470.67        35.60 o                         
   9   1   6        435.55        495.08        21.56 o                         
  10   1   6          7.25         15.65        14.71 o                         
 -13   2   6        481.23        475.12        48.17 o                         
 -12   2   6        606.97        612.10        51.03 o                         
 -11   2   6        566.93        539.05        33.18 o                         
 -10   2   6        580.27        596.15        24.52 o                         
  -9   2   6        870.19        925.49        22.85 o                         
  -8   2   6         28.83         32.41         4.85 o                         
  -7   2   6       1413.08       1491.00        21.08 o                         
  -6   2   6       2599.79       2539.43        27.53 o                         
  -5   2   6         26.58         32.91         3.66 o                         
  -4   2   6        496.77        484.63         9.22 o                         
  -3   2   6       5236.00       5144.64        45.06 o                         
  -2   2   6       4211.53       4455.18        52.69 o                         
  -1   2   6         43.74         50.30         2.68 o                         
   0   2   6       5421.08       5356.27        51.39 o                         
   1   2   6       1445.07       1478.14        17.47 o                         
   2   2   6        135.53        120.11         3.51 o                         
   3   2   6        892.92        926.43        11.74 o                         
   4   2   6       2582.11       2576.80        30.02 o                         
   5   2   6         17.02         14.52         3.90 o                         
   6   2   6        393.19        347.78        14.26 o                         
   7   2   6       1842.27       1926.85        36.06 o                         
   8   2   6        273.04        272.35        15.89 o                         
   9   2   6        420.09        469.41        21.37 o                         
  10   2   6        853.02        986.98        68.74 o                         
 -13   3   6        195.95        233.06        34.08 o                         
 -12   3   6        247.13        251.80        19.72 o                         
 -11   3   6        622.49        634.12        26.62 o                         
 -10   3   6        822.54        818.64        22.85 o                         
  -9   3   6         44.35         41.84         5.31 o                         
  -8   3   6        899.75        885.10        17.15 o                         
  -7   3   6       1578.08       1567.65        25.02 o                         
  -6   3   6         24.28         27.66         3.31 o                         
  -5   3   6        212.95        220.93         6.18 o                         
  -4   3   6       4752.25       4799.78        48.64 o                         
  -3   3   6        682.92        681.74        11.57 o                         
  -2   3   6        480.34        464.56         9.05 o                         
  -1   3   6       2936.35       2712.32        25.77 o                         
   0   3   6       1166.97       1187.54        15.16 o                         
   1   3   6        350.16        350.76         6.69 o                         
   2   3   6       6241.73       6106.07        53.15 o                         
   3   3   6        362.70        361.97         7.97 o                         
   4   3   6          4.31          6.88         3.82 o                         
   5   3   6        662.30        688.17        15.96 o                         
   6   3   6       2716.50       2751.72        44.05 o                         
   7   3   6         15.47          4.72         7.10 o                         
   8   3   6        193.56        182.26        12.11 o                         
   9   3   6        479.19        526.59        45.82 o                         
 -13   4   6        208.62        169.71        30.02 o                         
 -12   4   6        445.75        446.45        21.91 o                         
 -11   4   6        572.29        548.77        23.00 o                         
 -10   4   6          5.90          5.72         5.30 o                         
  -9   4   6       1237.83       1223.48        20.41 o                         
  -8   4   6       1235.12       1285.12        21.43 o                         
  -7   4   6        277.07        270.10         9.96 o                         
  -6   4   6        216.06        216.93         6.14 o                         
  -5   4   6       3734.38       3804.26        51.25 o                         
  -4   4   6        336.59        362.03         7.23 o                         
  -3   4   6       1806.26       1858.56        29.98 o                         
  -2   4   6       3605.30       3390.20        32.17 o                         
  -1   4   6       1004.61       1026.43        12.12 o                         
   0   4   6         17.60         20.94         2.48 o                         
   1   4   6       7981.02       7908.32        70.43 o                         
   2   4   6        561.61        578.20        11.15 o                         
   3   4   6        511.03        482.13        14.20 o                         
   4   4   6        250.38        258.81        10.54 o                         
   5   4   6       1358.08       1324.68        24.33 o                         
   6   4   6         25.29         13.53         6.32 o                         
   7   4   6        455.71        472.60        17.99 o                         
   8   4   6        293.87        271.10        16.10 o                         
 -12   5   6        159.66        166.36        16.74 o                         
 -11   5   6         48.98         56.69        12.17 o                         
 -10   5   6       1882.85       1921.76        42.84 o                         
  -9   5   6        341.34        345.49        11.41 o                         
  -8   5   6        178.75        161.84         8.83 o                         
  -7   5   6        611.85        635.21        15.67 o                         
  -6   5   6       2651.57       2693.79        37.15 o                         
  -5   5   6          5.38         12.56         4.42 o                         
  -4   5   6       1503.03       1502.41        22.88 o                         
  -3   5   6       6115.44       6203.55        61.59 o                         
  -2   5   6        591.11        594.87        10.37 o                         
  -1   5   6        333.37        316.68         6.30 o                         
   0   5   6       5659.36       5599.87        47.17 o                         
   1   5   6       3236.26       3226.54        34.94 o                         
   2   5   6        372.22        379.81        11.77 o                         
   3   5   6        653.51        687.43        16.30 o                         
   4   5   6       1072.93       1039.55        19.56 o                         
   5   5   6          4.87         -4.17         6.30 o                         
   6   5   6        398.67        404.35        17.02 o                         
   7   5   6        362.97        326.33        21.02 o                         
   8   5   6         11.16          8.59        11.49 o                         
 -12   6   6        373.74        365.07        28.71 o                         
 -11   6   6        576.45        573.32        22.50 o                         
 -10   6   6         86.88        125.18        16.77 o                         
  -9   6   6        137.98        144.72         8.39 o                         
  -8   6   6        942.71        936.95        34.26 o                         
  -7   6   6        765.04        766.63        20.66 o                         
  -6   6   6        107.62        114.81         7.74 o                         
  -5   6   6       1443.57       1454.02        24.60 o                         
  -4   6   6       1867.27       1898.30        24.38 o                         
  -3   6   6        647.88        652.87        16.23 o                         
  -2   6   6       1259.33       1242.80        18.64 o                         
  -1   6   6       2536.97       2467.21        23.26 o                         
   0   6   6        447.05        438.29         8.03 o                         
   1   6   6         33.78         35.74         3.96 o                         
   2   6   6       2357.32       2470.29        35.34 o                         
   3   6   6        733.19        775.29        21.43 o                         
   4   6   6         24.33         18.81         5.47 o                         
   5   6   6        222.82        194.61        13.63 o                         
   6   6   6       1168.91       1263.54        50.75 o                         
   7   6   6          4.84         -0.59         8.12 o                         
   8   6   6        159.57        148.83        26.97 o                         
 -12   7   6        475.62        511.74        45.89 o                         
 -11   7   6        242.72        248.09        19.59 o                         
 -10   7   6         24.23         21.47         7.83 o                         
  -9   7   6        638.56        637.95        20.88 o                         
  -8   7   6        126.79        127.38        11.87 o                         
  -7   7   6        679.05        698.68        23.49 o                         
  -6   7   6        488.26        501.45        20.61 o                         
  -5   7   6       1383.03       1393.04        33.74 o                         
  -4   7   6         21.23         16.91         3.26 o                         
  -3   7   6        759.46        781.91        13.94 o                         
  -2   7   6       1855.05       1924.01        24.54 o                         
  -1   7   6        446.71        434.58        10.26 o                         
   0   7   6        431.86        417.05         8.92 o                         
   1   7   6       1021.17       1059.87        19.27 o                         
   2   7   6        331.14        319.16        10.34 o                         
   3   7   6          2.20          1.88         6.04 o                         
   4   7   6        549.76        525.24        18.34 o                         
   5   7   6        507.74        493.28        22.55 o                         
   6   7   6         16.93         19.53         8.73 o                         
   7   7   6        378.51        385.46        30.02 o                         
 -12   8   6         92.72        136.90        30.65 o                         
 -11   8   6        258.16        293.94        21.50 o                         
 -10   8   6        692.61        725.91        30.81 o                         
  -9   8   6         11.72          2.05         9.48 o                         
  -8   8   6        463.57        469.13        30.31 o                         
  -7   8   6       1037.01       1091.50        28.21 o                         
  -6   8   6       1277.26       1251.83        25.35 o                         
  -5   8   6        521.56        557.61        14.39 o                         
  -4   8   6       1752.02       1812.07        33.30 o                         
  -3   8   6        971.60        949.93        17.82 o                         
  -2   8   6        320.19        300.91         8.46 o                         
  -1   8   6         27.87         19.69         3.81 o                         
   0   8   6       1025.22       1001.76        17.94 o                         
   1   8   6          5.17          6.98         4.16 o                         
   2   8   6          8.92          6.94         5.24 o                         
   3   8   6       1831.56       1985.28        42.88 o                         
   4   8   6         74.69         54.25        10.58 o                         
   5   8   6          6.75         -2.50         8.18 o                         
   6   8   6        377.88        367.82        21.45 o                         
 -11   9   6        438.23        427.96        52.96 o                         
 -10   9   6        167.91        180.55        17.72 o                         
  -9   9   6         80.39         85.89        13.99 o                         
  -8   9   6        800.26        838.37        33.75 o                         
  -7   9   6        173.28        191.86        12.50 o                         
  -6   9   6        133.70        129.33         8.67 o                         
  -5   9   6        907.64        953.44        22.03 o                         
  -4   9   6        521.29        485.85        27.80 o                         
  -3   9   6         86.91         82.86         6.27 o                         
  -2   9   6       1397.22       1312.83        32.57 o                         
  -1   9   6       1117.50       1157.14        23.08 o                         
   0   9   6         14.22         16.47         4.59 o                         
   1   9   6        240.12        233.20        11.82 o                         
   2   9   6       1081.28       1096.29        27.54 o                         
   3   9   6        168.34        142.01        12.75 o                         
   4   9   6         49.15         47.87        10.66 o                         
   5   9   6        242.87        217.30        17.23 o                         
 -10  10   6         38.07         54.60        14.39 o                         
  -9  10   6        841.11        820.29        35.19 o                         
  -8  10   6          6.04          2.59         7.17 o                         
  -7  10   6          5.94          3.61         8.05 o                         
  -6  10   6        434.53        426.11        21.99 o                         
  -5  10   6        674.20        664.82        32.86 o                         
  -4  10   6          7.28         23.83        10.58 o                         
  -3  10   6       1109.28       1167.67        33.50 o                         
  -2  10   6        643.67        665.29        21.68 o                         
  -1  10   6        257.37        219.27        12.94 o                         
   0  10   6        752.81        764.83        30.99 o                         
   1  10   6        982.33        986.47        36.43 o                         
   2  10   6        102.42        106.76        14.33 o                         
   3  10   6          1.71          1.69        14.45 o                         
   4  10   6        398.85        332.62        33.03 o                         
  -9  11   6         20.84          8.41        11.60 o                         
  -8  11   6         17.50         31.19        11.03 o                         
  -7  11   6        378.73        401.77        30.78 o                         
  -6  11   6         66.36         48.65        11.71 o                         
  -5  11   6        107.72        106.77        16.38 o                         
  -4  11   6        474.33        479.21        25.83 o                         
  -3  11   6        465.80        459.97        27.79 o                         
  -2  11   6         57.27         51.32         9.49 o                         
  -1  11   6        620.05        652.14        22.47 o                         
   0  11   6        511.88        530.36        20.51 o                         
   1  11   6          1.14          2.46         9.53 o                         
   2  11   6         18.81         24.52        11.20 o                         
  -8  12   6        172.06        195.31        29.00 o                         
  -7  12   6        192.53        162.08        20.75 o                         
  -6  12   6         28.85          8.53        10.58 o                         
  -5  12   6        279.13        321.77        28.57 o                         
  -4  12   6        374.05        390.42        23.76 o                         
  -3  12   6         13.12         22.16        10.43 o                         
  -2  12   6        167.02        165.25        13.74 o                         
  -1  12   6        260.78        280.30        18.27 o                         
   0  12   6         19.94         16.62         8.88 o                         
   1  12   6          9.57          9.06        11.35 o                         
   2  12   6        180.84        168.25        29.45 o                         
  -6  13   6        417.28        361.65        31.92 o                         
  -5  13   6         39.07         62.84        18.71 o                         
  -4  13   6         19.85         24.22        12.23 o                         
  -3  13   6        486.30        551.12        36.95 o                         
  -2  13   6        150.00        137.82        19.09 o                         
  -1  13   6         64.09         80.43        14.86 o                         
   0  13   6         51.12         36.40        17.75 o                         
   1  13   6        449.65        480.38        38.75 o                         
  -4  14   6        306.22        256.54        27.64 o                         
  -3  14   6         90.80         70.90        22.34 o                         
  -1 -16   7        484.00        466.00        30.81 o                         
   0 -16   7        157.80        237.24        33.13 o                         
   1 -16   7        108.91         97.20        17.88 o                         
  -3 -15   7        160.55        119.26        28.18 o                         
  -2 -15   7        299.65        285.85        19.93 o                         
  -1 -15   7        260.34        260.83        22.01 o                         
   0 -15   7        222.83        220.58        14.84 o                         
   1 -15   7        649.87        637.87        22.59 o                         
   2 -15   7        659.46        710.05        27.36 o                         
   3 -15   7         12.50         17.67        15.86 o                         
  -5 -14   7         26.74         35.35        24.82 o                         
  -4 -14   7        466.09        374.90        40.11 o                         
  -3 -14   7        416.95        377.66        18.89 o                         
  -2 -14   7        743.51        771.14        36.21 o                         
  -1 -14   7         72.29         53.46        15.05 o                         
   0 -14   7        993.86        999.70        26.71 o                         
   1 -14   7        951.51       1015.79        24.21 o                         
   2 -14   7         38.58         40.27         7.43 o                         
   3 -14   7        832.93        852.64        25.03 o                         
   4 -14   7        642.77        572.71        58.49 o                         
   5 -14   7        241.26        303.49        34.14 o                         
   6 -14   7        306.00        323.57        25.80 o                         
  -6 -13   7         25.96          3.55        20.75 o                         
  -5 -13   7        230.22        295.57        36.68 o                         
  -4 -13   7        987.06       1005.68        28.98 o                         
  -3 -13   7        532.02        497.78        24.23 o                         
  -2 -13   7        501.31        488.77        23.44 o                         
  -1 -13   7       1393.04       1418.54        41.04 o                         
   0 -13   7        506.67        489.66        17.72 o                         
   1 -13   7         60.86         63.78         8.27 o                         
   2 -13   7       1344.64       1365.35        41.05 o                         
   3 -13   7        879.96        832.07        29.86 o                         
   4 -13   7        122.78        114.72        10.91 o                         
   5 -13   7        365.06        343.83        27.16 o                         
   6 -13   7        983.22        989.66        34.61 o                         
   7 -13   7        278.36        245.08        48.52 o                         
   8 -13   7        511.16        563.46        44.36 o                         
  -6 -12   7        391.62        391.73        25.15 o                         
  -5 -12   7        540.46        538.86        21.03 o                         
  -4 -12   7         27.38         23.09         6.66 o                         
  -3 -12   7       1022.61        993.16        26.36 o                         
  -2 -12   7       1692.02       1632.27        33.62 o                         
  -1 -12   7        197.78        177.04        16.03 o                         
   0 -12   7         80.16         84.41         7.73 o                         
   1 -12   7       2426.27       2393.22        48.23 o                         
   2 -12   7        792.78        809.41        19.36 o                         
   3 -12   7        220.57        206.58         8.58 o                         
   4 -12   7        701.45        729.61        19.03 o                         
   5 -12   7       1117.49       1170.25        42.48 o                         
   6 -12   7        345.52        325.50        22.07 o                         
   7 -12   7        394.41        371.72        25.78 o                         
   8 -12   7        745.40        705.67        28.26 o                         
   9 -12   7        194.34        178.03        28.81 o                         
  -7 -11   7        762.68        738.57        41.00 o                         
  -6 -11   7        343.94        316.93        42.59 o                         
  -5 -11   7         64.46         50.60         8.63 o                         
  -4 -11   7        913.05        904.78        37.12 o                         
  -3 -11   7       1964.66       2000.30        38.64 o                         
  -2 -11   7        303.07        291.79         9.92 o                         
  -1 -11   7        535.01        530.10        16.58 o                         
   0 -11   7       1648.32       1606.37        25.45 o                         
   1 -11   7        456.00        460.03        13.07 o                         
   2 -11   7        680.55        683.99        15.14 o                         
   3 -11   7        624.90        648.74        17.13 o                         
   4 -11   7        561.46        574.97        14.61 o                         
   5 -11   7         79.99         78.34         8.87 o                         
   6 -11   7       1021.68        980.12        34.59 o                         
   7 -11   7       1716.31       1778.19        45.40 o                         
   8 -11   7        105.78         97.37        11.47 o                         
   9 -11   7        202.83        228.23        23.45 o                         
  -8 -10   7        706.08        699.17        58.33 o                         
  -7 -10   7        379.53        319.56        40.62 o                         
  -6 -10   7        173.31        198.77        18.93 o                         
  -5 -10   7        886.49        946.67        27.72 o                         
  -4 -10   7       1500.00       1467.09        45.99 o                         
  -3 -10   7         86.95         84.98         9.11 o                         
  -2 -10   7       1656.93       1641.19        48.39 o                         
  -1 -10   7       2297.61       2244.20        47.12 o                         
   0 -10   7       1461.63       1508.87        24.67 o                         
   1 -10   7        193.29        196.49         9.83 o                         
   2 -10   7       2469.85       2445.87        36.94 o                         
   3 -10   7        587.81        602.54        15.13 o                         
   4 -10   7         26.03         27.00         4.72 o                         
   5 -10   7        772.07        747.22        17.17 o                         
   6 -10   7       1709.24       1664.03        66.64 o                         
   7 -10   7         10.88         10.78         9.25 o                         
   8 -10   7        620.06        609.39        26.38 o                         
   9 -10   7        980.28       1078.03        39.77 o                         
  -9  -9   7        559.21        558.64        36.84 o                         
  -8  -9   7        104.70         96.62        13.84 o                         
  -7  -9   7        429.96        409.83        33.68 o                         
  -6  -9   7        805.27        778.37        58.99 o                         
  -5  -9   7       1047.70       1036.12        25.25 o                         
  -4  -9   7         57.67         57.36         5.88 o                         
  -3  -9   7       2525.30       2541.77        45.16 o                         
  -2  -9   7       1712.69       1684.08        32.77 o                         
  -1  -9   7        790.52        809.21        21.38 o                         
   0  -9   7        513.19        522.25        14.58 o                         
   1  -9   7       4706.72       4619.55        58.25 o                         
   2  -9   7        285.44        318.04        17.61 o                         
   3  -9   7         37.87         42.65         7.35 o                         
   4  -9   7       1842.64       1797.22        38.35 o                         
   5  -9   7       1148.08       1107.78        18.27 o                         
   6  -9   7         83.87         73.32         7.24 o                         
   7  -9   7       1659.38       1707.07        42.80 o                         
   8  -9   7        667.91        640.77        25.52 o                         
   9  -9   7        173.71        179.69        16.11 o                         
  10  -9   7        348.16        362.84        39.35 o                         
  -9  -8   7        150.66        123.68        14.15 o                         
  -8  -8   7        102.09        126.89        14.65 o                         
  -7  -8   7        672.04        698.22        30.69 o                         
  -6  -8   7        802.96        712.97        49.65 o                         
  -5  -8   7         43.81         46.11         5.56 o                         
  -4  -8   7       1226.88       1223.93        23.62 o                         
  -3  -8   7       2064.14       2071.52        37.81 o                         
  -2  -8   7        734.58        805.67        16.65 o                         
  -1  -8   7       1797.69       1856.52        32.44 o                         
   0  -8   7       3404.70       3422.52        38.38 o                         
   1  -8   7        596.73        568.37        11.05 o                         
   2  -8   7       1071.25       1045.19        15.80 o                         
   3  -8   7       3685.26       3577.17        53.59 o                         
   4  -8   7        558.72        591.48        16.56 o                         
   5  -8   7         97.13         95.04         6.12 o                         
   6  -8   7       1585.39       1545.25        28.36 o                         
   7  -8   7       1041.95       1016.37        25.98 o                         
   8  -8   7        299.23        291.31        17.65 o                         
   9  -8   7        175.45        175.26        15.53 o                         
  10  -8   7        666.29        761.48        52.80 o                         
 -10  -7   7        158.38        125.14        18.92 o                         
  -9  -7   7         84.96         78.55        21.94 o                         
  -8  -7   7       1998.11       1964.83        52.82 o                         
  -7  -7   7        184.67        178.25        10.29 o                         
  -6  -7   7         49.54         40.49         3.58 o                         
  -5  -7   7       1928.88       1918.27        68.20 o                         
  -4  -7   7       1823.30       1788.72        27.78 o                         
  -3  -7   7         16.25         17.39         3.23 o                         
  -2  -7   7       3058.12       2987.56        38.07 o                         
  -1  -7   7       2708.00       2605.30        31.12 o                         
   0  -7   7        409.44        385.90         8.28 o                         
   1  -7   7       3623.47       3612.23        40.58 o                         
   2  -7   7       5149.38       4854.41       139.91 o                         
   3  -7   7        945.11        954.93        15.37 o                         
   4  -7   7        581.83        583.03        12.28 o                         
   5  -7   7       2987.24       2859.19        33.21 o                         
   6  -7   7       1090.95       1065.69        18.68 o                         
   7  -7   7        103.35         99.24         8.11 o                         
   8  -7   7        493.65        436.60        17.71 o                         
   9  -7   7        751.82        722.05        23.93 o                         
  10  -7   7         39.38         19.47        13.26 o                         
 -11  -6   7        167.03        121.79        25.64 o                         
 -10  -6   7        161.57        148.00        17.02 o                         
  -9  -6   7       1633.21       1722.96        50.75 o                         
  -8  -6   7        247.10        243.74        17.93 o                         
  -7  -6   7        345.18        368.48        12.76 o                         
  -6  -6   7       2251.94       2258.47        36.85 o                         
  -5  -6   7        466.96        461.44        13.63 o                         
  -4  -6   7        411.17        419.20        12.59 o                         
  -3  -6   7       6618.90       6466.13        73.16 o                         
  -2  -6   7       2927.59       2692.78        34.56 o                         
  -1  -6   7        847.18        876.08        15.58 o                         
   0  -6   7       2146.92       2007.21        23.63 o                         
   1  -6   7       4741.98       4603.89        49.93 o                         
   2  -6   7        702.56        700.24        14.84 o                         
   3  -6   7       1758.49       1732.10        32.21 o                         
   4  -6   7        364.22        385.66         8.35 o                         
   5  -6   7        861.65        848.73        13.17 o                         
   6  -6   7        260.66        255.55         9.35 o                         
   7  -6   7       1928.54       1981.12        44.97 o                         
   8  -6   7        487.34        443.59        18.01 o                         
   9  -6   7        159.80        149.80        12.24 o                         
  10  -6   7        601.69        652.65        25.96 o                         
 -10  -5   7       1455.02       1405.54        58.83 o                         
  -9  -5   7         48.85         50.27         9.94 o                         
  -8  -5   7        521.78        497.88        15.19 o                         
  -7  -5   7       2704.52       2631.16        39.46 o                         
  -6  -5   7        717.50        650.00        17.67 o                         
  -5  -5   7        238.75        244.67         7.10 o                         
  -4  -5   7       4580.98       4563.81        60.14 o                         
  -3  -5   7       3625.83       3597.69        41.58 o                         
  -2  -5   7        260.50        277.16         7.80 o                         
  -1  -5   7       2082.16       2093.68        25.17 o                         
   0  -5   7       6667.51       6778.76        65.22 o                         
   1  -5   7        160.35        179.91         4.90 o                         
   2  -5   7       1103.44       1102.64        16.54 o                         
   3  -5   7       1685.51       1741.68        21.06 o                         
   4  -5   7       1712.33       1741.96        20.36 o                         
   5  -5   7         44.57         35.06         3.41 o                         
   6  -5   7       2203.88       2172.13        28.08 o                         
   7  -5   7        569.98        590.28        24.65 o                         
   8  -5   7        335.90        347.61        16.21 o                         
   9  -5   7        562.15        530.96        22.64 o                         
  10  -5   7        626.38        608.58        27.05 o                         
 -11  -4   7        458.77        481.64        29.32 o                         
 -10  -4   7          6.40         18.44        13.36 o                         
  -9  -4   7       1016.79       1023.12        27.34 o                         
  -8  -4   7       1328.28       1254.25        29.18 o                         
  -7  -4   7        686.31        639.90        15.95 o                         
  -6  -4   7        149.99        142.33         4.64 o                         
  -5  -4   7       3592.14       3515.66        37.18 o                         
  -4  -4   7       1886.74       1886.75        29.49 o                         
  -3  -4   7        277.26        293.91         8.79 o                         
  -2  -4   7       5506.19       5517.09        61.15 o                         
  -1  -4   7       2710.19       2573.44        28.95 o                         
   0  -4   7        639.49        703.84        11.04 o                         
   1  -4   7       2923.47       2840.81        29.86 o                         
   2  -4   7       4695.53       4658.73        50.06 o                         
   3  -4   7        141.81        139.46         4.94 o                         
   4  -4   7        158.76        176.80         4.79 o                         
   5  -4   7       4809.60       4887.75        44.23 o                         
   6  -4   7        513.33        541.72        16.00 o                         
   7  -4   7        365.17        346.50        12.78 o                         
   8  -4   7       1228.74       1338.46        33.50 o                         
   9  -4   7        781.27        805.27        29.74 o                         
  10  -4   7         43.46         42.79        12.58 o                         
 -11  -3   7        319.23        284.57        22.97 o                         
 -10  -3   7        332.35        332.77        18.34 o                         
  -9  -3   7        748.27        704.11        31.60 o                         
  -8  -3   7        429.77        400.33        14.10 o                         
  -7  -3   7        130.11        149.18         8.36 o                         
  -6  -3   7       2661.38       2597.99        29.39 o                         
  -5  -3   7        345.23        345.70         7.57 o                         
  -4  -3   7         60.86         62.16         3.02 o                         
  -3  -3   7       4764.27       4669.49        52.71 o                         
  -2  -3   7       6423.08       6705.37        72.11 o                         
  -1  -3   7         10.12          8.31         1.80 o                         
   0  -3   7       6612.30       6644.06        66.33 o                         
   1  -3   7       6358.64       6384.71        57.83 o                         
   2  -3   7        258.48        277.87         5.92 o                         
   3  -3   7       1924.28       1935.81        19.63 o                         
   4  -3   7       3357.59       3319.77        33.00 o                         
   5  -3   7        519.41        492.02         9.71 o                         
   6  -3   7        499.30        534.27        13.38 o                         
   7  -3   7       2051.13       2077.65        38.35 o                         
   8  -3   7        221.35        242.92        17.85 o                         
   9  -3   7        146.29        149.27        13.31 o                         
  10  -3   7        360.47        359.08        23.60 o                         
  11  -3   7        264.29        267.58        39.92 o                         
 -12  -2   7        167.72        106.05        29.51 o                         
 -11  -2   7        504.54        485.16        56.30 o                         
 -10  -2   7       1015.66       1033.19        31.77 o                         
  -9  -2   7         77.69         73.75         8.35 o                         
  -8  -2   7        640.48        669.79        18.08 o                         
  -7  -2   7       1885.74       1920.81        35.47 o                         
  -6  -2   7         69.77         67.74         4.20 o                         
  -5  -2   7         38.02         34.62         3.09 o                         
  -4  -2   7      11047.63      11113.77       107.76 o                         
  -3  -2   7        836.58        784.62        12.81 o                         
  -2  -2   7         56.08         64.91         3.03 o                         
  -1  -2   7       8658.22       8754.06        84.84 o                         
   0  -2   7      11316.98      11853.18        91.99 o                         
   1  -2   7        437.65        431.03         6.64 o                         
   2  -2   7       3451.37       3417.84        29.41 o                         
   3  -2   7       4280.36       4241.76        33.20 o                         
   4  -2   7        193.99        189.99         5.15 o                         
   5  -2   7        747.27        759.65        18.79 o                         
   6  -2   7       4047.76       4053.46        48.38 o                         
   7  -2   7        103.22        121.39         9.20 o                         
   8  -2   7         49.94         53.33         8.44 o                         
   9  -2   7        568.11        578.54        19.83 o                         
  10  -2   7        840.90        946.27        40.48 o                         
 -12  -1   7        597.71        516.69        51.79 o                         
 -11  -1   7        722.14        708.79        49.82 o                         
 -10  -1   7        133.78        122.68        14.57 o                         
  -9  -1   7        750.18        849.55        36.23 o                         
  -8  -1   7        851.80        879.70        28.46 o                         
  -7  -1   7        437.11        474.66        16.49 o                         
  -6  -1   7        216.26        233.93         7.30 o                         
  -5  -1   7       4571.77       4484.02        52.88 o                         
  -4  -1   7        260.25        310.70         9.74 o                         
  -3  -1   7       9607.18      10074.62        98.68 o                         
  -2  -1   7       3990.32       3738.96        38.99 o                         
  -1  -1   7       6883.87       7077.29        69.29 o                         
   0  -1   7          7.08          8.66         2.29 o                         
   1  -1   7      10938.26      10746.35       125.69 o                         
   2  -1   7       2095.56       2040.28        20.33 o                         
   3  -1   7        204.71        195.39         4.42 o                         
   4  -1   7        189.38        176.53         5.35 o                         
   5  -1   7       1463.58       1516.48        26.95 o                         
   6  -1   7        102.94         96.79         7.36 o                         
   7  -1   7         54.14         45.18         8.26 o                         
   8  -1   7       1235.49       1312.02        32.90 o                         
   9  -1   7        316.74        341.91        15.88 o                         
  10  -1   7        168.33        188.84        21.77 o                         
 -12   0   7        560.73        546.27        39.82 o                         
 -11   0   7         42.27         48.33        14.51 o                         
 -10   0   7       1206.12       1295.77        41.43 o                         
  -9   0   7        987.78       1047.76        34.61 o                         
  -8   0   7        254.93        260.80        24.01 o                         
  -7   0   7        761.68        746.44        41.22 o                         
  -6   0   7       3334.73       3454.74        43.67 o                         
  -5   0   7        384.74        436.38        11.07 o                         
  -4   0   7        933.72        940.01        17.72 o                         
  -3   0   7       3827.59       3519.27        44.65 o                         
  -2   0   7       4340.23       4440.38        61.33 o                         
  -1   0   7          8.28         11.93         2.71 o                         
   0   0   7       2249.19       2011.39        23.88 o                         
   1   0   7       1650.51       1485.79        19.40 o                         
   2   0   7          9.83          8.17         1.77 o                         
   3   0   7        756.89        736.67        13.33 o                         
   4   0   7        975.97        985.88        14.50 o                         
   5   0   7          9.68          7.95         3.73 o                         
   6   0   7        247.39        249.54         9.15 o                         
   7   0   7       1685.25       1643.33        29.56 o                         
   8   0   7        111.56        117.07        12.99 o                         
   9   0   7         27.70         26.51         9.86 o                         
  10   0   7        738.83        822.90        40.44 o                         
 -12   1   7        180.22        168.92        22.00 o                         
 -11   1   7        921.87        979.17        56.20 o                         
 -10   1   7        332.63        330.63        20.74 o                         
  -9   1   7        301.44        277.04        17.84 o                         
  -8   1   7       2515.87       2528.98        73.79 o                         
  -7   1   7       2531.04       2521.72        41.23 o                         
  -6   1   7        170.06        173.85         7.69 o                         
  -5   1   7         31.46         30.26         2.52 o                         
  -4   1   7       7453.89       7460.17        70.63 o                         
  -3   1   7       1290.07       1317.83        17.70 o                         
  -2   1   7        395.99        401.67         7.37 o                         
  -1   1   7       1577.71       1430.44        18.78 o                         
   0   1   7       1283.87       1316.14        20.17 o                         
   1   1   7          5.27          7.48         2.72 o                         
   2   1   7       5580.47       5408.11        50.52 o                         
   3   1   7       1984.45       1998.42        20.16 o                         
   4   1   7        146.74        128.70         7.29 o                         
   5   1   7        623.01        604.06        13.59 o                         
   6   1   7       2209.96       2096.11        28.76 o                         
   7   1   7        268.70        236.10        13.86 o                         
   8   1   7         43.81         28.79         9.88 o                         
   9   1   7        744.87        740.55        26.56 o                         
 -13   2   7        313.37        285.35        39.10 o                         
 -12   2   7        363.05        383.77        73.21 o                         
 -11   2   7        900.64        817.64        40.90 o                         
 -10   2   7        104.16        104.27         8.64 o                         
  -9   2   7       1266.17       1280.63        29.78 o                         
  -8   2   7       1194.60       1193.96        21.97 o                         
  -7   2   7        479.65        527.52        11.44 o                         
  -6   2   7         68.47         68.98         4.79 o                         
  -5   2   7       2404.69       2366.35        25.88 o                         
  -4   2   7         30.71         36.28         2.78 o                         
  -3   2   7        606.14        578.77         8.72 o                         
  -2   2   7       6499.98       6403.15        61.61 o                         
  -1   2   7       1187.35       1184.05        14.94 o                         
   0   2   7         56.28         49.39         3.12 o                         
   1   2   7       7964.38       7626.18        62.35 o                         
   2   2   7       4315.77       4298.94        36.98 o                         
   3   2   7        476.90        470.33        10.98 o                         
   4   2   7       1015.04       1098.64        18.61 o                         
   5   2   7       1847.74       1817.62        28.04 o                         
   6   2   7         83.81         76.43         9.09 o                         
   7   2   7        460.02        485.36        19.37 o                         
   8   2   7        543.50        515.52        23.36 o                         
   9   2   7          5.58         16.53        14.23 o                         
 -13   3   7        361.20        346.02        40.24 o                         
 -12   3   7        382.26        375.06        23.26 o                         
 -11   3   7          7.40         10.50        12.02 o                         
 -10   3   7       1485.31       1517.34        30.54 o                         
  -9   3   7        263.74        283.51         9.22 o                         
  -8   3   7         53.43         66.41         5.04 o                         
  -7   3   7        169.62        177.71         9.78 o                         
  -6   3   7       2277.74       2342.20        30.94 o                         
  -5   3   7          9.22          6.49         3.08 o                         
  -4   3   7        653.23        717.21        10.52 o                         
  -3   3   7       5937.08       5993.92        57.65 o                         
  -2   3   7        384.97        389.93         7.55 o                         
  -1   3   7        288.22        289.94         6.92 o                         
   0   3   7       5234.52       5165.89        48.57 o                         
   1   3   7       2346.10       2401.24        25.76 o                         
   2   3   7         12.32         11.40         2.14 o                         
   3   3   7       1760.77       1819.36        23.47 o                         
   4   3   7       1795.11       1784.09        29.43 o                         
   5   3   7          5.07          3.08         4.51 o                         
   6   3   7        609.95        613.85        23.14 o                         
   7   3   7        790.00        777.85        29.27 o                         
   8   3   7         17.53          9.32        11.08 o                         
   9   3   7         47.79         16.06        22.53 o                         
 -13   4   7         58.53         20.75        22.59 o                         
 -12   4   7        206.45        184.97        17.31 o                         
 -11   4   7       1134.28       1135.50        33.23 o                         
 -10   4   7         17.42         17.28         5.74 o                         
  -9   4   7         18.14         21.85         4.81 o                         
  -8   4   7        982.29        979.99        18.07 o                         
  -7   4   7        849.56        859.17        15.48 o                         
  -6   4   7        106.32        100.73         5.58 o                         
  -5   4   7        860.27        890.78        17.83 o                         
  -4   4   7       2620.66       2516.81        34.44 o                         
  -3   4   7         98.18         91.51         4.16 o                         
  -2   4   7       1762.04       1805.02        20.10 o                         
  -1   4   7       3791.58       3728.36        32.94 o                         
   0   4   7       1015.57        998.68        12.44 o                         
   1   4   7        163.83        147.03         5.70 o                         
   2   4   7       1659.40       1702.97        25.85 o                         
   3   4   7        724.17        772.52        16.38 o                         
   4   4   7         40.72         39.73         4.52 o                         
   5   4   7        392.63        388.79        15.51 o                         
   6   4   7        400.18        366.60        15.13 o                         
   7   4   7          8.86          1.29         8.58 o                         
   8   4   7        108.65         90.43        23.80 o                         
 -13   5   7        213.12        167.55        30.40 o                         
 -12   5   7        403.94        432.16        30.93 o                         
 -11   5   7        216.45        234.43        17.80 o                         
 -10   5   7        277.73        296.64        16.41 o                         
  -9   5   7       1193.38       1214.91        26.10 o                         
  -8   5   7        174.46        181.71        11.50 o                         
  -7   5   7        568.13        547.01        21.40 o                         
  -6   5   7       2251.43       2333.22        45.73 o                         
  -5   5   7       1879.73       1841.74        30.20 o                         
  -4   5   7         60.54         63.39         4.59 o                         
  -3   5   7       1207.24       1201.89        25.12 o                         
  -2   5   7       3195.90       3177.73        31.41 o                         
  -1   5   7        393.45        425.29         8.47 o                         
   0   5   7          6.38          5.47         2.80 o                         
   1   5   7        688.27        708.00        16.75 o                         
   2   5   7        281.55        282.52        12.33 o                         
   3   5   7        131.87        120.41         8.90 o                         
   4   5   7        951.21        958.16        31.57 o                         
   5   5   7        576.20        584.58        20.96 o                         
   6   5   7         19.09         20.74         7.75 o                         
   7   5   7        123.78        125.47        16.63 o                         
 -12   6   7        249.38        227.35        50.96 o                         
 -11   6   7        267.06        278.28        20.11 o                         
 -10   6   7        734.58        763.65        24.76 o                         
  -9   6   7        473.21        486.32        14.76 o                         
  -8   6   7        361.18        402.28        18.67 o                         
  -7   6   7       2067.34       2135.78        52.11 o                         
  -6   6   7        203.93        213.65        12.45 o                         
  -5   6   7        184.14        198.17        10.37 o                         
  -4   6   7        994.54       1037.70        17.47 o                         
  -3   6   7       2567.75       2573.92        32.85 o                         
  -2   6   7         31.53         27.48         3.57 o                         
  -1   6   7        480.12        459.54         9.65 o                         
   0   6   7       1421.55       1467.06        19.15 o                         
   1   6   7        397.25        400.84        11.36 o                         
   2   6   7         26.55         30.23         5.76 o                         
   3   6   7       1075.45       1098.39        26.99 o                         
   4   6   7        531.87        525.84        15.74 o                         
   5   6   7         19.21         21.22         7.55 o                         
   6   6   7        440.55        422.43        21.68 o                         
   7   6   7        610.27        595.61        30.02 o                         
 -12   7   7        206.91        244.16        36.43 o                         
 -11   7   7        584.10        569.93        36.71 o                         
 -10   7   7        331.44        314.05        28.23 o                         
  -9   7   7         63.35         72.00        10.78 o                         
  -8   7   7       1116.62       1133.14        40.98 o                         
  -7   7   7         67.29         68.65        10.92 o                         
  -6   7   7         38.20         43.42         7.13 o                         
  -5   7   7        466.41        477.41        13.43 o                         
  -4   7   7        762.24        772.86        18.04 o                         
  -3   7   7         34.80         28.97         4.46 o                         
  -2   7   7        481.92        496.91        11.78 o                         
  -1   7   7       1548.65       1519.73        28.50 o                         
   0   7   7        349.59        336.63         7.85 o                         
   1   7   7        795.52        805.60        18.94 o                         
   2   7   7       1809.11       1836.30        40.20 o                         
   3   7   7        124.47        107.85         9.50 o                         
   4   7   7          1.22         -5.72         7.05 o                         
   5   7   7        710.55        708.86        23.20 o                         
   6   7   7        445.03        483.48        23.65 o                         
   7   7   7         41.63         70.00        24.88 o                         
 -11   8   7         37.28         56.49        24.72 o                         
 -10   8   7         38.02         40.31        12.44 o                         
  -9   8   7        737.40        772.02        33.94 o                         
  -8   8   7         29.92         37.93         9.92 o                         
  -7   8   7        143.30        120.18        15.43 o                         
  -6   8   7        401.83        388.43        12.96 o                         
  -5   8   7        140.78        119.73         8.69 o                         
  -4   8   7        163.69        148.34         7.33 o                         
  -3   8   7        564.88        575.22        17.71 o                         
  -2   8   7       1306.19       1258.22        20.13 o                         
  -1   8   7          3.66          6.91         3.69 o                         
   0   8   7        917.75        891.27        16.10 o                         
   1   8   7       1754.84       1848.96        34.91 o                         
   2   8   7         15.89         17.65         6.63 o                         
   3   8   7         22.06         32.29         8.48 o                         
   4   8   7        168.88        151.08        12.24 o                         
   5   8   7        235.04        191.26        16.18 o                         
   6   8   7          3.71         29.88        16.19 o                         
 -11   9   7         92.89        106.56        27.86 o                         
 -10   9   7        454.91        473.25        26.63 o                         
  -9   9   7         32.18         16.61        11.99 o                         
  -8   9   7         86.81         72.65        10.35 o                         
  -7   9   7        700.35        685.14        21.45 o                         
  -6   9   7        332.56        313.19        16.62 o                         
  -5   9   7          2.08          1.88         5.88 o                         
  -4   9   7        696.21        725.37        21.04 o                         
  -3   9   7        966.69        988.61        28.75 o                         
  -2   9   7          5.86          7.90         5.56 o                         
  -1   9   7        510.14        496.65        14.74 o                         
   0   9   7        611.55        667.93        18.88 o                         
   1   9   7        107.53        110.76        14.12 o                         
   2   9   7         54.58         43.13        11.78 o                         
   3   9   7        336.20        343.98        29.95 o                         
   4   9   7         46.25         19.09        15.66 o                         
 -10  10   7         50.81         22.28        23.10 o                         
  -9  10   7        171.57        209.47        19.65 o                         
  -8  10   7       1229.10       1279.65        44.90 o                         
  -7  10   7        333.57        324.54        23.60 o                         
  -6  10   7         51.13         36.87         8.38 o                         
  -5  10   7        907.72        907.87        30.57 o                         
  -4  10   7        248.00        221.58        27.08 o                         
  -3  10   7         40.31         37.76        16.39 o                         
  -2  10   7        461.33        439.35        20.00 o                         
  -1  10   7        403.16        362.35        16.36 o                         
   0  10   7         22.54         18.51         8.39 o                         
   1  10   7        125.59        131.69        23.70 o                         
   2  10   7        507.85        487.75        27.08 o                         
   3  10   7         24.07         33.48        17.22 o                         
  -9  11   7        417.55        468.07        47.22 o                         
  -8  11   7        143.82        152.87        15.87 o                         
  -7  11   7        228.17        196.95        18.99 o                         
  -6  11   7        451.88        454.92        23.28 o                         
  -5  11   7         23.36         27.41        11.06 o                         
  -4  11   7          3.67          9.54        11.35 o                         
  -3  11   7        467.15        457.97        23.13 o                         
  -2  11   7        375.97        324.19        23.31 o                         
  -1  11   7          5.33          3.92         8.90 o                         
   0  11   7         55.64         62.88        10.47 o                         
   1  11   7        305.57        311.05        25.33 o                         
  -8  12   7          5.18         12.88        20.37 o                         
  -7  12   7        515.97        574.85        37.47 o                         
  -6  12   7          2.36        -11.62        11.62 o                         
  -5  12   7         39.92         44.76        13.96 o                         
  -4  12   7        491.68        517.40        37.36 o                         
  -3  12   7         65.30         37.02        11.76 o                         
  -2  12   7         14.94         13.70        10.36 o                         
  -1  12   7         22.42         17.28        10.18 o                         
   0  12   7        714.84        795.74        44.27 o                         
   1  12   7         21.96         22.43        15.13 o                         
  -6  13   7         20.06         -4.08        16.20 o                         
  -5  13   7        375.28        444.42        35.99 o                         
  -4  13   7          4.14         15.10        15.64 o                         
  -3  13   7         23.17          0.30        14.84 o                         
  -1 -16   8        315.68        392.61        39.79 o                         
   0 -16   8        631.91        633.47        51.03 o                         
   1 -16   8        378.91        358.57        28.08 o                         
  -4 -15   8        353.35        334.47        40.62 o                         
  -3 -15   8        232.64        208.12        32.34 o                         
  -2 -15   8        216.74        210.67        21.36 o                         
  -1 -15   8        490.91        467.03        20.58 o                         
   0 -15   8        339.24        359.36        20.86 o                         
   1 -15   8          6.37         12.67        10.99 o                         
   2 -15   8        641.99        569.95        28.89 o                         
   3 -15   8        401.21        358.84        25.52 o                         
  -5 -14   8        463.97        379.34        41.06 o                         
  -4 -14   8         27.41         16.79        12.69 o                         
  -3 -14   8        208.76        181.08        22.17 o                         
  -2 -14   8        819.45        884.97        36.38 o                         
  -1 -14   8        116.68        108.27        15.57 o                         
   0 -14   8         21.56         14.93        11.65 o                         
   1 -14   8       1531.51       1558.21        40.17 o                         
   2 -14   8        138.66        141.92        10.03 o                         
   3 -14   8        207.04        233.88        20.34 o                         
   4 -14   8        140.74         99.19        16.96 o                         
   5 -14   8       1432.07       1497.80       125.60 o                         
  -6 -13   8        297.34        310.36        37.83 o                         
  -5 -13   8          4.86         10.41        19.74 o                         
  -4 -13   8        585.89        614.01        22.78 o                         
  -3 -13   8        702.38        715.31        29.06 o                         
  -2 -13   8         81.47         72.28        11.78 o                         
  -1 -13   8        333.03        321.28        16.30 o                         
   0 -13   8       1716.51       1665.22        34.86 o                         
   1 -13   8        926.85        949.10        22.32 o                         
   2 -13   8        482.87        457.66        14.83 o                         
   3 -13   8        942.59        972.30        44.09 o                         
   4 -13   8        522.59        481.23        21.57 o                         
   5 -13   8        119.98         87.28        20.39 o                         
   6 -13   8        716.78        772.07        30.05 o                         
   7 -13   8        462.21        442.82        27.82 o                         
   8 -13   8         92.72         94.82        25.51 o                         
  -7 -12   8        109.16        121.03        28.69 o                         
  -6 -12   8         38.69         48.15        12.13 o                         
  -5 -12   8        753.77        673.98        63.02 o                         
  -4 -12   8        707.06        719.28        25.52 o                         
  -3 -12   8        139.03        137.75         9.18 o                         
  -2 -12   8        651.85        648.86        22.87 o                         
  -1 -12   8       2300.31       2215.50        41.82 o                         
   0 -12   8        702.18        670.07        21.58 o                         
   1 -12   8        689.56        689.37        16.85 o                         
   2 -12   8       1865.16       1867.22        29.35 o                         
   3 -12   8        498.85        501.99        13.51 o                         
   4 -12   8         83.02         86.07         8.70 o                         
   5 -12   8        799.68        795.12        43.41 o                         
   6 -12   8       1074.27       1074.57        34.45 o                         
   7 -12   8         18.53          6.35        10.51 o                         
   8 -12   8        213.06        201.94        19.40 o                         
  -7 -11   8        153.78        153.52        19.32 o                         
  -6 -11   8        362.54        364.30        25.48 o                         
  -5 -11   8        740.98        782.24        26.21 o                         
  -4 -11   8        173.05        172.08        13.56 o                         
  -3 -11   8       1613.44       1533.08        32.06 o                         
  -2 -11   8        978.91        968.63        23.31 o                         
  -1 -11   8        594.86        617.45        16.22 o                         
   0 -11   8       1037.30       1024.67        19.26 o                         
   1 -11   8       2498.39       2445.45        41.02 o                         
   2 -11   8        516.06        504.30        14.86 o                         
   3 -11   8        226.17        209.04        12.18 o                         
   4 -11   8       1259.23       1277.07        30.05 o                         
   5 -11   8        617.93        627.06        24.20 o                         
   6 -11   8         11.49          7.14         9.20 o                         
   7 -11   8        582.26        628.57        26.50 o                         
   8 -11   8        499.26        500.34        27.24 o                         
  -8 -10   8        232.75        239.69        23.56 o                         
  -7 -10   8        980.77       1012.33        86.16 o                         
  -6 -10   8        831.77        850.86        49.12 o                         
  -5 -10   8         13.70         21.60         8.91 o                         
  -4 -10   8       1634.10       1610.60        32.91 o                         
  -3 -10   8        589.76        597.27        17.21 o                         
  -2 -10   8        892.07        909.08        29.98 o                         
  -1 -10   8         97.09         86.51         5.31 o                         
   0 -10   8       2751.42       2629.34        37.86 o                         
   1 -10   8        196.15        199.13        12.84 o                         
   2 -10   8        944.94        886.94        23.57 o                         
   3 -10   8       1424.38       1422.97        41.32 o                         
   4 -10   8       1068.34       1044.49        23.36 o                         
   5 -10   8        245.29        250.60        12.24 o                         
   6 -10   8        861.01        835.58        25.86 o                         
   7 -10   8        891.87        910.55        31.38 o                         
   8 -10   8         45.59         23.56        10.35 o                         
   9 -10   8        497.96        490.22        32.19 o                         
  -9  -9   8        309.69        319.30        26.12 o                         
  -8  -9   8       1172.84       1290.74        77.02 o                         
  -7  -9   8        517.46        529.10        51.12 o                         
  -6  -9   8         18.82         19.13         5.43 o                         
  -5  -9   8       1578.93       1609.33        57.04 o                         
  -4  -9   8        842.57        807.32        19.84 o                         
  -3  -9   8        247.02        248.69        10.27 o                         
  -2  -9   8        872.14        869.71        20.76 o                         
  -1  -9   8       2224.05       2214.06        41.07 o                         
   0  -9   8        107.04        102.36         8.65 o                         
   1  -9   8       1099.83       1024.66        19.70 o                         
   2  -9   8       2334.40       2238.28        44.96 o                         
   3  -9   8        408.13        348.95        16.14 o                         
   4  -9   8        143.94        133.56         7.44 o                         
   5  -9   8       1443.35       1380.28        36.32 o                         
   6  -9   8       1178.41       1135.59        30.82 o                         
   7  -9   8        107.00        125.38        15.10 o                         
   8  -9   8        748.90        746.41        32.06 o                         
   9  -9   8        698.70        674.73        31.16 o                         
  -9  -8   8        852.09        765.56        49.63 o                         
  -8  -8   8        345.49        342.50        21.57 o                         
  -7  -8   8        100.14        102.26        12.77 o                         
  -6  -8   8       1354.75       1422.74        49.34 o                         
  -5  -8   8        512.63        571.50        22.43 o                         
  -4  -8   8         17.92         15.71         5.47 o                         
  -3  -8   8       2493.06       2476.47        42.19 o                         
  -2  -8   8       1699.10       1664.81        31.21 o                         
  -1  -8   8         63.61         62.40         5.49 o                         
   0  -8   8       1353.35       1391.08        19.84 o                         
   1  -8   8       4245.54       4243.09        49.13 o                         
   2  -8   8        157.50        169.15         8.08 o                         
   3  -8   8        613.46        626.21        14.52 o                         
   4  -8   8       2421.59       2527.32        52.69 o                         
   5  -8   8        622.32        613.69        15.33 o                         
   6  -8   8        343.24        314.23        11.81 o                         
   7  -8   8        727.76        692.35        24.50 o                         
   8  -8   8        757.10        780.74        28.28 o                         
   9  -8   8        101.74        110.01        13.86 o                         
  10  -8   8        458.33        514.15        44.55 o                         
 -10  -7   8        742.42        793.94        54.01 o                         
  -9  -7   8          6.80         14.92        13.32 o                         
  -8  -7   8        240.82        240.88        14.50 o                         
  -7  -7   8       1194.53       1266.78        25.77 o                         
  -6  -7   8        435.96        412.69        12.13 o                         
  -5  -7   8         19.11         18.51         6.30 o                         
  -4  -7   8       3167.97       3157.02        49.34 o                         
  -3  -7   8       2393.32       2454.23        41.05 o                         
  -2  -7   8         50.40         43.98         3.70 o                         
  -1  -7   8       3401.73       3446.92        62.87 o                         
   0  -7   8       4623.05       4589.57        43.95 o                         
   1  -7   8        276.77        259.45         7.31 o                         
   2  -7   8       1540.76       1555.96        22.58 o                         
   3  -7   8       1604.02       1645.57        25.69 o                         
   4  -7   8        242.85        237.38        11.84 o                         
   5  -7   8        679.64        703.07        13.52 o                         
   6  -7   8       1901.73       1872.51        35.48 o                         
   7  -7   8        392.97        372.38        18.37 o                         
   8  -7   8        107.52         97.57        10.31 o                         
   9  -7   8        660.25        675.68        27.18 o                         
  10  -7   8        630.52        620.39        46.52 o                         
 -11  -6   8        502.93        461.22        45.44 o                         
 -10  -6   8          5.42          5.65        10.36 o                         
  -9  -6   8        700.76        747.57        27.52 o                         
  -8  -6   8        741.57        756.49        24.05 o                         
  -7  -6   8        589.73        596.16        15.63 o                         
  -6  -6   8         10.98          6.29         3.77 o                         
  -5  -6   8       3268.15       3312.30        52.12 o                         
  -4  -6   8       1227.60       1234.35        23.20 o                         
  -3  -6   8        421.20        439.19        10.01 o                         
  -2  -6   8       4601.23       4631.69        67.63 o                         
  -1  -6   8       3827.95       3883.73        49.69 o                         
   0  -6   8        214.84        215.73         5.85 o                         
   1  -6   8       4057.16       3964.35        39.19 o                         
   2  -6   8       4670.51       4627.68        51.13 o                         
   3  -6   8        516.02        508.63        13.39 o                         
   4  -6   8         77.26         74.84         5.19 o                         
   5  -6   8       2385.12       2332.01        26.24 o                         
   6  -6   8        785.49        760.09        20.22 o                         
   7  -6   8        221.21        201.35        12.41 o                         
   8  -6   8        365.01        344.05        16.40 o                         
   9  -6   8        377.94        372.42        25.63 o                         
 -10  -5   8        876.84        841.28        35.74 o                         
  -9  -5   8        671.27        647.27        25.04 o                         
  -8  -5   8        638.85        626.78        21.84 o                         
  -7  -5   8        313.55        337.73         9.95 o                         
  -6  -5   8       2872.23       2898.04        38.25 o                         
  -5  -5   8        314.30        302.90         7.91 o                         
  -4  -5   8        378.08        368.05        18.73 o                         
  -3  -5   8       4846.37       4755.76        60.01 o                         
  -2  -5   8       1761.94       1675.42        23.77 o                         
  -1  -5   8         20.13         24.74         2.75 o                         
   0  -5   8       4255.88       4182.99        40.82 o                         
   1  -5   8       7822.17       7918.16        71.31 o                         
   2  -5   8        106.08        114.56         4.85 o                         
   3  -5   8        247.36        239.68         8.26 o                         
   4  -5   8       4153.79       4212.76        58.00 o                         
   5  -5   8        250.72        242.98        11.77 o                         
   6  -5   8        153.82        162.23        10.02 o                         
   7  -5   8       1544.38       1541.00        39.11 o                         
   8  -5   8        494.60        505.94        19.66 o                         
   9  -5   8         18.99         13.45         8.68 o                         
  10  -5   8        695.46        713.18        56.55 o                         
 -11  -4   8        436.75        470.24        27.07 o                         
 -10  -4   8        930.88       1004.27        33.23 o                         
  -9  -4   8        526.66        549.32        20.18 o                         
  -8  -4   8        754.11        768.51        19.71 o                         
  -7  -4   8       1127.88       1196.95        27.37 o                         
  -6  -4   8        209.02        198.37         9.03 o                         
  -5  -4   8        112.71        117.47         5.49 o                         
  -4  -4   8       2993.49       2909.23        41.91 o                         
  -3  -4   8        882.81        899.20        15.20 o                         
  -2  -4   8        454.00        496.25         9.93 o                         
  -1  -4   8       1998.88       1989.16        23.86 o                         
   0  -4   8       5146.91       5252.85        51.74 o                         
   1  -4   8        179.16        191.71         5.46 o                         
   2  -4   8       2509.54       2490.94        28.95 o                         
   3  -4   8       2346.51       2332.55        27.05 o                         
   4  -4   8        499.37        485.25         8.53 o                         
   5  -4   8        347.14        352.57         9.58 o                         
   6  -4   8       2354.14       2419.89        32.25 o                         
   7  -4   8        168.51        164.27         9.44 o                         
   8  -4   8          6.57          2.43         8.30 o                         
   9  -4   8       1105.42       1183.22        36.06 o                         
  10  -4   8        646.23        685.38        57.18 o                         
 -11  -3   8        884.61        922.10        38.97 o                         
 -10  -3   8         41.36         69.43        10.12 o                         
  -9  -3   8        748.49        797.37        31.14 o                         
  -8  -3   8       1592.10       1569.23        29.99 o                         
  -7  -3   8        276.20        260.06        10.34 o                         
  -6  -3   8        227.03        233.27         7.62 o                         
  -5  -3   8       2141.38       2070.14        24.91 o                         
  -4  -3   8        714.82        743.31        11.17 o                         
  -3  -3   8         25.68         20.58         2.92 o                         
  -2  -3   8       4684.11       4667.74        62.23 o                         
  -1  -3   8       2785.29       2816.85        37.05 o                         
   0  -3   8         52.62         55.48         3.21 o                         
   1  -3   8       2137.86       1983.75        23.59 o                         
   2  -3   8       3875.99       3870.04        39.50 o                         
   3  -3   8          9.49         12.81         2.25 o                         
   4  -3   8        896.07        904.48        14.38 o                         
   5  -3   8       2110.62       2120.15        25.49 o                         
   6  -3   8         37.87         41.65         6.53 o                         
   7  -3   8        350.03        352.54        18.53 o                         
   8  -3   8       1083.58       1102.68        27.58 o                         
   9  -3   8        351.89        376.14        23.13 o                         
  10  -3   8          7.38         -4.25        21.07 o                         
 -12  -2   8        299.07        203.54        36.30 o                         
 -11  -2   8         77.59         91.92        19.03 o                         
 -10  -2   8        647.44        650.89        22.54 o                         
  -9  -2   8        884.30        916.46        22.97 o                         
  -8  -2   8        253.64        237.45        11.76 o                         
  -7  -2   8       1205.10       1150.93        25.07 o                         
  -6  -2   8       2398.50       2356.07        30.14 o                         
  -5  -2   8         42.59         35.56         3.45 o                         
  -4  -2   8        428.73        479.34        10.97 o                         
  -3  -2   8       6449.33       6438.26        64.68 o                         
  -2  -2   8       1118.45       1132.67        17.20 o                         
  -1  -2   8         86.86         87.07         3.60 o                         
   0  -2   8       6574.15       6423.28        55.82 o                         
   1  -2   8       3157.83       2998.01        31.70 o                         
   2  -2   8        226.31        225.62         5.32 o                         
   3  -2   8       3493.99       3429.15        29.31 o                         
   4  -2   8       2256.01       2314.95        26.19 o                         
   5  -2   8        144.40        131.56         5.79 o                         
   6  -2   8        408.14        427.19        13.66 o                         
   7  -2   8       1407.00       1454.18        31.84 o                         
   8  -2   8        123.98        116.62        10.77 o                         
   9  -2   8         53.51         60.07        10.41 o                         
 -12  -1   8        147.78        128.58        29.45 o                         
 -11  -1   8        409.58        330.59        31.92 o                         
 -10  -1   8        848.47        844.61        32.95 o                         
  -9  -1   8         59.55         68.39        10.56 o                         
  -8  -1   8       1305.66       1296.29        43.02 o                         
  -7  -1   8       2514.41       2634.83        47.62 o                         
  -6  -1   8        167.05        183.97         8.75 o                         
  -5  -1   8        145.38        148.44         6.38 o                         
  -4  -1   8       2726.40       2540.81        30.96 o                         
  -3  -1   8       3013.11       3173.36        33.68 o                         
  -2  -1   8        677.05        688.31        10.17 o                         
  -1  -1   8       5997.78       5824.92        55.06 o                         
   0  -1   8       1461.18       1395.33        18.67 o                         
   1  -1   8       1687.47       1704.31        25.63 o                         
   2  -1   8       5308.25       5035.65        43.20 o                         
   3  -1   8       3277.80       3195.20        35.01 o                         
   4  -1   8        699.86        671.94        11.55 o                         
   5  -1   8        148.56        185.22         7.06 o                         
   6  -1   8       2420.61       2371.75        32.86 o                         
   7  -1   8         51.18         34.01         6.83 o                         
   8  -1   8        171.89        171.11        11.36 o                         
   9  -1   8        183.40        164.73        13.94 o                         
 -12   0   8        773.75        744.28        59.02 o                         
 -11   0   8        228.66        220.26        24.91 o                         
 -10   0   8         32.59         47.43        11.35 o                         
  -9   0   8       1748.69       1768.00        67.42 o                         
  -8   0   8        869.47        959.14        35.09 o                         
  -7   0   8         36.87         56.51         8.22 o                         
  -6   0   8        360.67        393.26        10.52 o                         
  -5   0   8       5015.70       5068.50        85.53 o                         
  -4   0   8        350.31        384.15        14.45 o                         
  -3   0   8         96.81        102.76         4.25 o                         
  -2   0   8       4173.49       4220.37        44.32 o                         
  -1   0   8       1548.17       1643.59        23.57 o                         
   0   0   8        179.84        203.74         6.42 o                         
   1   0   8       2789.65       2619.94        35.54 o                         
   2   0   8       2935.52       2986.60        26.87 o                         
   3   0   8        167.65        151.01         4.31 o                         
   4   0   8        810.85        856.47        13.07 o                         
   5   0   8       2787.06       2715.66        34.86 o                         
   6   0   8          3.68          3.37         5.27 o                         
   7   0   8         67.71         44.34         8.66 o                         
   8   0   8        820.18        812.22        26.65 o                         
   9   0   8        158.12        161.07        14.91 o                         
 -12   1   8         53.16         60.04        22.66 o                         
 -11   1   8        501.40        467.75        21.83 o                         
 -10   1   8        743.83        695.17        28.18 o                         
  -9   1   8        591.78        626.95        29.04 o                         
  -8   1   8        145.16        150.13         9.91 o                         
  -7   1   8       1147.70       1189.08        27.35 o                         
  -6   1   8        693.81        726.16        16.42 o                         
  -5   1   8        309.29        280.34         9.57 o                         
  -4   1   8        863.95        865.40        13.26 o                         
  -3   1   8       3150.89       3059.45        32.65 o                         
  -2   1   8        278.84        297.00        10.34 o                         
  -1   1   8          8.86          4.71         2.75 o                         
   0   1   8       4738.46       4693.37        54.33 o                         
   1   1   8       2355.63       2333.64        30.21 o                         
   2   1   8        588.94        547.39         7.98 o                         
   3   1   8        547.39        562.82        11.98 o                         
   4   1   8        838.48        879.35        16.14 o                         
   5   1   8          3.05          4.91         5.12 o                         
   6   1   8        454.74        447.78        19.16 o                         
   7   1   8        726.45        676.67        22.77 o                         
   8   1   8          3.28          0.51         8.13 o                         
   9   1   8        213.84        244.54        32.50 o                         
 -13   2   8         55.50         47.60        23.36 o                         
 -12   2   8        243.78        280.15        37.26 o                         
 -11   2   8        779.93        749.47        32.40 o                         
 -10   2   8        682.26        711.24        23.98 o                         
  -9   2   8        122.87        109.83        10.57 o                         
  -8   2   8       1168.88       1169.96        24.14 o                         
  -7   2   8        954.68        982.49        20.82 o                         
  -6   2   8        528.73        536.46        12.15 o                         
  -5   2   8        699.32        748.09        11.82 o                         
  -4   2   8       4110.79       4289.36        41.94 o                         
  -3   2   8         35.86         38.83         2.67 o                         
  -2   2   8        102.06        115.06         4.32 o                         
  -1   2   8       4842.65       4749.17        72.03 o                         
   0   2   8       1152.09       1200.60        18.88 o                         
   1   2   8        167.57        175.23         4.11 o                         
   2   2   8        868.30        887.77        13.32 o                         
   3   2   8       1216.74       1238.51        18.74 o                         
   4   2   8         17.06         15.66         4.47 o                         
   5   2   8       1107.19       1153.86        32.73 o                         
   6   2   8       1093.12       1099.07        33.40 o                         
   7   2   8         72.61         83.28        14.30 o                         
   8   2   8        164.72        181.63        22.58 o                         
   9   2   8        589.52        629.85        48.55 o                         
 -13   3   8        235.04        276.34        37.51 o                         
 -12   3   8        646.62        646.24        30.72 o                         
 -11   3   8         50.49         56.04        14.69 o                         
 -10   3   8        414.26        390.99        15.29 o                         
  -9   3   8       1146.73       1126.81        52.86 o                         
  -8   3   8       1325.73       1375.70        22.43 o                         
  -7   3   8          7.34          2.23         4.32 o                         
  -6   3   8       2078.53       2126.97        27.28 o                         
  -5   3   8        918.26        967.20        13.84 o                         
  -4   3   8         11.22         12.32         2.47 o                         
  -3   3   8       2390.31       2442.14        31.05 o                         
  -2   3   8       2337.71       2189.78        24.20 o                         
  -1   3   8        216.85        207.25         5.64 o                         
   0   3   8        354.38        325.30         6.53 o                         
   1   3   8       6599.10       6753.96        66.17 o                         
   2   3   8        525.57        539.61         9.60 o                         
   3   3   8         20.43         24.69         3.89 o                         
   4   3   8       1181.63       1268.89        24.99 o                         
   5   3   8       1366.72       1410.11        43.94 o                         
   6   3   8          8.69          4.60        10.76 o                         
   7   3   8        109.91        125.78        16.22 o                         
   8   3   8        628.39        590.89        36.95 o                         
 -13   4   8        338.32        345.58        40.49 o                         
 -12   4   8        200.24        193.93        17.82 o                         
 -11   4   8        136.48        169.04        22.04 o                         
 -10   4   8        515.42        497.48        21.13 o                         
  -9   4   8        497.73        481.82        14.47 o                         
  -8   4   8        106.59        110.22         6.91 o                         
  -7   4   8       2013.55       1912.60        32.43 o                         
  -6   4   8         17.73         19.80         3.79 o                         
  -5   4   8         88.08         83.42         4.12 o                         
  -4   4   8       1084.73       1115.57        15.69 o                         
  -3   4   8       1799.67       1725.99        21.42 o                         
  -2   4   8        524.55        556.13         9.19 o                         
  -1   4   8        479.17        456.43         8.45 o                         
   0   4   8       2487.18       2516.82        26.78 o                         
   1   4   8       1109.80       1048.80        20.38 o                         
   2   4   8       1659.90       1660.50        28.19 o                         
   3   4   8        950.14        990.53        23.50 o                         
   4   4   8        339.70        320.56        12.83 o                         
   5   4   8          3.71          3.97         6.78 o                         
   6   4   8        429.44        412.54        33.86 o                         
   7   4   8        528.85        513.22        27.63 o                         
   8   4   8         19.09         44.17        22.78 o                         
 -12   5   8         59.74         65.25        17.56 o                         
 -11   5   8        748.15        761.88        32.89 o                         
 -10   5   8         30.28         36.65         8.26 o                         
  -9   5   8        149.36        184.64        16.36 o                         
  -8   5   8       1247.16       1310.43        38.12 o                         
  -7   5   8        116.02        101.34         8.41 o                         
  -6   5   8        123.30        105.90         7.24 o                         
  -5   5   8        847.81        870.00        20.82 o                         
  -4   5   8       1453.33       1493.91        33.93 o                         
  -3   5   8         92.43         91.33         5.41 o                         
  -2   5   8        544.56        525.54        11.65 o                         
  -1   5   8       1344.24       1324.85        20.68 o                         
   0   5   8        415.37        422.09        12.34 o                         
   1   5   8        307.45        295.93        17.01 o                         
   2   5   8       1638.68       1698.77        34.82 o                         
   3   5   8        126.65        121.83         9.17 o                         
   4   5   8        104.07        114.22        10.17 o                         
   5   5   8        350.23        336.06        16.27 o                         
   6   5   8        385.36        336.06        59.94 o                         
   7   5   8          3.81          6.10        15.77 o                         
 -12   6   8        448.30        459.82        47.41 o                         
 -11   6   8         47.00         54.86        16.35 o                         
 -10   6   8        163.53        173.94        14.88 o                         
  -9   6   8        917.32        978.18        30.69 o                         
  -8   6   8        438.88        496.94        20.82 o                         
  -7   6   8        260.70        284.99        17.58 o                         
  -6   6   8        719.63        741.86        23.78 o                         
  -5   6   8        487.20        510.69        13.98 o                         
  -4   6   8         57.81         52.90         4.79 o                         
  -3   6   8        791.72        838.56        15.69 o                         
  -2   6   8       1243.46       1246.00        22.73 o                         
  -1   6   8        104.48        101.41         5.06 o                         
   0   6   8        383.13        354.55         9.85 o                         
   1   6   8       1482.40       1545.25        30.89 o                         
   2   6   8        135.66        134.76        10.48 o                         
   3   6   8         12.49         16.05         5.40 o                         
   4   6   8        569.24        581.40        21.12 o                         
   5   6   8        112.41        108.05        12.75 o                         
   6   6   8          0.48         -6.83        11.96 o                         
 -11   7   8        242.87        299.82        21.83 o                         
 -10   7   8        858.05        948.07        36.90 o                         
  -9   7   8        203.66        234.11        21.88 o                         
  -8   7   8        142.93        170.19        13.69 o                         
  -7   7   8       1194.17       1225.41        37.99 o                         
  -6   7   8       1716.35       1735.17        35.44 o                         
  -5   7   8          4.96          2.19         4.99 o                         
  -4   7   8        533.18        511.73        14.14 o                         
  -3   7   8       1011.85       1016.40        19.43 o                         
  -2   7   8          1.30          5.41         4.51 o                         
  -1   7   8        395.64        379.26        14.02 o                         
   0   7   8        782.93        803.02        15.12 o                         
   1   7   8          2.31         -3.47         5.34 o                         
   2   7   8         61.04         49.69         7.60 o                         
   3   7   8        731.61        750.61        27.25 o                         
   4   7   8        209.93        214.43        15.98 o                         
   5   7   8          4.66          9.93         9.78 o                         
   6   7   8        460.67        505.85        38.97 o                         
 -11   8   8        481.06        423.64        45.89 o                         
 -10   8   8          8.15         -2.21        11.53 o                         
  -9   8   8        171.02        180.42        19.81 o                         
  -8   8   8        895.30        951.96        30.75 o                         
  -7   8   8        376.49        383.45        17.95 o                         
  -6   8   8         49.22         40.48         6.85 o                         
  -5   8   8       1424.59       1532.38        29.97 o                         
  -4   8   8        149.88        134.66         8.96 o                         
  -3   8   8         12.02         13.41         4.96 o                         
  -2   8   8        388.81        366.58        13.28 o                         
  -1   8   8       1075.27       1013.38        23.44 o                         
   0   8   8          9.80         14.07         4.98 o                         
   1   8   8        233.96        250.11        13.03 o                         
   2   8   8        776.51        805.72        22.13 o                         
   3   8   8        281.46        260.78        19.33 o                         
   4   8   8         10.43         -3.04        11.28 o                         
   5   8   8        530.37        651.81        55.60 o                         
 -10   9   8        130.14        158.26        17.65 o                         
  -9   9   8        259.26        263.24        27.62 o                         
  -8   9   8         10.45         16.01         8.32 o                         
  -7   9   8         15.68         10.28         7.82 o                         
  -6   9   8        852.00        860.99        22.29 o                         
  -5   9   8         17.22         23.26         6.64 o                         
  -4   9   8          1.03         -4.20         6.49 o                         
  -3   9   8        645.36        665.05        21.28 o                         
  -2   9   8        486.77        445.44        16.49 o                         
  -1   9   8          0.82         -3.80         8.63 o                         
   0   9   8        240.61        247.67        16.40 o                         
   1   9   8        709.28        687.72        36.89 o                         
   2   9   8         67.18         66.51        13.18 o                         
   3   9   8         23.85         12.57        14.92 o                         
   4   9   8        450.78        432.21        48.49 o                         
  -9  10   8          2.39          7.44        14.51 o                         
  -8  10   8         56.33         83.00        13.09 o                         
  -7  10   8        259.27        264.38        15.43 o                         
  -6  10   8          3.04         10.17         8.06 o                         
  -5  10   8        103.68        137.66        13.92 o                         
  -4  10   8        660.35        671.22        33.39 o                         
  -3  10   8        324.73        330.99        20.80 o                         
  -2  10   8          4.22          9.85         8.52 o                         
  -1  10   8        513.52        492.25        34.57 o                         
   0  10   8        417.22        415.28        19.82 o                         
   1  10   8          2.02          4.19        10.69 o                         
   2  10   8         11.14         -0.16        16.06 o                         
  -8  11   8        391.25        407.84        45.32 o                         
  -7  11   8         44.13         22.18        11.29 o                         
  -6  11   8         28.46         23.41        11.12 o                         
  -5  11   8        618.58        683.55        44.90 o                         
  -4  11   8        197.64        183.62        17.94 o                         
  -3  11   8          2.89         -6.62        10.09 o                         
  -2  11   8        288.71        259.11        17.37 o                         
  -1  11   8        189.43        169.87        25.16 o                         
   0  11   8         27.66         37.91        13.77 o                         
   1  11   8        169.46        243.65        35.73 o                         
  -7  12   8         29.56         19.62        15.89 o                         
  -6  12   8        464.36        455.34        33.15 o                         
  -5  12   8          3.96          2.94        14.58 o                         
  -4  12   8         25.28         26.47        12.06 o                         
  -3  12   8        186.65        186.64        20.15 o                         
  -2  12   8        251.09        255.26        45.98 o                         
  -1  12   8        175.26        221.99        26.92 o                         
   0  12   8        589.40        548.28        37.47 o                         
  -6  13   8          1.33          8.95        21.96 o                         
  -5  13   8          2.90        -17.07        24.82 o                         
  -4  13   8        230.45        230.70        36.37 o                         
  -3  13   8         52.79         46.01        23.42 o                         
  -3 -15   9        495.48        501.01        42.59 o                         
  -2 -15   9        112.92        120.84        17.94 o                         
  -1 -15   9         96.61         99.41        13.88 o                         
   0 -15   9       1041.81       1059.88        35.67 o                         
   1 -15   9        435.25        427.12        21.48 o                         
   2 -15   9         67.26         58.72        14.77 o                         
  -5 -14   9        345.88        337.01        37.70 o                         
  -4 -14   9        434.29        396.79        35.73 o                         
  -3 -14   9         42.85         35.91        11.73 o                         
  -2 -14   9        235.66        194.42        14.50 o                         
  -1 -14   9        703.01        713.71        35.78 o                         
   0 -14   9        349.19        348.89        20.22 o                         
   1 -14   9        430.03        449.93        18.01 o                         
   2 -14   9       1081.63       1151.26        28.71 o                         
   3 -14   9        213.50        193.25        19.56 o                         
   4 -14   9        196.36        182.25        19.99 o                         
   5 -14   9       1365.37       1354.80        61.87 o                         
   6 -14   9        298.70        301.79        36.87 o                         
  -6 -13   9        416.02        380.68        40.37 o                         
  -5 -13   9        403.76        398.41        26.68 o                         
  -4 -13   9         18.92         14.62        11.26 o                         
  -3 -13   9        514.88        475.18        28.07 o                         
  -2 -13   9        698.86        684.94        31.41 o                         
  -1 -13   9        202.92        187.93        17.30 o                         
   0 -13   9        210.64        192.37        11.77 o                         
   1 -13   9       1285.58       1283.24        36.74 o                         
   2 -13   9        594.34        586.17        19.08 o                         
   3 -13   9        368.60        377.01        15.43 o                         
   4 -13   9       1031.62       1012.35        58.18 o                         
   5 -13   9        749.12        681.22        32.26 o                         
   6 -13   9        425.25        482.38        27.93 o                         
   7 -13   9        190.10        211.73        34.40 o                         
  -7 -12   9        744.23        768.72        56.23 o                         
  -6 -12   9        294.95        312.02        24.27 o                         
  -5 -12   9         84.17         78.92        23.51 o                         
  -4 -12   9        862.65        839.73        28.33 o                         
  -3 -12   9        789.47        813.06        21.19 o                         
  -2 -12   9         50.47         33.78         8.03 o                         
  -1 -12   9       1395.38       1298.96        33.19 o                         
   0 -12   9       1177.05       1152.63        25.23 o                         
   1 -12   9        456.73        477.95        17.20 o                         
   2 -12   9        195.42        182.72         9.82 o                         
   3 -12   9       1544.13       1592.04        32.14 o                         
   4 -12   9        441.89        480.38        20.55 o                         
   5 -12   9        118.97        116.56        13.24 o                         
   6 -12   9        448.96        465.10        23.30 o                         
   7 -12   9        495.66        426.26        26.69 o                         
  -7 -11   9        294.85        254.85        22.40 o
[truncated: 250,696 more chars]
